# Supplementary material for: Gene expression of Lactobacillus plantarum and the commensal microbiota in the ileum of healthy and early SIV-infected rhesus macaques
Source: Sci Rep. 2016 Apr 22;6:24723. doi: 10.1038/srep24723 (PMC4840379; doi:10.1038/srep24723)
Supplement: Supplementary Table 1 [file srep24723-s2.xls]

## Sheet: Table S1
Supplementary Table 1. Gene expression of L. plantarum in the ileums of SIV- and SIV+ rhesus macaques relative to growth in standard laboratory media (MRS). Significantly differentially expressed loci are bolded and in red text.
locus tag	gene	product	COG ID#	Primary COG description	Fold-change (SIV- relative to MRS)	FDR-adjusted P-value (SIV- relative to MRS)	Fold-change (SIV+ relative to MRS)	FDR-adjusted P-value (SIV+ relative to MRS)
lp_0001	dnaA	chromosomal replication initiation protein DnaA	COG0593	Replication, recombination and repair	-2.02253	0.0265214	-1.67362	0.0861897
lp_0002	dnaN	DNA-directed DNA polymerase III, beta chain	COG0592	Replication, recombination and repair	-3.51544	0.000146488	-3.04888	0.000395918
lp_0004	lp_0004	hypothetical protein	COG2501	Function unknown	6.406	6.77737e-08	6.64847	2.35776e-08
lp_0005	recF	DNA repair and genetic recombination protein RecF	COG1195	Replication, recombination and repair	1.7005	0.119721	2.00116	0.0269471
lp_0006	gyrB	DNA gyrase, B subunit	COG0187	Replication, recombination and repair	-1.12495	0.776891	-1.32899	0.356405
lp_0007	gyrA	DNA gyrase, A subunit	COG0188	Replication, recombination and repair	-1.55374	0.330415	-2.50435	0.00146221
lp_0009	rpsF	30S ribosomal protein S6	COG0360	Translation, ribosomal structure and biogenesis	-2.50757	0.00358759	-1.84211	0.169976
lp_0010	ssb	single-strand DNA-binding protein	COG0629	Replication, recombination and repair	-4.06642	2.20583e-06	-2.2151	0.112986
lp_0011	rpsR	30S ribosomal protein S18	COG0238	Translation, ribosomal structure and biogenesis	-3.49045	0.00336415	-2.46065	0.0662832
lp_0012	lp_0012	phosphoesterase, DHH family	COG3887	Signal transduction mechanisms	-1.63984	0.0483825	-1.21807	0.494303
lp_0013	rplI	50S ribosomal protein L9	COG0359	Translation, ribosomal structure and biogenesis	-1.55815	0.0745195	-1.38853	0.237754
lp_0014	dnaC	replicative DNA helicase DnaC	COG0305	Replication, recombination and repair	-2.4217	0.0101281	-1.71384	0.0505556
lp_0015	lp_0015	transport protein, major facilitator superfamily (MFS)	COG2814	Carbohydrate transport and metabolism	-5.6395	3.94217e-08	-5.95955	4.71074e-10
lp_0016	proB	glutamate 5-kinase			-4.73451	9.95793e-07	-2.99402	0.0198502
lp_0017	proA	glutamate-5-semialdehyde dehydrogenase	COG0014	Amino acid transport and metabolism	-3.19586	2.62249e-07	-2.8468	0.0062007
lp_0018	lp_0018	oligopeptide ABC transporter,oligopeptide-binding protein	COG4166	Amino acid transport and metabolism	-3.00101	0.000549741	-3.40668	0.00259017
lp_0020	glgB	1,4-alpha-glucan branching enzyme	COG0296	Carbohydrate transport and metabolism	-30.9086	9.54958e-21	-54.8795	7.97339e-20
lp_0021	glgC	glucose-1-P adenylyltransferase, enzymatic subunit	COG0448	Carbohydrate transport and metabolism	-23.3493	3.83991e-09	-11.0005	3.43813e-10
lp_0022	glgD	glucose-1-P adenylyltransferase, regulatory subunit	COG0448	Carbohydrate transport and metabolism	-10.0707	1.05652e-10	-11.7197	5.17969e-12
lp_0023	glgA	glycogen synthase, ADP-glucose transglycosylase	COG0297	Carbohydrate transport and metabolism	-5.64082	6.3125e-06	-8.44937	4.86145e-10
lp_0024	glgP	glycogen phosphorylase	COG0058	Carbohydrate transport and metabolism	-5.40731	0.00120756	-7.50753	1.27093e-11
lp_0025	malZ	maltodextrin glucosidase	COG0366	Carbohydrate transport and metabolism	-5.74631	1.77457e-05	-5.56884	1.64847e-09
lp_0026	lp_0026	hydrolase, HAD superfamily, Cof family	COG0561	General function prediction only	3.49344	0.00032944	5.0586	0.000178568
lp_0027	pgmB1	beta-phosphoglucomutase	COG0637	General function prediction only	-1.017	0.975346	1.25796	0.611704
lp_0028	lp_0028	kojibiose-like phosphorylase, specific	COG1554	Carbohydrate transport and metabolism	-1.19766	0.638117	1.23389	0.696377
lp_0030	lp_0030	pyridoxamine 5'-phosphate oxidase family protein, FMN-binding			8.50752	2.34022e-12	10.6286	2.44938e-12
lp_0031	cspL	cold shock protein CspL	COG1278	Transcription	5.92803	0.000112757	5.34008	0.00055463
lp_0032	lp_0032	hypothetical protein			-1.04869	0.914575	1.02696	0.944189
lp_0036	rrp1	two-component system response regulator	COG0745	Signal transduction mechanisms	-1.05065	0.899954	1.50378	0.219885
lp_0037	hpk1	two-component system histidine protein kinase%3B sensor protein	COG5002	Signal transduction mechanisms	-1.84591	0.0295529	-1.41084	0.180125
lp_0038	lp_0038	regulator of two-component system, YycH family	COG4863	Function unknown	-1.99966	0.0115951	-1.59595	0.0274354
lp_0039	lp_0039	regulator of two-component system, YycI family	COG4853	Function unknown	-2.84328	0.000203972	-2.61219	0.00031919
lp_0041	lp_0041	Zn-dependent hydrolase, beta-lactamase superfamily	COG1235	General function prediction only	2.27307	0.0800747	2.23922	0.0202652
lp_0043	htrA	serine protease HtrA	COG0265	Post-translational modification, protein turnover, and chaperones	2.30303	0.00662629	2.95799	6.77043e-07
lp_0045	rlmH	ribosomal RNA large subunit methyltransferase H	COG1576	Function unknown	-1.27981	0.487714	-1.63904	0.139969
lp_0046	lp_0046	transcription regulator, TetR family	COG1309	Transcription	-3.35985	0.0192545	-1.67441	0.127301
lp_0047	calB	coniferyl aldehyde dehydrogenase	COG1012	Energy production and conversion	-6.53076	0.00124163	-8.02553	3.77259e-08
lp_0048	lp_0048	uracil-DNA glycosylase family protein	COG1573	Replication, recombination and repair	1.10473	0.795196	1.23955	0.56603
lp_0050	pnbA	nitrobenzoate reductase	COG0778	Energy production and conversion	-2.39357	0.00879982	-2.59879	0.00358243
lp_0052	lp_0052	6-pyruvoyl-tetrahydropterin synthase family protein	COG0720	Coenzyme transport and metabolism	-1.74648	0.146299	1.01641	0.979609
lp_0053	lp_0053	fibronectin-binding protein			-4.80585	6.17224e-07	-3.83457	2.17574e-05
lp_0054	lp_0054	hypothetical protein, DUF2785 family			-1.10017	0.787693	-1.02936	0.934661
lp_0055	lp_0055	fumarate reductase, flavoprotein subunit precursor	COG0431	General function prediction only	-10.8676	1.28092e-07	-9.19425	2.71385e-10
lp_0056	lp_0056	divalent anion:sodium (Na+) symporter, DASS family	COG0471	Inorganic ion transport and metabolism	-22.3855	2.67561e-09	-5.56831	1.43037e-05
lp_0057	lp_0057	transcription regulator, LysR family	COG0583	Transcription	2.86829	0.00323608	3.19355	0.0010887
lp_0058	lp_0058	flavoprotein			4.83369	8.05572e-09	5.70413	8.81414e-08
lp_0059	arsC	arsenate reductase	COG0394	Signal transduction mechanisms	1.72829	0.17386	1.65576	0.164946
lp_0060	lp_0060	short-chain dehydrogenase/oxidoreductase	COG4221	General function prediction only	-5.33839	3.48434e-05	-1.10508	0.87061
lp_0061	adc	acetoacetate decarboxylase			-3.14834	0.0025017	1.45914	0.591764
lp_0062	lp_0062	nitroreductase family protein	COG0778	Energy production and conversion	-3.22774	0.0148317	1.34731	0.65468
lp_0063	lp_0063	hypothetical protein			-1.13216	0.687451	1.25842	0.513011
lp_0066	pgmB2	beta-phosphoglucomutase	COG0637	General function prediction only	3.00588	0.00143103	4.09051	5.12441e-06
lp_0067	pva1	penicillin V acylase family protein	COG3049	Cell wall/membrane/envelope biogenesis	-1.66044	0.217841	-2.10418	0.0114787
lp_0068	lp_0068	hypothetical membrane protein, DUF1212 family	COG2966 COG3610	Function unknown	-2.09319	0.00980857	-1.17055	0.604867
lp_0069	ptp1	protein-tyrosine phosphatase	COG2365	Signal transduction mechanisms	-1.3199	0.500688	-1.52224	0.333958
lp_0070	lp_0070	4-hydroxyphenylacetate-3-hydroxylase,C-terminus (pseudogene)	COG2368	Secondary metabolites biosynthesis, transport, and metabolism	-3.04555	0.00276746	-2.15176	0.0191427
lp_0071	lp_0071	4-hydroxyphenylacetate-3-hydroxylase,N-terminus (pseudogene)			-11.1854	1.83401e-05	-5.04668	5.99219e-05
lp_0072	lp_0072	RNA-binding protein, ASCH domain	COG4405	Function unknown	-9.06608	8.9748e-07	-4.97631	1.2964e-05
lp_0073	lp_0073	glutamine amidotransferase class-I	COG0518	Nucleotide transport and metabolism	-2.51293	0.00941596	-2.15534	0.050215
lp_0074	lp_0074	transcription regulator, DeoR family	COG2378	Transcription	1.01844	0.951609	1.47837	0.221391
lp_0075	azoR1	FMN-dependent NADH-azoreductase	COG1182	Lipid transport and metabolism	-1.76611	0.147792	-1.01683	0.968752
lp_0076	fusA1	elongation factor G	COG0480	Translation, ribosomal structure and biogenesis	-3.27918	0.000119657	-3.79931	4.67554e-08
lp_0077	lp_0077	hypothetical protein, DUF1835 and DUF3658 family domains			-5.5333	0.000216336	-7.22646	2.61498e-07
lp_0078	lp_0078	permease, drug/metabolite transporter (DMT) superfamily	COG5006	General function prediction only	-9.7564	3.19229e-09	-12.3745	2.96547e-13
lp_0080	lp_0080	acetyltransferase, GNAT family			-9.59423	1.46856e-09	-6.85858	2.64562e-06
lp_0081	lp_0081	ThiJ/PfpI family protein, Type 1 glutamine amidotransferase (GATase1)-like domain	COG0693	General function prediction only	-1.52573	0.305097	-1.32	0.454711
lp_0082	lp_0082	medium chain dehydrogenases/reductase (MDR)/zinc-dependent alcohol dehydrogenase-like family protein	COG0604	Energy production and conversion	-1.858	0.105898	-1.47647	0.407804
lp_0083	lp_0083	transcription regulator, ArsR family	COG0640	Transcription	-1.70049	0.260852	-1.34697	0.387891
lp_0085	lp_0085	multidrug extrusion protein (Na(+)/drug antiporter), MATE family of MDR efflux pumps	COG0534	Defense mechanisms	1.01051	0.985652	1.03471	0.93229
lp_0088	pepI	prolyl aminopeptidase	COG0596	General function prediction only	-4.41286	0.00221626	-4.86662	3.74746e-06
lp_0089	lp_0089	hypothetical protein, DUF328 family	COG3022	Function unknown	2.23534	0.0438156	1.89312	0.108849
lp_0091	lp_0091	pyridoxamine 5'-phosphate oxidase family protein, FMN-binding			13.5517	3.41573e-13	13.7684	2.7424e-10
lp_0092	lp_0092	oligopeptide ABC transporter,lipoprotein-binding protein	COG4166	Amino acid transport and metabolism	-1.09584	0.861318	-1.06674	0.88089
lp_0096	lp_0096	hypothetical protein			-1.72888	0.118847	-1.24669	0.5708
lp_0098	lp_0098	adenylyl transferase			-1.71413	0.147118	1.26085	0.577736
lp_0099	lp_0099	hypothetical protein			-1.2784	0.486891	-1.48118	0.356405
lp_0100	lp_0100	cobalt ABC transporter, ATP-binding protein	COG1122	Inorganic ion transport and metabolism	-1.85037	0.0200459	-1.82306	0.0164673
lp_0101	lp_0101	cobalt ABC transporter, permease protein	COG0619	Inorganic ion transport and metabolism	-31.8432	4.04218e-12	-40.3774	1.04968e-16
lp_0102	cbiM	cobalt ABC transporter, substrate-binding protein	COG0310	Inorganic ion transport and metabolism	-9.45382	0.00975238	-19.8702	1.31107e-20
lp_0103	lp_0103	transcription regulator, Crp/FNR family	COG0664	Signal transduction mechanisms	-17.88	6.52656e-11	-13.865	1.57908e-12
lp_0104	larA	lactate racemization operon protein LarA	COG3875	Function unknown	-56.7248	3.69144e-14	-37.589	3.91162e-16
lp_0105	larB	lactate racemization operon protein LarB	COG1691	General function prediction only	-58.0099	2.0324e-12	-42.8576	4.75408e-14
lp_0106	larC1	lactate racemization operon protein LarC,N-terminal domain			-8.62348	0.015868	-67.1968	3.50483e-14
lp_0107	larC2	lactate racemization operon protein LarC,C-terminal domain			-16.4347	4.13167e-09	-10.1172	3.83996e-08
lp_0108	glpF1	glycerol uptake facilitator protein	COG0580	Carbohydrate transport and metabolism	-26.557	7.05414e-09	-11.4227	3.18366e-09
lp_0109	larE	lactate racemization operon protein LarE	COG1606	General function prediction only	-30.4772	1.03174e-12	-12.6834	2.9294e-13
lp_0111	lp_0111	medium chain dehydrogenases/reductase (MDR)/zinc-dependent alcohol dehydrogenase-like family protein	COG0604	Energy production and conversion	-1.41203	0.361938	1.14584	0.561673
lp_0113	thiM	hydroxyethylthiazole kinase	COG2145	Coenzyme transport and metabolism	-1.04795	0.918431	1.01229	0.979839
lp_0114	thiD	phosphomethylpyrimidine kinase %26 hydroxymethylpyrimidine kinase	COG0351	Coenzyme transport and metabolism	-1.30761	0.588141	1.44116	0.42143
lp_0115	thiE	thiamine-phosphate pyrophosphorylase	COG0352	Coenzyme transport and metabolism	1.37373	NA	1.37126	0.483565
lp_0116	thiP	hydroxymethylpyrimidine permease	COG1457	Nucleotide transport and metabolism	-1.12598	0.824505	-1.16635	0.705584
lp_0117	lp_0117	glutamine amidotransferase, class I	COG2071	General function prediction only	-1.40332	0.396966	-1.71317	0.110376
lp_0118	lp_0118	DNA-binding protein with HIRAN domain			5.38265	3.34163e-07	6.03776	9.54215e-08
lp_0119	lp_0119	NTP pyrophosphohydrolase	COG1051	Nucleotide transport and metabolism	-1.37103	0.288867	-1.46708	0.245554
lp_0120	lp_0120	amino acid/polyamine transport protein, APC family	COG1113	Amino acid transport and metabolism	-2.25149	0.00504835	-1.73691	0.153715
lp_0121	lp_0121	hypothetical protein			1.17676	0.68337	1.27167	0.383218
lp_0122	lp_0122	alpha-beta hydrolase superfamily	COG0596	General function prediction only	-1.31799	0.415797	1.21485	0.618751
lp_0124	pacL1	cation transporting P-type ATPase	COG0474	Inorganic ion transport and metabolism	1.63646	0.0573504	2.26814	0.0105592
lp_0125	lp_0125	purine nucleoside phosphorylase			3.52343	0.000229007	3.44643	0.00125768
lp_0126	lp_0126	stress-responsive transcription regulator	COG1983	Transcription	11.2796	6.63909e-12	10.0174	5.48862e-08
lp_0127	lp_0127	NADPH-dependent FMN reductase family protein	COG0431	General function prediction only	1.28466	0.708702	-1.55617	0.374119
lp_0128	lp_0128	transcription regulator, MarR family			8.41067	2.60267e-06	8.58316	9.62915e-28
lp_0129	hsp1	small heat shock protein	COG0071	Post-translational modification, protein turnover, and chaperones	91.1494	5.60956e-08	44.6989	5.02665e-12
lp_0130	lp_0130	two-component system sensor protein			1.00069	0.999348	-4.83526	0.000126836
lp_0131	lp_0131	two-component system response regulator			-1.45519	0.758195	-6.73773	0.00033818
lp_0132	lp_0132	multidrug-efflux transporter, major facilitator superfamily (MFS)	COG2814	Carbohydrate transport and metabolism	-1.24431	0.69376	-2.4365	0.00112748
lp_0133	lp_0133	transcription regulator, ArsR family	COG0640	Transcription	-5.47931	5.37185e-05	-2.59775	0.076027
lp_0134	lp_0134	transport protein, major facilitator superfamily (MFS)	COG2807	Inorganic ion transport and metabolism	-20.1803	3.85932e-19	-6.98735	1.52101e-07
lp_0136	lp_0136	2,5 diketo-D-gluconic acid-like reductase,NADP dependent, promiscuous	COG0656	General function prediction only	-9.06257	1.9719e-07	-21.4558	2.02308e-13
lp_0137	lp_0137	aldo/keto reductase family protein	COG0667	Energy production and conversion	2.89225	0.00808212	2.17659	0.00130229
lp_0138	lp_0138	nucleoside 2-deoxyribosyltransferase			-1.08465	0.810674	1.03833	0.936689
lp_0139	lai	linoleic acid isomerase	COG4716	Function unknown	11.8619	4.67839e-56	17.8279	6.86224e-28
lp_0141	lp_0141	extracellular protein			-2.72785	0.0342057	-3.8624	0.00152609
lp_0145	lp_0145	hypothetical protein			-2.46144	0.000391029	-1.93471	0.054723
lp_0146	lp_0146	NADH:flavin oxidoreductase/NADH oxidase	COG1902	Energy production and conversion	-1.1301	0.790559	-1.64285	0.062925
lp_0148	lp_0148	cobalt (or cobalamine) ABC transporter,permease protein	COG0619	Inorganic ion transport and metabolism	-7.58723	2.67434e-17	-5.02175	2.36812e-08
lp_0149	lp_0149	cobalt (or cobalamine) ABC transporter,ATP-binding protein	COG1123	General function prediction only	-4.87	1.09139e-09	-3.12388	0.000129745
lp_0150	lp_0150	cobalt (or cobalamine) ABC transporter,accessory protein	COG4720	Function unknown	-3.15483	0.000750939	-2.95404	8.74891e-05
lp_0152	lp_0152	transcription regulator, GntR family	COG2188	Transcription	-1.69046	0.124892	-1.8086	0.141561
lp_0154	lp_0154	transcription regulator, PadR family			1.08642	0.875771	1.45286	0.363853
lp_0155	lp_0155	hypothetical protein			-1.27358	0.515651	1.08904	0.850537
lp_0156	lp_0156	hypothetical protein			3.08094	0.0141694	3.33371	0.00165118
lp_0158	lp_0158	hypothetical protein			1.4955	0.3443	1.55956	0.219885
lp_0159	lp_0159	short-chain dehydrogenase/oxidoreductase	COG1028	Lipid transport and metabolism	-2.14372	0.00278462	1.23366	NA
lp_0160	lp_0160	ABC transporter, ATP-binding protein	COG1131	Defense mechanisms	1.28973	0.644669	-1.44908	0.279715
lp_0161	lp_0161	ABC transporter, permease protein	COG3559	Cell wall/membrane/envelope biogenesis	-1.53547	0.30004	-2.20873	0.00524308
lp_0162	lp_0162	transcription regulator, TetR family	COG1309	Transcription	2.29406	0.0122284	2.21176	0.00761826
lp_0163	lp_0163	acyl-CoA dehydrogenase domain protein	COG1960	Lipid transport and metabolism	1.65952	0.0632464	1.55183	0.153323
lp_0164	lp_0164	hypothetical membrane protein, DUF1393 family			-3.53525	6.37318e-05	1.42664	NA
lp_0165	lp_0165	transcription regulator, TetR family			1.84084	0.0631653	2.04791	0.0192149
lp_0166	dak1A	dihydroxyacetone phosphotransferase,dihydroxyacetone binding sub-unit	COG2376	Carbohydrate transport and metabolism	2.16854	0.00689026	2.42431	0.0154398
lp_0168	dak1B	dihydroxyacetone phosphotransferase,dihydroxyacetone binding subunit	COG2376	Carbohydrate transport and metabolism	14.5846	7.44097e-07	11.6086	3.02755e-05
lp_0169	dak2	dihydroxyacetone phosphotransferase,ADP-binding subunit			4.2348	0.0107417	3.2894	0.0276898
lp_0170	dak3	dihydroxyacetone phosphotransferase, phosphoryl donor protein	COG3412	Function unknown	3.0956	0.0378349	2.34401	0.0956828
lp_0171	dhaP	dihydroxyacetone transport protein	COG0580	Carbohydrate transport and metabolism	2.13115	0.149759	1.55257	0.325181
lp_0172	lp_0172	transcription regulator, LacI family,maltose-related	COG1609	Transcription	-1.09554	0.861523	1.03451	0.937393
lp_0173	lp_0173	transcription regulator, LacI family, maltose related	COG1609	Transcription	-2.70814	0.0176164	-2.26703	0.0313997
lp_0174	malA1	maltase/sucrase	COG0366	Carbohydrate transport and metabolism	-3.74498	3.18009e-06	-2.56767	0.00344923
lp_0175	mdxE	maltodextrin ABC transporter, substrate binding protein	COG2182	Carbohydrate transport and metabolism	5.45738	3.00903e-08	7.97679	3.4513e-05
lp_0176	mdxF	maltodextrin ABC transporter, permease protein	COG1175	Carbohydrate transport and metabolism	1.03978	0.943414	1.17314	0.775943
lp_0177	mdxG	maltodextrin ABC transporter, permease protein	COG3833	Carbohydrate transport and metabolism	-1.39968	0.549848	-1.0488	0.937393
lp_0178	lp_0178	maltodextrin ABC transporter, accessory protein	COG5521	Function unknown	-1.89923	0.0796368	-1.40315	0.541615
lp_0179	malS	alpha-amylase, maltodextrins and cyclomaltodextrins			-2.57163	0.0300785	-1.32785	0.6273
lp_0180	msmX	maltodextrin ABC transporter, ATP-binding protein	COG3839	Carbohydrate transport and metabolism	-1.21524	0.705255	1.34863	0.611632
lp_0181	mapB	maltose phosphorylase	COG1554	Carbohydrate transport and metabolism	1.08035	0.886119	1.16407	0.775943
lp_0182	lp_0182	endo-beta-N-acetylglucosaminidase	COG4724	Carbohydrate transport and metabolism	-3.60278	0.0034407	-3.04489	1.98623e-05
lp_0183	lp_0183	hypothetical membrane protein			3.4944	0.0163039	2.40818	0.0201008
lp_0184	sacK1	fructokinase	COG1940	Transcription	1.48855	0.194658	1.6332	0.217999
lp_0185	pts1BCA	PTS system, oligosucrose-specific EIIBCA component	COG1263 COG2190	Carbohydrate transport and metabolism	-6.32967	9.91463e-09	-6.30416	1.28927e-07
lp_0187	scrB	sucrose-6-phosphate hydrolase	COG1621	Carbohydrate transport and metabolism	-3.2402	2.05986e-05	-3.82784	4.42759e-06
lp_0188	scrR	oligosucrose operon repressor	COG1609	Transcription	-3.00903	0.000348098	-3.23336	0.000110579
lp_0189	lp_0189	raffinose-6-phosphate hydrolase %26 stachyose-6-phosphate hydrolase	COG0366	Carbohydrate transport and metabolism	-5.11932	1.23992e-09	-4.25971	2.75917e-07
lp_0190	lp_0190	medium chain dehydrogenases/reductase (MDR)/zinc-dependent alcohol dehydrogenase-like family protein	COG0604	Energy production and conversion	-8.34701	1.62124e-13	-4.28876	2.78192e-06
lp_0192	nha1	tyrosine-related transport protein, NHAC family	COG1757	Energy production and conversion	-6.03981	0.000644798	-8.04687	1.31813e-10
lp_0193	lp_0193	exo alfa-1,4-glucosidase or trehalase	COG0366	Carbohydrate transport and metabolism	-2.98352	0.0106159	-2.16681	0.0299247
lp_0194	lp_0194	transcription regulator, LysR family	COG0583	Transcription	-2.76024	0.00562968	-1.31198	0.37241
lp_0197	lp_0197	cell surface protein precursor, LPXTG-motif cell wall anchor			-1.52337	0.36524	-2.0097	0.00592861
lp_0199	lp_0199	transcription regulator, Xre family			7.12526	8.90048e-13	8.45646	7.14858e-10
lp_0200	lp_0200	ABC transporter, substrate binding protein	COG4166	Amino acid transport and metabolism	-11.6771	6.49197e-09	-7.29116	1.73297e-08
lp_0201	lp_0201	ABC transporter, substrate binding protein	COG4166	Amino acid transport and metabolism	-18.231	6.16029e-12	-10.6606	2.16422e-06
lp_0202	lp_0202	acetyltransferase, GNAT family			-1.42017	0.502481	1.18139	0.783971
lp_0203	serA	D-3-phosphoglycerate dehydrogenase	COG0111	Coenzyme transport and metabolism	-2.33452	0.162808	-2.03978	0.0862752
lp_0204	serC	phosphoserine aminotransferase	COG1932	Coenzyme transport and metabolism	-5.27579	1.31813e-07	-4.85773	4.86497e-05
lp_0205	pgm1	phosphoglycerate mutase family protein	COG0406	Carbohydrate transport and metabolism	1.37405	0.195991	1.12225	0.696722
lp_0206	lp_0206	oxidoreductase, aldo/keto reductase family			3.82852	0.0141694	1.59615	0.15267
lp_0207	lp_0207	hypothetical protein			8.14915	5.61684e-08	6.42669	0.000320344
lp_0208	lp_0208	hypothetical protein, DUF1801 family	COG5646	Function unknown	4.81841	1.08448e-06	4.61036	0.000858883
lp_0209	lp_0209	RNA-binding protein, DUF814 family			-1.14592	0.574945	-1.0127	0.959802
lp_0210	ack1	acetate kinase	COG0282	Energy production and conversion	-13.1331	1.89088e-10	-13.1138	3.21285e-14
lp_0213	lp_0213	chromosome condensation protein	COG0239	Cell cycle control, cell division, chromosome partitioning	-9.91788	6.9133e-09	-4.98329	4.43201e-06
lp_0214	lp_0214	chromosome condensation protein	COG0239	Cell cycle control, cell division, chromosome partitioning	-4.58347	6.20556e-06	-3.56654	0.00299396
lp_0215	lp_0215	ABC transporter, ATP-binding protein			-2.85433	0.0001198	-2.63143	9.94895e-05
lp_0216	ISP2_1	transposase	COG3666	Replication, recombination and repair	-9.96023	0.0277432	-3.24838	0.136247
lp_0217	lp_0217	ABC transporter, permease protein	COG0619	Inorganic ion transport and metabolism	-7.32964	8.96903e-05	-5.4747	0.000134726
lp_0218	lp_0218	ABC transporter, ATP-binding protein	COG1122	Inorganic ion transport and metabolism	-5.26193	5.9524e-06	-4.23722	0.000131283
lp_0219	lp_0219	ABC transporter, permease protein	COG4721	Function unknown	-2.47687	0.0791149	-2.87406	0.0609106
lp_0220	gpo	glutathione peroxidase	COG0386	Post-translational modification, protein turnover, and chaperones	5.58744	7.28582e-08	5.87869	3.86979e-11
lp_0221	lp_0221	2,5 diketo-D-gluconic acid-like reductase,NADP dependent (promiscuous)	COG0656	General function prediction only	3.85714	3.78785e-06	5.58084	2.62267e-07
lp_0223	greA1	transcription elongation factor GreA	COG0782	Transcription	1.36027	0.280754	1.58669	0.144862
lp_0224	lp_0224	hypothetical membrane protein			2.82284	0.0206273	3.17928	6.26132e-05
lp_0225	lp_0225	transcription regulator, Cro/CI family	COG1476	Transcription	3.52719	0.00212278	3.14194	0.00087404
lp_0226	nagB	glucosamine-6-phosphate isomerase/deaminase	COG0363	Carbohydrate transport and metabolism	10.9041	7.73048e-10	8.68128	2.02297e-09
lp_0228	pepD1	dipeptidase	COG4690	Amino acid transport and metabolism	-1.8998	0.0764678	-1.81312	0.0429846
lp_0230	pts2CB	PTS system, mannitol-specific EIICB component	COG2213	Carbohydrate transport and metabolism	-1.15402	0.662831	1.01952	0.967683
lp_0231	mtlR	transcription regulator, BglG family, mannitol operon	COG3711	Transcription	-1.32226	0.477706	1.23667	0.508924
lp_0232	pts2A	PTS system, mannitol-specific EIIA component	COG4668	Carbohydrate transport and metabolism	1.08684	0.818769	1.09803	0.783971
lp_0233	mtlD	mannitol-1-phosphate 5-dehydrogenase	COG0246	Carbohydrate transport and metabolism	-1.5851	0.112645	1.02017	0.948006
lp_0235	lp_0235	hypothetical protein			3.98903	1.03174e-12	5.37187	2.26142e-06
lp_0236	trxA1	thioredoxin			5.61548	1.52799e-05	5.90481	2.33583e-06
lp_0237	lp_0237	hypothetical membrane protein			1.82768	0.0392091	1.58779	0.224194
lp_0239	lp_0239	hypothetical protein			-6.06076	9.16885e-05	-1.93019	NA
lp_0240	lp_0240	hypothetical protein			3.68439	0.000127856	3.51434	1.05745e-05
lp_0242	ndk	nucleoside-diphosphate kinase	COG0105	Nucleotide transport and metabolism	52.688	9.01341e-34	62.0041	3.17728e-38
lp_0243	lp_0243	hypothetical protein, DUF2252 family	COG4320	Function unknown	1.38758	0.253455	1.99711	0.0661706
lp_0244	lp_0244	NADPH-dependent FMN reductase family protein	COG0431	General function prediction only	4.15063	0.00124278	2.74769	0.0131733
lp_0245	lp_0245	transcription regulator, GntR family	COG2188	Transcription	-1.20271	0.633719	-1.16554	0.700597
lp_0247	pts3C	PTS system, cellobiose-specific EIIC component	COG1455	Carbohydrate transport and metabolism	-8.17986	2.48433e-05	-1.87605	0.360214
lp_0248	lp_0248	hypothetical protein			-27.9329	9.09552e-07	-2.20146	0.392657
lp_0249	lp_0249	PTS-associated protein	COG3589	Function unknown	-7.13879	3.78031e-05	-3.76812	0.014015
lp_0250	lp_0250	metallo-dependent hydrolase, subgroup B	COG3964	General function prediction only	-8.33868	0.000881402	-7.64224	4.07726e-05
lp_0251	lp_0251	L-seryl-tRNA(Sec) selenium transferase-related protein, pyridoxal phosphate-dependent	COG1921	Amino acid transport and metabolism	-9.47751	0.000422632	-4.51377	0.00311762
lp_0252	lp_0252	hypothetical protein, DUF1341 family			-4.68008	0.00230361	-2.52955	0.0328547
lp_0253	kdgK	2-keto-3-deoxygluconate kinase	COG0524	Carbohydrate transport and metabolism	-3.83266	0.000957867	-3.86673	0.00280007
lp_0254	cysE	serine O-acetyltransferase	COG1045	Amino acid transport and metabolism	-2.05252	0.0360385	-1.84622	0.0334425
lp_0255	cblB	cystathionine beta-lyase / cystathionine gamma-lyase	COG0626	Amino acid transport and metabolism	-5.31732	3.54223e-07	-3.96098	1.11362e-06
lp_0256	cbs	cystathionine beta-synthase	COG0031	Amino acid transport and metabolism	-3.41066	0.0022674	-2.95169	0.000852089
lp_0257	pepM	methionyl aminopeptidase	COG0024	Translation, ribosomal structure and biogenesis	-1.46476	0.300449	-1.00235	0.993875
lp_0259	pnuC1	nicotinamide mononucleotide transporter	COG3201	Coenzyme transport and metabolism	-1.26389	0.502481	1.13313	0.747212
lp_0260	lp_0260	hypothetical protein			-1.35999	0.653968	-1.62808	0.32786
lp_0261	lp_0261	hypothetical membrane protein			-1.19861	0.804637	-2.1783	0.0305798
lp_0262	treR	trehalose operon transcriptional repressor,GntR family	COG2188	Transcription	-1.43622	0.492169	-2.90632	0.0172948
lp_0263	treA	trehalose-6-phosphate hydrolase	COG0366	Carbohydrate transport and metabolism	1.17037	0.81383	1.19598	0.70203
lp_0264	pts4ABC	PTS system, trehalose-specific IIBC component	COG1263 COG2190	Carbohydrate transport and metabolism	2.68678	0.0871599	3.1597	0.0324895
lp_0265	pts5ABC	PTS system, trehalose-specific IIBC component	COG1263 COG2190	Carbohydrate transport and metabolism	1.59711	0.249484	1.86009	0.180748
lp_0266	lp_0266	hypothetical protein			15.356	2.72329e-13	15.8395	2.41456e-07
lp_0267	tagD1	glycerol-3-phosphate cytidylyltransferase	COG0615	Cell wall/membrane/envelope biogenesis	6.68746	4.61724e-06	6.77088	2.82991e-08
lp_0268	tagF1	CDP-glycerol glycerophosphotransferase	COG1887	Cell wall/membrane/envelope biogenesis	1.06248	0.892082	1.33163	0.416319
lp_0269	tagF2	CDP-glycerol glycerophosphotransferase / glycosyltransferase	COG1887	Cell wall/membrane/envelope biogenesis	-3.06233	4.01449e-06	-2.22576	0.00184066
lp_0271	lp_0271	aromatic acid carboxylyase, subunit B	COG0163	Coenzyme transport and metabolism	-8.31095	4.44743e-09	-6.32826	1.47757e-09
lp_0272	lp_0272	aromatic acid carboxylyase, subunit D			-2.87798	0.0272149	-2.85464	0.0329256
lp_0273	lp_0273	transcription regulator, Rrf2 family	COG1959	Transcription	2.7931	0.00636082	2.42274	0.012902
lp_0274	lp_0274	transcription regulator, TetR family	COG1309	Transcription	-1.21547	0.555435	1.3197	0.367017
lp_0275	mntH1	manganese transport protein MntH, Nramp superfamily	COG1914	Inorganic ion transport and metabolism	1.06155	0.888395	1.47081	0.26696
lp_0276	lp_0276	hypothetical protein			-7.68913	3.34163e-07	-5.72345	4.9574e-06
lp_0277	lp_0277	extracellular protein			-25.2301	9.52569e-09	-7.42775	5.85709e-06
lp_0279	lp_0279	hypothetical protein			-7.18544	2.37302e-05	-5.71186	0.00232962
lp_0280	lp_0280	transport protein, major facilitator superfamily (MFS)	COG2814	Carbohydrate transport and metabolism	-13.5347	3.66457e-08	-8.92905	3.2472e-09
lp_0281	lp_0281	transcription regulator, MerR family	COG0789	Transcription	3.24381	0.0178478	4.21091	0.00201366
lp_0282	hpk2	two-component system histidine protein kinase%3B sensor protein	COG0642	Signal transduction mechanisms	1.333	0.400954	1.90739	0.0504577
lp_0283	rrp2	two-component system response regulator	COG0745	Signal transduction mechanisms	2.03258	0.057788	2.87755	0.00275591
lp_0284	lp_0284	hypothetical protein			3.40234	0.00618419	4.72084	9.07776e-11
lp_0285	lp_0285	transcription regulator, RpiR family	COG1737	Transcription	2.04924	0.0422187	3.20876	0.00387864
lp_0286	pts6C	PTS system, cellobiose-specific EIIC component	COG1455	Carbohydrate transport and metabolism	16.4212	8.07974e-16	20.738	9.47576e-27
lp_0287	lp_0287	hypothetical protein			11.2428	2.86831e-10	8.0883	9.06437e-07
lp_0289	lp_0289	hypothetical protein			-1.33118	0.56811	-3.10924	0.0106482
lp_0290	lp_0290	transcriptional attenuator, cell envelope-related, LytR family	COG1316	Transcription	-3.66978	0.00402578	-1.50143	0.570329
lp_0291	glcD	glycolate dehydrogenase, subunit GlcD,FAD-binding	COG0277	Energy production and conversion	1.85781	0.0330651	2.0194	0.0201786
lp_0292	lp_0292	hypothetical protein			2.16748	0.00114496	2.5012	0.000110332
lp_0293	lp_0293	GTP pyrophosphokinase	COG2357	Function unknown	2.25357	2.04166e-05	2.70241	5.30476e-07
lp_0294	lp_0294	transcription regulator, TetR family	COG1309	Transcription	-1.10144	0.772016	1.22491	0.521487
lp_0295	lp_0295	transport protein, MMPL family			-2.5856	NA	-1.76181	0.152475
lp_0296	tag1	DNA-3-methyladenine glycosylase I	COG2818	Replication, recombination and repair	-1.63124	0.0442196	-1.2141	0.506689
lp_0297	lp_0297	extracellular protein, CscC family			-2.29786	0.00836039	1.49228	NA
lp_0298	lp_0298	ABC transporter, permease protein	COG0577	Defense mechanisms	-6.56528	7.21508e-06	-6.61276	1.02167e-09
lp_0299	lp_0299	ABC transporter, ATP-binding protein	COG1136	Defense mechanisms	-2.30839	0.0681464	-4.62019	9.90873e-05
lp_0300	lp_0300	membrane-bound protease, CAAX family			-5.10666	6.22411e-06	-4.47075	0.00297779
lp_0301	lp_0301	membrane-bound protease, CAAX family			-3.11165	0.00205379	-2.25368	0.0334371
lp_0302	lp_0302	extracellular transglycosylase			3.2944	0.00287435	5.7418	0.000543829
lp_0304	lp_0304	extracellular transglycosylase			2.64671	0.0526615	3.69207	0.0154574
lp_0305	gcsH1	glycine cleavage system, H protein	COG0509	Amino acid transport and metabolism	-4.93311	1.35561e-05	-2.74765	0.0206943
lp_0306	lp_0306	hypothetical protein			-5.31061	4.80374e-06	-2.77372	0.00307427
lp_0307	lp_0307	hypothetical protein			-3.02256	0.0197664	-2.27229	0.020714
lp_0308	lp_0308	DNA helicase	COG1199	Transcription	-2.08884	0.0341521	-1.78441	0.0457398
lp_0309	lp_0309	hypothetical membrane protein			49.4646	1.05853e-33	52.5594	1.07213e-13
lp_0310	ack2	acetate kinase	COG0282	Energy production and conversion	3.98322	8.93659e-05	5.24713	9.07943e-09
lp_0311	lp_0311	acetyltransferase, GNAT family	COG2153	General function prediction only	1.24154	0.673564	-1.08888	0.838408
lp_0312	lp_0312	transcription regulator, MarR family	COG1846	Transcription	-3.21724	0.0204227	1.13507	0.730854
lp_0313	ndh1	NADH dehydrogenase	COG1252	Energy production and conversion	4.8644	1.57537e-06	4.29802	3.71425e-08
lp_0314	lp_0314	hypothetical membrane protein			-1.4382	0.329301	-2.39942	0.034967
lp_0315	potD	spermidine/putrescine ABC transporter,substrate binding protein	COG0687	Amino acid transport and metabolism	-3.44017	0.000899914	-3.36369	0.000443648
lp_0316	potC	spermidine/putrescine ABC transporter, permease protein	COG1177	Amino acid transport and metabolism	-8.50132	8.27828e-11	-5.46056	4.17587e-12
lp_0317	potB	spermidine/putrescine ABC transporter, permease protein	COG1176	Amino acid transport and metabolism	-6.25398	1.35762e-06	-8.98429	2.3097e-09
lp_0318	potA	spermidine/putrescine ABC transporter,ATP-binding protein	COG3842	Amino acid transport and metabolism	-7.41011	2.10846e-10	-5.03992	6.31982e-08
lp_0319	lp_0319	transcription regulator, spermidine/putrescine transport operon	COG1396	Transcription	-5.27691	0.000280665	-6.20353	9.115e-09
lp_0320	lp_0320	hypothetical protein	COG4405	Function unknown	4.74699	2.44145e-07	6.31688	2.03814e-13
lp_0321	lp_0321	acetyltransferase, GNAT family			1.47267	0.14413	2.1968	0.000107194
lp_0322	lp_0322	acetyltransferase, GNAT family			1.11605	0.656882	1.47545	0.134914
lp_0324	lp_0324	hypothetical protein			4.26303	0.0001589	4.44176	2.59782e-06
lp_0325	lp_0325	acetoin transport repressor, GntR family	COG1725	Transcription	2.02951	0.00527128	3.01908	0.000852089
lp_0326	lp_0326	acetoin ABC transporter, ATP-binding protein	COG1131	Defense mechanisms	-1.12949	0.731194	1.33587	0.325975
lp_0327	lp_0327	acetoin ABC transporter, permease protein			-1.48247	0.190892	-1.23313	0.448479
lp_0329	acdH	acetaldehyde dehydrogenase	COG1012	Energy production and conversion	-1.46889	0.23171	-1.55994	0.17802
lp_0330	fba	fructose-bisphosphate aldolase	COG0191	Carbohydrate transport and metabolism	6.93241	8.82913e-05	13.7581	7.0351e-07
lp_0331	xylP1	carbohydrate (isoprimoverose like)/proton symporter, GPH family	COG2211	Carbohydrate transport and metabolism	1.37596	0.41475	1.68645	0.167118
lp_0332	lp_0332	hypothetical membrane protein	COG0330	Post-translational modification, protein turnover, and chaperones	1.70889	0.0313663	1.876	0.00892718
lp_0333	lp_0333	hypothetical protein			1.52046	0.353426	1.48157	0.376431
lp_0334	pepD2	dipeptidase	COG4690	Amino acid transport and metabolism	-1.31976	0.438594	-1.20566	0.559671
lp_0335	lp_0335	hypothetical protein			47.5728	2.31084e-51	39.2048	7.99377e-20
lp_0336	lp_0336	biotin transporter	COG1268	General function prediction only	-4.26183	1.7721e-06	-4.1273	1.89171e-05
lp_0337	birA1	biotin-[acetyl-CoA-carboxylase] ligase and biotin operon repressor	COG0340	Coenzyme transport and metabolism	-1.55699	0.177239	-1.25563	0.575593
lp_0338	lp_0338	CHY zinc finger family protein	COG4357	Function unknown	-3.10259	0.0190053	-7.53379	3.37826e-07
lp_0339	dapC	LL-diaminopimelate aminotransferase, AAT family, PLP-dependent	COG0436	Amino acid transport and metabolism	-3.20629	1.23482e-05	-3.51529	6.79531e-07
lp_0340	lp_0340	hypothetical protein			1.51136	0.304026	1.40285	0.42147
lp_0343	tagG	teichoic acid ABC transporter, permease protein	COG1682	Carbohydrate transport and metabolism	-2.10006	0.0377989	-1.83436	0.116591
lp_0344	tagH	teichoic acid ABC transporter, ATP-binding protein	COG1134	Carbohydrate transport and metabolism	-4.66717	2.12778e-05	-3.85272	3.75352e-07
lp_0346	lp_0346	hypothetical membrane protein			-1.21402	0.715304	-1.42085	0.424708
lp_0347	lp_0347	transcription regulator, PadR family			-3.71723	0.000391064	-2.67965	0.00191829
lp_0348	lp_0348	multidrug-efflux transporter, major facilitator superfamily (MFS), EmrB family			-2.32683	0.0214585	-3.1028	0.00128948
lp_0349	amtB	ammonium transport protein	COG0004	Inorganic ion transport and metabolism	-1.2721	0.622904	1.10639	0.681308
lp_0350	hicD1	L-2-hydroxyisocaproate dehydrogenase	COG0039	Energy production and conversion	-19.6348	8.20249e-10	-10.1237	1.31167e-08
lp_0351	lp_0351	hypothetical membrane protein			8.9775	7.76929e-10	12.9581	5.8728e-15
lp_0353	zmp1	extracellular zinc metalloproteinase, M10 family			-15.91	9.95351e-09	-8.4357	6.3228e-07
lp_0354	rpiA2	ribose 5-phosphate epimerase	COG0120	Carbohydrate transport and metabolism	-2.65532	0.0022374	-1.94822	0.0871879
lp_0355	lp_0355	multicopper oxidase	COG2132	Secondary metabolites biosynthesis, transport, and metabolism	1.8749	0.127227	1.06666	0.803605
lp_0357	lp_0357	hypothetical membrane protein, DUF1304 family	COG3759	Function unknown	2.81877	8.57988e-05	2.46331	0.0127173
lp_0358	lp_0358	phospholipid-binding protein	COG1881	General function prediction only	3.78698	3.31999e-06	2.83809	0.00152609
lp_0359	lp_0359	hypothetical protein, DUF2075 family	COG3410	Function unknown	1.39515	0.342385	1.61385	0.235337
lp_0360	lp_0360	transcription regulator, Rrf2 family	COG1959	Transcription	-1.29532	0.451666	-1.33142	0.343437
lp_0361	lp_0361	hypothetical protein			-3.01161	0.0019254	-2.11343	0.0179362
lp_0362	accB3	acetyl-CoA carboxylase, biotin carboxyl carrier protein	COG0511	Lipid transport and metabolism	10.1693	2.53989e-09	10.5396	6.87374e-14
lp_0363	lp_0363	purine nucleosidase	COG1957	Nucleotide transport and metabolism	-1.11755	0.762865	-1.14079	0.697104
lp_0364	lp_0364	short-chain dehydrogenase/oxidoreductase	COG0300	General function prediction only	2.29082	0.00144523	3.48107	3.48152e-08
lp_0365	lp_0365	hypothetical membrane protein			-3.54017	4.93389e-05	-2.10688	0.0360717
lp_0366	lp_0366	ribonuclease H-like protein			-3.85983	0.000240892	-5.77659	2.70977e-05
lp_0367	choS	glycine betaine/carnitine/choline ABC transporter, substrate binding and permease protein	COG1174 COG1732	Amino acid transport and metabolism	-1.99514	0.0424946	-1.20026	0.58403
lp_0368	choQ	glycine betaine/carnitine/choline ABC transporter, ATP-binding protein	COG1125	Amino acid transport and metabolism	-1.8594	0.0360463	-1.3668	0.428429
lp_0369	gshR1	glutathione reductase	COG1249	Energy production and conversion	1.62735	0.0224121	1.71528	0.0196068
lp_0370	glpK	glycerol kinase	COG0554	Energy production and conversion	21.1281	2.73237e-13	25.8577	2.50987e-21
lp_0371	glpD	glycerol-3-phosphate dehydrogenase,FAD-dependent	COG0578	Energy production and conversion	7.11794	1.05196e-06	11.4676	4.22483e-09
lp_0372	glpF3	glycerol uptake facilitator protein	COG0580	Carbohydrate transport and metabolism	4.96665	0.000518696	8.67182	6.77255e-08
lp_0373	lp_0373	cell surface protein precursor, LPXTG-motif cell wall anchor			-23.5655	1.25144e-11	-10.1001	8.25507e-11
lp_0374	lp_0374	extracellular protein, lysine-rich			-2.29102	0.000796253	-2.96317	4.03934e-05
lp_0375	lp_0375	hypothetical protein			-2.1641	0.0207075	-1.55279	0.354223
lp_0376	lp_0376	hypothetical membrane protein			-1.04503	0.930652	-1.0583	0.888977
lp_0377	lp_0377	hypothetical membrane protein			-3.61398	0.000716092	-2.04791	0.0692719
lp_0379	lp_0379	hypothetical protein			-4.10176	0.000201756	-3.99599	0.000134293
lp_0381	lp_0381	ankyrin repeat family protein			-5.74436	9.33729e-05	-8.26235	2.22167e-06
lp_0382	lp_0382	hypothetical membrane protein			-2.12844	NA	-2.1738	0.0388652
lp_0383	lp_0383	hypothetical membrane protein			-5.04792	0.000930872	-9.67244	2.82306e-05
lp_0384	lp_0384	hypothetical protein			-1.86409	0.133723	-1.96654	0.112986
lp_0385	lp_0385	hypothetical protein			-1.91346	0.0712797	-1.57153	0.409022
lp_0387	lp_0387	hypothetical membrane protein			-2.47307	0.0353694	-2.53432	0.0196068
lp_0388	lp_0388	hypothetical protein			-2.4784	0.0505617	-3.1553	0.00144116
lp_0391	lp_0391	hypothetical membrane protein			-1.18809	0.726514	-1.22622	0.591817
lp_0393	thgA1	galactoside O-acetyltransferase	COG0110	General function prediction only	-3.50383	0.00069443	-3.65058	5.95338e-05
lp_0394	lp_0394	transport protein, major facilitator superfamily (MFS)	COG2814	Carbohydrate transport and metabolism	-2.62754	0.034942	-1.8473	0.0413257
lp_0395	lp_0395	hydrolase, HAD superfamily, Cof family	COG0561	General function prediction only	-1.78272	0.162808	-1.5322	0.29655
lp_0396	lp_0396	transcription regulator, AraC family	COG2207	Transcription	-1.04465	0.910656	-1.31676	0.479956
lp_0397	lp_0397	hydrolase, HAD superfamily, Cof family	COG0561	General function prediction only	-1.00274	0.994455	-1.24766	0.495724
lp_0399	valT	branched-chain (main: valine) amino acid transporter, LIVCS family	COG1114	Amino acid transport and metabolism	-4.1322	8.56419e-08	-4.11179	0.000301072
lp_0400	napA1	Na(+)/H(+) antiporter	COG0475	Inorganic ion transport and metabolism	-4.59128	2.17683e-06	-3.97173	0.000108839
lp_0402	lp_0402	hypothetical protein			4.13254	0.00143103	4.33368	0.000642812
lp_0403	plnR	plantaricin biosynthesis protein PlnR			-5.06192	0.00679243	-4.16865	0.00424117
lp_0404	plnL	bacteriocin immunity protein PlnL			-5.29057	4.24018e-05	-3.48048	0.000122557
lp_0405	plnK	bacteriocin precursor peptide PlnK			-2.68414	0.0863113	-4.96781	0.00183977
lp_0406	plnJ	bacteriocin precursor peptide PlnJ			-6.16245	0.00149237	-6.73649	0.000370827
lp_0409	plnM	bacteriocin immunity protein PlnM			1.70298	0.410571	1.52277	0.305573
lp_0410	plnN	bacteriocin precursor peptide PlnN			1.03303	0.951446	-1.3567	0.408682
lp_0411	plnO	plantaricin biosynthesis protein PlnO			-2.35281	0.0338448	-2.75713	0.00396973
lp_0412	plnP	bacteriocin immunity protein PlnP,membrane-bound protease CAAX family			-1.84502	0.0926398	1.0654	0.896454
lp_0412a	lp_0412a	plantaricin biosynthesis protein (pseudogene)			-6.83698	0.028752	-2.54499	0.151666
lp_0413	plnQ	plantaricin biosynthesis protein PlnQ			-3.46681	0.0240069	-15.7487	4.80841e-05
lp_0415	plnA	plantaricin A precursor peptide, induction factor			-2.01176	0.276121	-1.75305	0.238489
lp_0416	plnB	two-componet system histidine protein kinase PlnB%3B sensor protein			-1.091	0.847905	-1.56285	0.17394
lp_0417	plnC	two-component response regulator PlnC,activator	COG3279	Transcription	-1.64	0.118255	-1.34434	0.473995
lp_0418	plnD	two-component response regulator PlnD,repressor	COG3279	Transcription	-1.15591	0.768798	-1.11323	0.745336
lp_0419	plnI	bacteriocin immunity protein PlnI,membrane-bound protease CAAX family			-3.0947	0.00443935	-3.01822	0.0146423
lp_0421	plnF	bacteriocin precursor peptide PlnF			-1.1835	0.659913	-1.17911	0.724759
lp_0422	plnE	bacteriocin precursor peptide PlnE			1.77511	0.0735	1.37257	0.492323
lp_0423	plnG	bacteriocin ABC-transporter, ATP-binding and permease protein PlnG	COG2274	Defense mechanisms	-12.3605	8.69335e-12	-10.0529	2.38276e-10
lp_0424	plnH	bacteriocin ABC transporter, accessory factor PlnH			-11.5751	1.51494e-07	-11.0298	2.04396e-08
lp_0424a	plnS	plantaricin biosynthesis protein PlnS			-3.18013	0.0167177	-3.28369	0.0101326
lp_0425	plnT	hypothetical membrane protein PlnT,membrane-bound protease CAAX family			-3.79096	0.00902282	-2.6574	0.0116717
lp_0426	plnU	hypothetical membrane protein PlnU,membrane-bound protease CAAX family			-2.25611	0.0409749	-2.01009	0.0851769
lp_0428	plnV	hypothetical membrane protein plnV,membrane-bound protease CAAX family			-15.8323	2.26064e-10	-5.12782	2.06744e-06
lp_0429	plnW	hypothetical membrane protein PlnW,membrane-bound protease CAAX family			-11.0128	3.8398e-08	-7.89331	1.48713e-07
lp_0430	txe	toxin-antitoxin system, toxin, HigB family (pseudogene)	COG3549	General function prediction only	1.88955	0.0885705	2.93817	0.0428603
lp_0431	axe	toxin-antitoxin system, antitoxin, HigA family	COG3093	General function prediction only	1.21454	0.573261	1.39775	0.547528
lp_0432	lp_0432	DNA helicase	COG3973	General function prediction only	-6.02558	7.77866e-21	-3.3798	0.00010636
lp_0433	lp_0433	carbon-nitrogen hydrolase family protein	COG0388	General function prediction only	-2.13354	0.0138553	-1.6229	0.11663
lp_0434	trpS	tryptophan-tRNA synthetase	COG0180	Translation, ribosomal structure and biogenesis	-4.47284	2.34044e-09	-3.97452	1.81535e-06
lp_0435	lp_0435	transcription regulator, GntR family	COG2188	Transcription	16.8961	NA	12.0441	2.25682e-08
lp_0436	pts7C	PTS system, cellobiose-specific EIIC component	COG1455	Carbohydrate transport and metabolism	11.1433	NA	7.2131	2.2729e-05
lp_0438	lp_0438	hypothetical protein, DUF3284 family			16.4043	1.68185e-08	13.3259	7.63442e-07
lp_0439	pts8C	PTS system, cellobiose-specific EIIC component	COG1455	Carbohydrate transport and metabolism	-2.35918	0.0526633	-2.24899	0.0427483
lp_0440	pbg1	6-phospho-beta-glucosidase	COG2723	Carbohydrate transport and metabolism	-2.01632	0.215224	-2.76329	0.000626475
lp_0441	lp_0441	bifunctional protein: transcription regulator%3B sugar kinase, ROK family	COG1940	Transcription	-5.35062	0.00182956	-3.45888	0.000425176
lp_0442	lp_0442	transcription regulator, RpiR family	COG1737	Transcription	-5.09614	1.15006e-05	-2.15709	0.0716694
lp_0443	dus1	tRNA-dihydrouridine synthase	COG0042	Translation, ribosomal structure and biogenesis	-2.71551	5.68142e-05	-2.08492	0.0232607
lp_0444	lp_0444	hypothetical protein			-2.22018	0.0442384	-2.85255	0.000153071
lp_0445	lp_0445	hypothetical protein			2.24885	0.116325	1.50258	0.311477
lp_0446	ppx1	exopolyphosphatase			2.03347	0.0447002	2.50818	0.0067969
lp_0447	mvaA	hydroxymethylglutaryl-CoA reductase	COG1257	Lipid transport and metabolism	-1.10314	0.773699	1.7188	0.0313284
lp_0448	lp_0448	hypothetical protein			-1.384	0.366136	1.11954	0.807894
lp_0449	lp_0449	NAD-dependent deacetylase, SIR2 family	COG0846	Transcription	-1.11442	0.726522	1.12464	0.767671
lp_0450	lp_0450	hypothetical protein, DUF72 family	COG1801	Function unknown	-1.05214	0.892082	1.3384	0.275772
lp_0452	lp_0452	phosphohydrolase, MutT/nudix family			-1.38155	0.413476	-1.16319	0.727411
lp_0454	metS	methionine-tRNA synthetase	COG0073 COG0143	General function prediction only	-2.02434	0.0323824	-1.39462	0.220568
lp_0455	lp_0455	drug resistance transpor protein, major facilitator superfamily (MFS), Bcr/CflA subfamily	COG2814	Carbohydrate transport and metabolism	-1.3069	0.224197	1.19595	0.633498
lp_0456	lp_0456	DNase, TatD family	COG0084	Replication, recombination and repair	1.26543	0.365701	1.54635	0.0444048
lp_0457	lp_0457	topoisomerase/primase family protein	COG1658	Replication, recombination and repair	-1.85711	0.100008	-1.15469	0.700648
lp_0458	lp_0458	dimethyladenosine transferase	COG0030	Translation, ribosomal structure and biogenesis	-2.66417	0.000840573	-1.29912	0.456021
lp_0459	lp_0459	hypothetical protein, DUF1021 family	COG4466	Function unknown	7.18656	3.3997e-05	7.67946	2.32429e-06
lp_0460	ispE	4-diphosphocytidyl-2-C-methyl-D-erythritol kinase	COG1947	Lipid transport and metabolism	1.88898	0.00903497	1.88498	0.00334217
lp_0461	lp_0461	cell surface hydrolase, membrane-bound			1.52629	0.138161	1.36691	0.273913
lp_0463	znuC	zinc/iron ABC transporter, ATP-binding protein	COG1121	Inorganic ion transport and metabolism	8.99848	1.09572e-06	11.0285	8.2091e-10
lp_0464	znuB	zinc/iron ABC transporter, permease protein	COG1108	Inorganic ion transport and metabolism	2.11093	0.0199448	3.09828	0.00597963
lp_0466	purR	purine biosynthesis operon repressor,phosphoribosyltransferase	COG0503	Nucleotide transport and metabolism	-1.19687	0.636185	1.20251	0.68654
lp_0467	glmU	UDP-N-acetylglucosamine pyrophosphorylase	COG1207	Cell wall/membrane/envelope biogenesis	-3.18041	0.0172651	-1.88038	0.132227
lp_0469	bla1	beta-lactamase	COG2367	Defense mechanisms	-6.5977	1.83218e-06	-4.10163	2.3699e-05
lp_0471	prs1	ribose-phosphate pyrophosphokinase	COG0462	Nucleotide transport and metabolism	1.23491	0.551447	1.09167	0.801884
lp_0472	lp_0472	hypothetical membrane protein, DUF218 family	COG1434	Function unknown	-1.04744	0.938166	-1.19233	0.604392
lp_0473	lp_0473	lipoprotein precursor			3.66666	4.91002e-10	4.33315	1.81101e-06
lp_0475	lp_0475	hydrolase, HAD superfamily, Cof family	COG0561	General function prediction only	3.66587	0.000719557	6.10802	6.12835e-06
lp_0476	lp_0476	metal-dependent phosphohydrolase, HD family	COG1078	General function prediction only	4.2751	1.98008e-05	6.66206	5.49584e-06
lp_0477	lp_0477	lipoate-protein ligase A	COG0095	Coenzyme transport and metabolism	4.55857	4.74044e-09	7.43356	7.62477e-08
lp_0479	lp_0479	hypothetical protein, DUF1934 family	COG4506	Function unknown	-1.30403	0.283707	-1.26702	0.360982
lp_0480	rpoE	DNA-directed RNA polymerase, delta subunit	COG3343	Transcription	1.27396	0.395839	1.62986	0.153768
lp_0481	pyrG	CTP synthase	COG0504	Nucleotide transport and metabolism	-2.13168	0.0488713	-1.91447	0.0228153
lp_0482	lp_0482	transcriptional activator, Rgg/GadR/MutR family			-1.0144	0.970486	2.11058	0.14642
lp_0483	lp_0483	lysine biosynthesis protein LysW			-2.90715	NA	-2.84091	0.0206943
lp_0484	lp_0484	ATP-dependent carboxylate-amine/thiol ligase family protein	COG0189	Coenzyme transport and metabolism	-1.81163	0.153543	-1.80346	0.11663
lp_0485	lp_0485	hypothetical protein			-3.40682	0.00581425	-3.608	0.000515787
lp_0486	lp_0486	pyridoxal-phosphate-dependent aminotransferase	COG0399	Cell wall/membrane/envelope biogenesis	-4.84334	0.000112278	-3.23547	0.00272766
lp_0487	argC1	N-acetyl-gamma-glutamyl-phosphate reductase	COG0002	Amino acid transport and metabolism	-2.1124	0.086725	-2.05481	0.0492971
lp_0488	lp_0488	bifunctional protein: acetyl-glutamate kinase%3B acetyl-ornithine deacetylase	COG0548 COG0624	Amino acid transport and metabolism	-5.05154	0.000100083	-2.24511	0.0145864
lp_0489	tkt1A	transketolase, thiamine diphosphate binding domain			-4.33148	0.00833723	-3.62211	0.000392776
lp_0490	lp_0490	NADPH-dependent FMN reductase	COG0655	General function prediction only	-4.67484	0.0020963	-2.15535	0.0350137
lp_0491	tkt1B	transketolase, pyrimidine-binding domain			-4.39661	0.000156085	-3.74444	0.000718328
lp_0492	lp_0492	transport protein, major facilitator superfamily (MFS)	COG2271	Carbohydrate transport and metabolism	-3.24088	7.08455e-05	-1.81305	0.0835204
lp_0493	lp_0493	hypothetical protein	COG0439	Lipid transport and metabolism	-2.23068	0.00619471	-1.45315	0.383916
lp_0495	deoR	deoxyribonucleoside regulator, putative inducer deoxyribose 5-P	COG2390	Transcription	3.28239	0.0038632	6.05843	1.95593e-05
lp_0497	deoC	deoxyribose-phosphate aldolase	COG0274	Nucleotide transport and metabolism	10.0066	1.02127e-09	13.3315	5.51222e-06
lp_0498	deoP	deoxyribose transporter	COG0738	Carbohydrate transport and metabolism	11.3437	6.57765e-09	18.71	4.30905e-07
lp_0499	deoM	deoxyribose mutarotase			21.3634	3.83747e-12	30.337	8.01964e-09
lp_0500	deoK	deoxyribokinase	COG0524	Carbohydrate transport and metabolism	22.0847	1.36701e-13	38.908	2.32978e-09
lp_0501	serS1	serine-tRNA synthetase	COG0172	Translation, ribosomal structure and biogenesis	1.15888	0.739153	1.50776	0.368238
lp_0502	sdaC	serine transporter	COG0814	Amino acid transport and metabolism	3.53823	0.00173103	3.29165	0.0188414
lp_0505	sdhB	L-serine dehydratase, beta subunit			2.71109	0.0564107	3.28274	0.0122557
lp_0506	sdhA	L-serine dehydratase, alpha subunit	COG1760	Amino acid transport and metabolism	2.76986	0.00524196	3.49424	0.00617221
lp_0507	lp_0507	hypothetical protein	COG2964	Function unknown	5.54373	4.53759e-07	5.06339	1.7217e-06
lp_0509	lp_0509	hypothetical protein			41.497	7.95183e-31	28.8215	1.16225e-17
lp_0510	murA1	UDP-N-acetylglucosamine 1-carboxyvinyltransferase	COG0766	Cell wall/membrane/envelope biogenesis	-2.8986	1.23482e-05	-1.39039	0.345871
lp_0511	rho	transcription terminator factor Rho	COG1158	Transcription	-3.84067	8.89621e-05	-2.03496	0.030297
lp_0512	rpmE	50S ribosomal protein L31	COG0254	Translation, ribosomal structure and biogenesis	-1.52548	0.428713	1.03499	0.954841
lp_0513	lp_0513	hypothetical protein			27.594	1.98168e-22	34.1334	9.74873e-30
lp_0514	srtA	sortase A	COG3764	Cell wall/membrane/envelope biogenesis	3.79483	2.3072e-06	4.87146	1.36052e-10
lp_0515	lp_0515	hypothetical protein, LemA family	COG1704	Function unknown	7.72389	5.8817e-13	10.0307	4.30347e-15
lp_0516	htpX	cell surface zinc metalloproteinase	COG0501	Post-translational modification, protein turnover, and chaperones	2.25695	0.0329266	3.32668	0.00143266
lp_0517	lp_0517	hypothetical protein			3.42718	3.8859e-06	4.60626	1.67972e-12
lp_0518	murF	UDP-N-acetylmuramoylalanyl-D-glutamyl-2, 6-diaminopimelate-D-alanyl-D-alanine ligase	COG0770	Cell wall/membrane/envelope biogenesis	-2.05022	0.00963454	-1.77079	0.120017
lp_0520	rhe1	ATP-dependent RNA helicase	COG0513	Replication, recombination and repair	-4.30402	1.97116e-05	-1.71779	0.338219
lp_0522	acpS	holo-[acyl-carrier protein] synthase	COG0736	Lipid transport and metabolism	-2.0227	0.0179079	-1.33883	0.448982
lp_0523	alr	alanine racemase	COG0787	Cell wall/membrane/envelope biogenesis	-2.31424	0.00314174	-1.47956	0.196056
lp_0524	lp_0524	toxin-antitoxin system, toxin component DNA-binding protein, PemK/MazF family	COG2337	Signal transduction mechanisms	1.88655	0.0505765	2.67922	0.00556522
lp_0525	kup1	potassium uptake protein	COG3158	Inorganic ion transport and metabolism	-2.22804	0.000124171	-1.35344	0.397546
lp_0526	carB	carbamoyl-phosphate synthase, large subunit	COG0458	Amino acid transport and metabolism	-30.5228	2.9173e-17	-65.8808	2.88868e-26
lp_0527	carA	carbamoyl-phosphate synthase, small subunit	COG0505	Amino acid transport and metabolism	-17.1886	4.0263e-10	-48.5797	4.23918e-15
lp_0528	argC2	N-acetyl-gamma-glutamyl-phosphate reductase	COG0002	Amino acid transport and metabolism	-48.0988	8.90048e-13	-233.051	1.48669e-10
lp_0529	argJ	bifunctional protein: ornithine acetyltransferase%3B N-acetylglutamate synthase	COG1364	Amino acid transport and metabolism	-36.0814	1.29269e-13	-35.5678	1.11724e-16
lp_0530	argB	acetylglutamate kinase	COG0548	Amino acid transport and metabolism	-18.5335	1.86302e-08	-23.5898	3.33892e-11
lp_0531	argD	acetylornithine aminotransferase	COG4992	Amino acid transport and metabolism	-27.5557	6.67111e-15	-17.2566	3.17711e-07
lp_0532	argF	ornithine carbamoyltransferase	COG0078	Amino acid transport and metabolism	-17.5551	2.51385e-11	-6.96553	0.000302346
lp_0533	lp_0533	transport protein, QueT family	COG4708	Function unknown	-8.4138	4.6557e-13	-3.19453	0.00884741
lp_0535	lp_0535	hypothetical protein			15.8048	1.82041e-11	15.4161	3.20042e-10
lp_0536	lp_0536	cell surface protein, ErfK/YbiS/YcfS/YnhG family			1.33452	0.38939	1.70546	0.216301
lp_0537	ldhL1	L-lactate dehydrogenase	COG0039	Energy production and conversion	8.10443	2.66307e-08	8.42932	1.27333e-10
lp_0538	pth	peptidyl-tRNA hydrolase	COG0193	Translation, ribosomal structure and biogenesis	-2.334	0.0140852	-1.99672	0.00991529
lp_0539	mfd	transcription-repair coupling factor	COG1197	Replication, recombination and repair	-2.08306	0.00243555	-2.09999	0.00090862
lp_0540	lp_0540	polysaccharide transporter	COG2244	General function prediction only	-1.52676	0.0659269	1.03387	0.936653
lp_0541	lp_0541	ribosome-associated heat shock protein	COG1188	Translation, ribosomal structure and biogenesis	-2.20531	0.00569871	-1.42292	0.387082
lp_0542	divIC	septum formation initiator	COG2919	Cell cycle control, cell division, chromosome partitioning	7.86623	5.40336e-09	9.20542	2.10786e-10
lp_0543	lp_0543	RNA binding protein, contains ribosomal protein S1 domain	COG1098	Translation, ribosomal structure and biogenesis	2.39009	0.0025017	2.88071	0.0014165
lp_0545	tilS	tRNA(Ile)-lysidine synthase	COG0037	Cell cycle control, cell division, chromosome partitioning	-1.40874	0.163102	-1.26826	0.378782
lp_0546	hprT	hypoxanthine-guanine phosphoribosyltransferase	COG0634	Nucleotide transport and metabolism	-2.1117	0.0124533	-1.63702	0.190732
lp_0547	ftsH	cell division protein FtsH, ATP-dependent zinc metallopeptidase	COG0465	Post-translational modification, protein turnover, and chaperones	-1.02992	0.938865	-1.04382	0.907819
lp_0548	hsp33	heat shock protein HSP33	COG1281	Post-translational modification, protein turnover, and chaperones	-1.90928	0.186669	-3.04109	9.77985e-05
lp_0549	dus2	tRNA-dihydrouridine synthase	COG0042	Translation, ribosomal structure and biogenesis	-2.91207	0.00856696	-3.78973	2.74675e-08
lp_0550	lysS	lysine-tRNA synthetase	COG1190	Translation, ribosomal structure and biogenesis	-4.07416	1.34714e-05	-3.89482	3.0186e-06
lp_0551	dtpT	di-/tripeptide transport protein	COG3104	Amino acid transport and metabolism	-2.48861	0.0113471	-2.64891	0.000677865
lp_0552	lp_0552	phosphoesterase			2.06349	0.0298635	2.81984	2.67777e-06
lp_0554	lp_0554	hypothetical protein			1.98548	0.104642	2.99024	0.00362842
lp_0555	lp_0555	hypothetical protein			2.54262	0.0337237	2.86835	0.00108026
lp_0556	lp_0556	hypothetical protein	COG1917	Function unknown	2.56052	0.029574	3.27062	0.000237967
lp_0557	lp_0557	serine/threonine protein phosphatase			2.28542	0.0393326	2.22431	0.00669982
lp_0558	lp_0558	di-and tricarboxylate transporter	COG1055	Inorganic ion transport and metabolism	-3.99937	9.97257e-05	-2.80691	0.000852089
lp_0559	pnuC2	ribosyl nicotinamide transporter, PnuC-like	COG3201	Coenzyme transport and metabolism	-2.44832	0.000518696	1.44352	NA
lp_0561	proC	pyrroline-5-carboxylate reductase	COG0345	Amino acid transport and metabolism	1.96485	0.0799904	2.48273	0.00891775
lp_0562	nagA	N-acetylglucosamine-6-phosphate deacetylase	COG1820	Carbohydrate transport and metabolism	1.13784	0.68438	1.48238	0.218192
lp_0563	lp_0563	transcription regulator, GntR family	COG2188	Transcription	1.75937	0.0172053	1.73304	0.0762707
lp_0564	tagA	N-acetylglucosaminyl-diphospho-undecaprenol N-acetyl-beta-D-mannosaminyltransferase	COG1922	Cell wall/membrane/envelope biogenesis	2.52115	0.000500114	2.49779	0.00115318
lp_0565	nadC1	nicotinate phosphoribosyltransferase	COG1488	Coenzyme transport and metabolism	-3.61689	0.000597108	-2.07116	0.0378846
lp_0566	nadE	NAD synthase	COG0171	Coenzyme transport and metabolism	-3.40309	1.09689e-05	-2.53772	0.0199128
lp_0567	pacL2	cation transporting P-type ATPase	COG0474	Inorganic ion transport and metabolism	1.66938	0.0583529	3.20717	0.000591108
lp_0568	lp_0568	hypothetical protein			3.21593	1.02844e-07	4.19555	1.47757e-09
lp_0569	tex	transcription accessory protein, contains S1 RNA binding domain	COG2183	Transcription	-2.02618	0.000586857	-1.68177	0.0425989
lp_0570	lp_0570	metallopeptidase, SprT family	COG3091	Function unknown	-1.95501	0.0248193	-2.84918	0.000147434
lp_0571	hom2	homoserine dehydrogenase	COG0460	Amino acid transport and metabolism	-3.25843	9.56428e-07	-2.36731	0.000303598
lp_0572	thrB	homoserine kinase	COG0083	Amino acid transport and metabolism	-2.25706	0.0290196	-2.57281	6.17929e-05
lp_0574	lp_0574	extracellular protein	COG4990	Function unknown	-2.36257	0.0358866	-1.24041	NA
lp_0575	pts9AB	PTS system, mannose-specific EIIAB component	COG2893 COG3444	Carbohydrate transport and metabolism	7.34297	1.93466e-08	6.41138	2.20163e-08
lp_0576	pts9C	PTS system, mannose-specific EIIC component	COG3715	Carbohydrate transport and metabolism	2.71554	0.00292474	3.23769	0.00322764
lp_0577	pts9D	PTS system, mannose-specific EIID component	COG3716	Carbohydrate transport and metabolism	3.3621	0.000219033	3.58981	0.00035308
lp_0578	npsA	non-ribosomal peptide synthetase NpsA	COG1020	Secondary metabolites biosynthesis, transport, and metabolism	-1.05699	0.913606	1.18295	0.696377
lp_0579	panD	aspartate 1-decarboxylase	COG0853	Coenzyme transport and metabolism	1.32903	NA	-1.47847	0.431372
lp_0580	lp_0580	metal-dependent phosphohydrolase, HD family	COG1713	Coenzyme transport and metabolism	1.26831	0.705255	1.25798	0.575395
lp_0581	npsB	non-ribosomal peptide synthetase NpsB			1.54841	NA	1.28613	0.491929
lp_0582	npsC	4'-phosphopantetheinyl transferase			3.94081	0.010395	2.60977	0.000270327
lp_0583	lp_0583	hypothetical protein, DUF956 family	COG4687	Function unknown	6.64939	6.91735e-08	8.13827	1.1881e-06
lp_0584	lp_0584	transport protein, major facilitator superfamily (MFS)			-1.92956	0.0579274	-1.20329	0.559466
lp_0585	manR	sigma54 activator, mannose PTS operon regulator	COG3933	Transcription	-1.25428	0.285491	-1.03384	0.925411
lp_0586	pts10A	PTS system, mannose-specific EIIAcomponent	COG2893	Carbohydrate transport and metabolism	2.12872	0.0453718	2.1095	0.018686
lp_0587	pts10B	PTS system, mannose-specific EIIB component	COG3444	Carbohydrate transport and metabolism	1.85709	0.0125673	2.31432	0.00118299
lp_0588	fabH1	3-oxoacyl-[acyl-carrier protein] synthase III	COG0332	Lipid transport and metabolism	2.56257	0.00125322	2.84611	0.000195559
lp_0589	accB1	acetyl-CoA carboxylase, biotin carboxyl carrier protein	COG0511	Lipid transport and metabolism	-2.03678	0.0106159	1.20509	0.559522
lp_0590	accC1	acetyl-CoA carboxylase, biotin carboxylase subunit			-2.73596	2.43737e-05	-1.43213	0.354972
lp_0591	accD1	acetyl-CoA carboxylase, carboxyl transferase subunit beta	COG0777	Lipid transport and metabolism	-1.62021	0.240553	-1.12632	0.724759
lp_0592	accA1	acetyl-CoA carboxylase, carboxyl transferase subunit alpha	COG0825	Lipid transport and metabolism	-1.38472	0.442204	-1.06743	0.8413
lp_0593	lp_0593	transcriptional attenuator, cell envelope-related, LytR family	COG1316	Transcription	-1.08867	0.82691	1.45047	0.355161
lp_0594	mleP1	malate transport protein	COG0679	General function prediction only	-3.30303	7.2653e-05	-2.70628	0.0164685
lp_0595	lp_0595	permease, drug/metabolite transporter (DMT) superfamily	COG2510	Function unknown	-10.63	7.02966e-12	-9.91239	2.59396e-08
lp_0597	pgm2	phosphoglycerate mutase family protein	COG0588	Carbohydrate transport and metabolism	-3.53388	0.000361101	-6.30908	6.39001e-05
lp_0600	zmp2	extracellular zinc metalloproteinase, M10 family			-1.80601	0.092984	-1.84697	0.00997597
lp_0601	pepC1	aminopeptidase C	COG3579	Amino acid transport and metabolism	6.76172	2.66412e-06	5.90402	1.91413e-06
lp_0602	rpiA1	ribose 5-phosphate epimerase	COG0120	Carbohydrate transport and metabolism	3.83269	0.00231	3.88985	0.000348576
lp_0603	lp_0603	acetyltransferase, GNAT family	COG2388	General function prediction only	6.27322	3.47737e-09	6.19946	1.59435e-08
lp_0604	dut	deoxyuridine 5'-triphosphate nucleotidohydrolase	COG0756	Nucleotide transport and metabolism	1.27683	0.552689	1.31493	0.363532
lp_0606	radA	DNA repair protein RadA	COG1066	Post-translational modification, protein turnover, and chaperones	-1.54965	0.111864	1.06868	0.851633
lp_0607	lp_0607	ATPase, PilT family	COG4956	General function prediction only	-1.73189	0.0440155	-1.04096	0.907819
lp_0609	gltX	glutamate-tRNA synthetase	COG0008	Translation, ribosomal structure and biogenesis	-2.67303	0.00587449	-2.01414	0.0466174
lp_0610	cysS	cysteine-tRNA synthetase	COG0215	Translation, ribosomal structure and biogenesis	2.41122	9.63153e-05	2.59609	0.000734005
lp_0611	lp_0611	ribonuclease III	COG1939	Function unknown	1.83852	0.0142271	2.51516	0.0222926
lp_0612	trmH	tRNA/rRNA methyltransferase, TrmH family	COG0566	Translation, ribosomal structure and biogenesis	1.53199	0.143994	2.1748	0.0426794
lp_0613	lp_0613	nuclease, NYN_YacP family	COG3688	General function prediction only	1.30548	0.365627	1.65029	0.214614
lp_0614	sigH	DNA-directed RNA polymerase, sigma-H factor	COG1595	Transcription	-1.03908	0.924895	1.43299	0.359208
lp_0615	rpmG	50S ribosomal protein L33	COG0267	Translation, ribosomal structure and biogenesis	1.57553	0.229447	2.59219	0.0135789
lp_0616	secE	preprotein translocase, SecE subunit	COG0690	Intracellular trafficking, secretion, and vesicular transport	-1.12441	0.792271	1.59666	0.314615
lp_0617	nusG	transcription antitermination protein NusG	COG0250	Transcription	-2.79198	0.0311549	-3.27203	0.0020636
lp_0618	lp_0618	cell surface hydrolase, membrane-bound, DUF915 family	COG4814	General function prediction only	-2.57933	0.0874184	-4.36747	0.00011751
lp_0619	rplK	50S ribosomal protein L11	COG0080	Translation, ribosomal structure and biogenesis	-4.6468	7.36968e-08	-4.01264	0.000246776
lp_0620	rplA	50S ribosomal protein L1	COG0081	Translation, ribosomal structure and biogenesis	-5.54248	2.5568e-10	-4.83375	3.21976e-06
lp_0621	rplJ	50S ribosomal protein L10	COG0244	Translation, ribosomal structure and biogenesis	-5.21776	0.000134728	-7.98702	2.33203e-12
lp_0622	rplL	50S ribosomal protein L12/L7	COG0222	Translation, ribosomal structure and biogenesis	-5.11898	0.000118417	-7.41422	2.44151e-12
lp_0624	lp_0624	prophage P1 protein 1, integrase	COG4974	Replication, recombination and repair	-3.84442	3.17785e-05	-2.46562	0.00139295
lp_0625	lp_0625	prophage P1 protein 2, mitogenic factor, cell surface lipoprotein			-1.55585	0.165071	-1.09921	0.762772
lp_0627	lp_0627	prophage P1 protein 4			1.86651	0.239198	1.66459	0.0868681
lp_0628	lp_0628	prophage P1 protein 5, superinfection exclusion (cell surface N-anchored)			-3.79107	0.000102275	-2.651	0.00412489
lp_0629	lp_0629	prophage P1 protein 6			-3.2449	0.00324864	-2.14277	0.0785637
lp_0630	lp_0630	prophage P1 protein 7			-2.70828	0.00296317	-1.66649	0.227502
lp_0631	lp_0631	prophage P1 protein 8, phage transcription regulator, Cro/CI family	COG1396	Transcription	-2.04535	0.0925544	-1.60755	0.281988
lp_0632	lp_0632	prophage P1 protein 9, phage transcription regulator, Cro/CI family			-3.70154	0.00994215	-2.56101	0.019574
lp_0633	lp_0633	prophage P1 protein 10			7.34928	9.61551e-06	4.81215	0.000174748
lp_0634	lp_0634	prophage P1 protein 11, phage transcription regulator			8.26608	9.97257e-05	5.45578	1.42933e-05
lp_0635	lp_0635	prophage P1 protein 12, phage transcription regulator	COG1476	Transcription	-2.09345	0.309662	1.15337	0.731006
lp_0636	lp_0636	prophage P1 protein 13			-1.85515	0.16379	-1.32438	0.483938
lp_0637	lp_0637	prophage P1 protein 14			-8.43089	1.17771e-05	-2.40577	0.17219
lp_0638	lp_0638	prophage P1 protein 15			-18.0478	3.80843e-06	-3.32002	0.00669848
lp_0639	lp_0639	prophage P1 protein 16			-25.7125	3.29933e-05	-9.77045	3.98899e-05
lp_0640	lp_0640	prophage P1 protein 17			-16.7777	6.80846e-07	-4.65561	0.000605909
lp_0641	lp_0641	prophage P1 protein 18, DNA single-strand annealing protein RecT	COG3723	Replication, recombination and repair	-6.38102	0.00443321	-3.95055	0.00204831
lp_0642	lp_0642	prophage P1 protein 19			-6.40323	2.54722e-05	-5.29929	0.000395056
lp_0643	lp_0643	prophage P1 protein 20			-13.7637	6.22086e-08	-26.5731	1.48669e-10
lp_0644	lp_0644	prophage P1 protein 21			-9.81006	9.96952e-05	-6.48411	0.000108256
lp_0645	lp_0645	prophage P1 protein 22			#VALUE!	NA	#VALUE!	NA
lp_0646	lp_0646	prophage P1 protein 23			-16.3973	8.21283e-08	-6.99936	1.4132e-05
lp_0647	lp_0647	prophage P1 protein 24, holliday junction resolvase	COG4570	Replication, recombination and repair	-4.23894	0.0081871	-10.3681	4.68871e-06
lp_0648	lp_0648	prophage P1 protein 25			-3.77739	0.00841465	-3.82843	0.00339855
lp_0649	lp_0649	prophage P1 protein 26			-2.59569	0.203786	-6.64468	0.00197151
lp_0650	lp_0650	prophage P1 protein 27			-3.78444	0.00327819	-4.13437	0.00112748
lp_0651	lp_0651	prophage P1 protein 28			-15.5734	0.000577562	-5.41434	0.00209489
lp_0652	lp_0652	prophage P1 protein 29			-11.0662	0.000219033	-3.69187	0.00632055
lp_0653	lp_0653	prophage P1 protein 30			-5.60513	0.000291595	-3.17812	0.0128909
lp_0654	lp_0654	prophage P1 protein 31			-1.45957	0.495943	-1.79834	0.0754805
lp_0655	lp_0655	prophage P1 protein 32			-1.74813	0.236901	-4.80916	0.000658984
lp_0656	lp_0656	prophage P1 protein 33, phage transcription regulator, ArpU family			-31.274	1.8672e-07	-2.19137	0.0888894
lp_0658	lp_0658	prophage P1 protein 35			3.05297	0.000121391	4.35991	4.46934e-07
lp_0659	lp_0659	prophage P1 protein 36			-34.952	2.97517e-06	-15.6871	1.30327e-06
lp_0660	lp_0660	prophage P1 protein 37, terminase small subunit TerS			-11.0935	1.59624e-05	-21.7559	5.74902e-09
lp_0661	lp_0661	prophage P1 protein 38, terminase large subunit TerL	COG1783	General function prediction only	-21.0689	1.9805e-10	-6.82028	5.50966e-07
lp_0662	lp_0662	prophage P1 protein 39, portal protein			-13.0828	7.27561e-09	-7.74129	2.14024e-08
lp_0663	lp_0663	prophage P1 protein 40, minor head protein			-15.8516	5.29583e-09	-12.2307	1.24032e-06
lp_0664	lp_0664	prophage P1 protein 41, scaffold protein			-68.6022	1.34899e-08	-53.4924	1.24458e-09
lp_0665	lp_0665	prophage P1 protein 42, major capsid protein			-29.8473	3.15807e-10	-22.1804	2.09627e-10
lp_0666	lp_0666	prophage P1 protein 43			-55.5162	9.43063e-06	-17.0993	7.79312e-06
lp_0667	lp_0667	prophage P1 protein 44			-49.4477	2.06943e-05	-59.9024	1.29314e-05
lp_0668	lp_0668	prophage P1 protein 45, head-tail joining protein			-31.1948	5.93642e-07	-13.2139	7.98478e-06
lp_0669	lp_0669	prophage P1 protein 46			-65.0341	3.57994e-06	-14.6782	2.77186e-06
lp_0670	lp_0670	prophage P1 protein 47, major tail protein 2 family			-13.0595	7.91102e-07	-18.176	7.20847e-10
lp_0671	lp_0671	prophage P1 protein 48			-8.71152	1.01862e-06	-9.60585	2.20383e-06
lp_0672	lp_0672	prophage P1 protein 49			-20.1747	1.4142e-05	-7.64218	3.20523e-05
lp_0673	lp_0673	prophage P1 protein 50, tape measure protein			-7.45722	2.91565e-07	-5.82767	3.07116e-08
lp_0674	lp_0674	prophage P1 protein 51			-7.6835	5.68142e-05	-3.81249	0.00457422
lp_0675	lp_0675	prophage P1 protein 52, endolysin	COG3757	Cell wall/membrane/envelope biogenesis	-9.42325	1.93466e-08	-5.05931	9.54632e-05
lp_0676	lp_0676	prophage P1 protein 53, GDSL-like lipase/acylhydrolase family	COG2755	Amino acid transport and metabolism	-7.15875	9.81276e-09	-5.27408	0.000203571
lp_0677	lp_0677	prophage P1 protein 54, minor head protein			-5.5394	1.87894e-06	-3.89006	0.00119693
lp_0678	lp_0678	prophage P1 protein 55			-3.9229	0.00136989	-2.72422	0.00435098
lp_0679	lp_0679	prophage P1 protein 56			-3.24453	0.00745989	-2.03695	0.123863
lp_0680	lp_0680	prophage P1 protein 57			-5.11449	0.0195221	-2.85687	0.0699424
lp_0681	lp_0681	prophage P1 protein 58, lysin	COG3757	Cell wall/membrane/envelope biogenesis	-5.10041	0.000214376	-4.7059	0.00503201
lp_0682	lp_0682	prophage P1 protein 59			-4.34513	0.00122039	-2.615	0.0651244
lp_0683	lp_0683	prophage P1 protein 60, holin			-1.7821	0.113785	-2.01504	0.171413
lp_0684	lp_0684	prophage P1 protein 61			10.6986	1.89169e-17	15.3661	1.65284e-13
lp_0686	lp_0686	prophage P1 protein 63			8.01923	2.86831e-10	10.0224	1.16528e-17
lp_0687	lp_0687	prophage P1 protein 64			5.3673	3.85007e-07	7.84537	1.95325e-19
lp_0688	lp_0688	DNA entry nuclease			3.07634	0.000842502	3.87666	7.62477e-08
lp_0689	lp_0689	cell surface protein, lipoprotein precursor			2.84892	0.000174296	2.91803	1.69688e-05
lp_0690	lp_0690	hypothetical membrane protein	COG2898	Function unknown	1.09633	0.750786	1.36777	0.158005
lp_0691	lp_0691	hypothetical protein	COG1611	General function prediction only	-2.90657	0.0141567	-2.92257	0.000246555
lp_0692	nrdF	ribonucleoside-diphosphate reductase, beta chain	COG0208	Nucleotide transport and metabolism	1.73047	0.0691368	2.10977	0.00734027
lp_0693	nrdE	ribonucleoside-diphosphate reductase, alpha chain	COG0209	Nucleotide transport and metabolism	-1.20341	0.421962	1.14815	0.606434
lp_0694	nrdH	glutaredoxin-like protein nrdH	COG0695	Post-translational modification, protein turnover, and chaperones	19.0777	3.90002e-12	19.6551	2.71e-10
lp_0695	rsmC	16S rRNA methyltransferase			1.38359	0.477422	1.73693	0.0451025
lp_0696	lp_0696	cytidine/deoxycytidylate deaminase	COG0590	Nucleotide transport and metabolism	-1.49222	0.197691	1.03062	0.908986
lp_0698	dnaX	DNA-directed DNA polymerase III, gamma/tau subunit	COG2812	Replication, recombination and repair	-1.0408	0.910479	-1.2505	0.354735
lp_0699	lp_0699	hypothetical protein, DUF149 family	COG0718	Function unknown	-1.01358	0.973789	-1.41411	0.360462
lp_0700	recR	recombination protein RecR	COG0353	Replication, recombination and repair	1.25271	0.552191	1.09035	0.76752
lp_0701	lp_0701	hypothetical protein, DUF2508 family			3.03931	0.000624958	1.72656	0.116082
lp_0703	tmk	thymidylate kinase	COG0125	Nucleotide transport and metabolism	5.25169	7.04435e-10	6.05541	9.6871e-13
lp_0704	lp_0704	hypothetical protein, DUF970 family	COG3870	Function unknown	2.43336	0.000439011	2.6543	0.00049577
lp_0705	holB	DNA-directed DNA polymerase III, delta' subunit	COG0470	Replication, recombination and repair	1.40151	0.181752	2.03072	0.0168275
lp_0706	lp_0706	DNA replication intiation control protein	COG4467	Function unknown	1.63424	0.135355	2.42846	0.000142844
lp_0707	lp_0707	methyltransferase	COG0313	General function prediction only	-3.88641	0.000121658	-2.33831	0.00832637
lp_0708	lp_0708	acyl-[acyl-carrier protein] thioesterase	COG3884	Lipid transport and metabolism	-2.56661	0.00177811	-2.51643	0.000211394
lp_0709	galE1	UDP-glucose 4-epimerase	COG1087	Cell wall/membrane/envelope biogenesis	-1.98829	0.00871535	-1.68915	0.0309687
lp_0710	phnW	(2-aminoethyl)phosphonate-pyruvate aminotransferase	COG0075	Amino acid transport and metabolism	-5.6035	0.000195029	-7.11555	0.000121183
lp_0711	phnX	phosphonoacetaldehyde hydrolase	COG0637	General function prediction only	-6.35768	0.000211946	-6.6002	3.08611e-08
lp_0712	phnE1	phosphonates ABC transporter, permease protein	COG3639	Inorganic ion transport and metabolism	-5.03218	0.00322226	-15.7983	1.15781e-08
lp_0713	phnE2	phosphonates ABC transporter, permease protein	COG3639	Inorganic ion transport and metabolism	-4.06829	0.0112198	-5.08642	0.000218277
lp_0714	phnC	phosphonates ABC transporter, ATP-binding protein	COG3638	Inorganic ion transport and metabolism	-2.37316	0.0913097	-3.33074	0.00291894
lp_0715	phnD	phosphonates ABC transporter, substrate binding protein	COG3221	Inorganic ion transport and metabolism	1.1879	0.701686	1.09872	0.81344
lp_0717	gpp	glycoprotein endopeptidase, M22 family	COG1214	Post-translational modification, protein turnover, and chaperones	-1.24981	0.357445	1.26012	0.393405
lp_0718	rimI1	ribosomal-protein-alanine N-acetyltransferase	COG0456	General function prediction only	-1.79947	0.0592812	-1.33296	0.361699
lp_0720	rimI2	ribosomal-protein-alanine N-acetyltransferase	COG0456	General function prediction only	-2.4713	0.0122074	-1.70471	0.123638
lp_0721	gcp	O-sialoglycoprotein endopeptidase	COG0533	Post-translational modification, protein turnover, and chaperones	-1.79385	0.136117	-1.35431	0.304936
lp_0723	lp_0723	ABC transporter, ATP-binding protein	COG0488	General function prediction only	1.12369	0.751152	1.33356	0.34899
lp_0725	lp_0725	redox-sensitive transcription regulator	COG2344	General function prediction only	-1.84033	0.083754	-1.94574	0.0345792
lp_0726	lp_0726	membrane-bound protease, CAAX family			2.27624	0.0748798	2.67346	0.0323745
lp_0727	groES	GroES co-chaperonin	COG0234	Post-translational modification, protein turnover, and chaperones	2.94349	0.0529185	1.40161	0.423589
lp_0728	groEL	GroEL chaperonin	COG0459	Post-translational modification, protein turnover, and chaperones	2.40518	0.158463	-1.27748	0.577228
lp_0729	lp_0729	amino acid transport protein	COG0531	Amino acid transport and metabolism	-2.10518	0.0569131	-1.61442	0.0936591
lp_0730	tagO	undecaprenyl-phosphate N-acetyl-glucosaminyl transferase	COG0472	Cell wall/membrane/envelope biogenesis	3.72298	7.58026e-06	4.05523	1.33615e-06
lp_0733	pstF	phosphate ABC transporter, substrate binding protein	COG0226	Inorganic ion transport and metabolism	-1.26649	0.723044	-1.90409	0.118681
lp_0734	lp_0734	hypothetical protein, DUF1949 family	COG1739	Function unknown	1.56135	0.227747	1.22281	0.566853
lp_0735	comFA	late competence protein, ATP-dependent DNA helicase/translocase	COG4098	Replication, recombination and repair	-2.42133	0.0231737	-2.15745	0.0360717
lp_0736	comFC	late competence protein,phosphoribosyltransferase	COG1040	General function prediction only	-1.80786	0.382084	-3.43676	0.000431666
lp_0737	lp_0737	sigma 54 modulation protein/ribosomal protein S30EA	COG1544	Translation, ribosomal structure and biogenesis	23.3057	2.20738e-32	28.4501	2.50987e-21
lp_0739	secA	preprotein translocase, SecA subunit	COG0653	Intracellular trafficking, secretion, and vesicular transport	-2.30006	0.00129305	-1.60984	0.105028
lp_0740	prfB-N	peptide chain release factor 2, N-terminal fragment (natural frameshift)			-1.60555	0.319949	-1.56021	0.396935
lp_0741	prfB-C	peptide chain release factor 2, C-terminal fragment (natural frameshift)	COG1186	Translation, ribosomal structure and biogenesis	-2.15303	0.0374906	-1.81701	0.0338308
lp_0742	lp_0742	hypothetical membrane protein			-1.11906	0.724923	1.30557	0.286386
lp_0743	rrp3	two-component system response regulator,phosphate transport regulon	COG0745	Signal transduction mechanisms	-2.14502	0.00252572	-1.24395	0.488407
lp_0744	hpk3	two-component system histidine kinase, sensor protein, phosphate transport regulon	COG5002	Signal transduction mechanisms	-1.3306	0.423076	1.05615	0.834493
lp_0746	pstE	phosphate ABC transporter, substrate binding protein	COG0226	Inorganic ion transport and metabolism	11.0661	0.000212373	10.4647	1.56168e-06
lp_0747	pstD	phosphate ABC transporter, permease protein	COG0573	Inorganic ion transport and metabolism	6.41437	0.000996418	4.38449	0.0030195
lp_0748	pstC	phosphate ABC transporter, permease protein	COG0581	Inorganic ion transport and metabolism	5.18641	0.00226659	3.44401	0.0163223
lp_0749	pstB	phosphate ABC transporter, ATP-binding protein	COG1117	Inorganic ion transport and metabolism	4.99846	0.00406367	3.25349	0.0150009
lp_0750	pstA	phosphate ABC transporter, ATP-binding protein	COG1117	Inorganic ion transport and metabolism	3.21324	0.0237491	2.46338	0.0313997
lp_0751	phoU	phosphate transport system regulatory protein	COG0704	Inorganic ion transport and metabolism	-1.09352	0.825759	-1.11343	0.764044
lp_0752	lp_0752	stress-responsive transcription regulator	COG1983	Transcription	16.96	1.91551e-16	19.4429	1.54964e-22
lp_0753	lp_0753	hypothetical membrane protein	COG1950	Function unknown	5.98354	3.58319e-09	8.50277	1.48488e-15
lp_0754	hprK	bifunctional protein: HPr kinase%3B P-ser-HPr phosphatase	COG1493	Signal transduction mechanisms	2.9123	3.26312e-06	5.56334	1.08326e-08
lp_0755	lgt	prolipoprotein diacylglyceryl transferase	COG0682	Cell wall/membrane/envelope biogenesis	1.46248	0.213689	3.06176	0.00136994
lp_0756	gspA	glycerol-3-phosphate dehydrogenase (NAD(P)+)	COG0240	Energy production and conversion	-1.06775	0.838014	2.11358	0.0342461
lp_0757	galU	UTP-glucose-1-phosphate uridylyltransferase	COG1210	Cell wall/membrane/envelope biogenesis	-1.14583	0.633719	1.62013	0.174546
lp_0758	lp_0758	diguanylate cyclase/phosphodiesterase, EAL domain	COG2200	Signal transduction mechanisms	3.79029	3.20681e-10	5.15434	4.43099e-09
lp_0760	nox1	NADH oxidase	COG0446	General function prediction only	-1.48867	0.159159	-1.38961	0.342646
lp_0761	trxB	thioredoxin reductase (NADPH)	COG0492	Post-translational modification, protein turnover, and chaperones	1.91918	0.0855839	2.59101	0.0140497
lp_0762	lp_0762	hypothetical membrane protein, DUF421 family	COG2323	Function unknown	2.40905	0.00470806	2.80448	0.000269203
lp_0763	lp_0763	hypothetical protein, DUF3290 family			3.54624	2.67295e-05	5.56291	1.64958e-06
lp_0764	pgm	phosphoglucomutase	COG1109	Carbohydrate transport and metabolism	-1.1554	0.710255	-1.19669	0.549051
lp_0765	lp_0765	diguanylate cyclase/phosphodiesterase, EAL domain	COG2200	Signal transduction mechanisms	1.03122	0.941891	1.35213	0.370667
lp_0766	nox2	NADH oxidase	COG0446	General function prediction only	-2.56619	0.0362792	-2.46286	0.0024608
lp_0769	aad	D-alanyl-D-alanine dipeptidase	COG2173	Cell wall/membrane/envelope biogenesis	3.5289	3.683e-05	3.18568	0.000481913
lp_0770	lp_0770	multidrug transport protein, major facilitator superfamily (MFS)	COG2814	Carbohydrate transport and metabolism	-3.46906	0.0020775	-3.23659	0.000200963
lp_0771	lp_0771	metal-dependent phosphohydrolase, HD family	COG1896	General function prediction only	5.43703	1.71036e-05	4.97238	1.66026e-07
lp_0772	uvrB	excinuclease ABC, subunit B	COG0556	Replication, recombination and repair	-1.52087	0.0795635	-1.39546	0.113043
lp_0773	uvrA1	excinuclease ABC, subunit A	COG0178	Replication, recombination and repair	-1.92989	0.0577388	-2.33573	0.000126836
lp_0774	luxS	S-ribosylhomocysteine lyase/autoinducer production protein LuxS	COG1854	Signal transduction mechanisms	-1.21959	0.589147	1.03128	0.937393
lp_0775	argG	argininosuccinate synthase	COG0137	Amino acid transport and metabolism	-4.12294	0.00433075	-3.23703	0.000266335
lp_0776	argH	argininosuccinate lyase	COG0165	Amino acid transport and metabolism	-3.69836	0.00690828	-3.90768	3.30095e-07
lp_0778	lp_0778	hypothetical membrane protein	COG3247	Function unknown	3.45713	0.0018615	4.39767	NA
lp_0779	lp_0779	P-loop ATPase family protein	COG1660	General function prediction only	-1.0931	0.875061	1.0254	0.935518
lp_0780	lp_0780	hypothetical protein, cofD family	COG0391	Function unknown	1.00368	0.994319	-1.35444	0.251788
lp_0781	lp_0781	hypothetical protein	COG1481	Function unknown	-1.3378	NA	-2.38871	0.0128504
lp_0783	lp_0783	oligopeptide ABC transporter, substrate binding protein	COG4166	Amino acid transport and metabolism	1.08936	0.791742	1.02563	0.950442
lp_0785	lp_0785	2-hydroxyacid dehydrogenase	COG1052	Energy production and conversion	1.0204	0.967398	-1.18878	0.552217
lp_0786	clpP	endopeptidase Clp, proteolytic subunit	COG0740	Post-translational modification, protein turnover, and chaperones	7.1585	0.000168572	3.85147	0.000255753
lp_0787	rpoN	DNA-directed RNA polymerase, sigma factor 54	COG1508	Transcription	-2.49107	6.44289e-05	-2.00542	0.0146131
lp_0788	cggR	central glycolytic genes regulator	COG2390	Transcription	1.94959	NA	2.2722	0.0163318
lp_0789	gapB	glyceraldehyde 3-phosphate dehydrogenase	COG0057	Carbohydrate transport and metabolism	-3.0692	0.00175106	-2.86377	0.00196059
lp_0790	pgk	phosphoglycerate kinase	COG0126	Carbohydrate transport and metabolism	-3.11936	0.00470806	-1.91605	0.103913
lp_0791	tpiA	triosephosphate isomerase	COG0149	Carbohydrate transport and metabolism	-2.34201	0.039411	-1.67588	0.163112
lp_0792	enoA1	enolase (phosphopyruvate hydratase)	COG0148	Carbohydrate transport and metabolism	-2.05173	0.0360463	-1.61774	0.168222
lp_0792a	lp_0792a	hypothetical protein, N-terminal fragment (pseudogene)			-3.61216	0.00174375	-4.7277	7.85626e-05
lp_0793	lp_0793	hypothetical protein, C-terminal fragment (pseudogene)			1.36045	0.343859	1.28587	0.495262
lp_0794	eriC	chloride channel protein	COG0038	Inorganic ion transport and metabolism	-8.00343	1.89386e-18	-3.96956	1.76664e-06
lp_0795	secG	preprotein translocase, SecG subunit	COG1314	Intracellular trafficking, secretion, and vesicular transport	4.01545	6.82247e-05	4.74446	2.8747e-06
lp_0796	lp_0796	carboxylesterase	COG1647	General function prediction only	3.81062	NA	4.1199	1.93756e-06
lp_0797	lp_0797	exoribonuclease II	COG0557	Transcription	1.12429	0.726514	1.77291	0.137477
lp_0799	smpB	SSRA RNA binding protein	COG0691	Post-translational modification, protein turnover, and chaperones	-1.00437	0.988328	1.27028	0.381682
lp_0800	lp_0800	cell surface protein precursor, LPXTG-motif cell wall anchor			3.03451	0.0210616	1.80669	0.0695076
lp_0802	lp_0802	polar amino acid ABC transporter, substrate binding and permease protein	COG0765 COG0834	Amino acid transport and metabolism	-4.34157	8.39938e-05	-3.54204	2.40168e-06
lp_0803	glnQ1	glutamine ABC transporter, ATP-binding protein	COG1126	Amino acid transport and metabolism	-2.33198	0.0483695	-2.33679	0.00350007
lp_0804	lp_0804	hypothetical protein	COG4894	Function unknown	5.00344	2.9183e-14	5.02993	1.12185e-10
lp_0805	lp_0805	hydrolase, HAD superfamily, Cof family	COG0561	General function prediction only	9.55002	3.86186e-15	9.40445	1.29335e-20
lp_0806	ung	uracil-DNA glycosylase	COG0692	Replication, recombination and repair	6.26805	3.08011e-12	11.5066	2.36385e-09
lp_0807	pta	phosphate acetyltransferase	COG0280	Energy production and conversion	5.63589	7.28889e-09	9.33723	2.36203e-08
lp_0809	lp_0809	ATP/GTP hydrolase	COG0802	General function prediction only	-2.19849	0.0121756	-1.34238	0.45958
lp_0810	lp_0810	acetyltransferase, GNAT family	COG1670	Translation, ribosomal structure and biogenesis	-2.45197	0.0185058	-1.55982	0.144097
lp_0811	lp_0811	DNA-directed DNA polymerase III, epsilon chain			4.23443	8.52518e-05	5.64906	6.09993e-05
lp_0812	exoA	exodeoxyribonuclease III	COG0708	Replication, recombination and repair	1.39326	0.373807	1.7544	0.0271158
lp_0813	lp_0813	oxidoreductase, NAD-dependent	COG0673	General function prediction only	-1.47028	0.295544	-1.39199	0.205958
lp_0814	murB	UDP-N-acetylmuramate dehydrogenase	COG0812	Cell wall/membrane/envelope biogenesis	1.51456	0.124406	2.05039	0.00861013
lp_0815	nhaP1	Na(+)/H(+) antiporter	COG0025	Inorganic ion transport and metabolism	-2.54519	0.000138417	-1.38533	0.236349
lp_0816	lp_0816	transcription regulator, MarR family	COG1846	Transcription	2.02858	0.00691837	2.39551	0.000337079
lp_0817	lp_0817	hypothetical membrane protein, DUF1361 family	COG4330	Function unknown	7.67551	5.12519e-10	8.01235	5.28048e-10
lp_0818	lp_0818	hypothetical membrane protein	COG1624	Function unknown	-1.27744	0.54242	1.0223	0.946602
lp_0819	lp_0819	cell surface protein, YbbR-like family	COG4856	Function unknown	-2.173	0.0115414	-1.54013	0.180927
lp_0820	glmM	phosphoglucosamine mutase	COG1109	Carbohydrate transport and metabolism	-3.28466	0.000232925	-2.09252	0.00816185
lp_0822	glmS1	glutamine-fructose-6-phosphate transaminase (isomerizing)	COG0449	Cell wall/membrane/envelope biogenesis	-1.05355	0.885275	1.66354	0.164371
lp_0823	lp_0823	diguanylate cyclase/phosphodiesterase, EAL domain	COG2200	Signal transduction mechanisms	8.97051	1.47736e-14	12.6528	1.80679e-23
lp_0824	lp_0824	hydrolase, HAD superfamily, Cof family	COG0561	General function prediction only	2.06919	0.00782038	2.89665	4.52635e-06
lp_0825	lp_0825	transcription regulator, TetR family			1.76987	0.101639	2.1972	0.00841561
lp_0826	galM1	aldose 1-epimerase	COG2017	Carbohydrate transport and metabolism	6.98551	1.67732e-10	12.2001	2.26201e-10
lp_0827	lp_0827	hypothetical protein			8.57314	7.27498e-23	9.85575	1.44092e-15
lp_0828	lp_0828	hypothetical protein			-2.19918	0.0242111	-1.42516	0.240552
lp_0829	lp_0829	nitroreductase family protein	COG0778	Energy production and conversion	-2.26984	0.0142271	-1.87656	0.0504425
lp_0830	lp_0830	transport protein, major facilitator family (MFS), N-terminal domain			-10.625	4.73887e-09	-15.4096	1.11787e-12
lp_0831	lp_0831	transport protein, major facilitator family (MFS), C-terminal domain			-8.11983	6.8421e-06	-7.89256	1.72322e-06
lp_0834	gykA	glycerol kinase	COG0554	Energy production and conversion	-1.64021	0.0522025	-1.53966	0.137582
lp_0835	lp_0835	hypothetical protein			-9.69251	9.82891e-07	-4.4157	0.0110968
lp_0836	spx1	RNA polymerase (RNAP)-binding regulatory protein, arsenate reductase (ArsC) family, Spx subfamily	COG1393	Inorganic ion transport and metabolism	101.422	1.194e-42	112.058	1.50452e-23
lp_0837	lp_0837	hypothetical protein			5.45786	0.000280665	5.66129	0.000116349
lp_0838	lp_0838	hypothetical membrane protein			3.80424	0.00107046	4.40367	1.71307e-08
lp_0840	lp_0840	multi drug transporter, major facilitator superfamily (MFS), EmrB/QacA subfamily			-7.03305	3.86321e-08	-2.95583	0.0300357
lp_0841	ppx2	exopolyphosphatase			1.29558	0.304964	2.74577	0.00760586
lp_0842	ppk	polyphosphate kinase	COG0855	Inorganic ion transport and metabolism	1.06727	0.825648	1.86575	0.137439
lp_0843	ppx3	exopolyphosphatase	COG0248	Nucleotide transport and metabolism	1.74983	0.102027	2.02158	0.0171405
lp_0844	licD	lipooligosaccharide cholinephosphotransferase	COG3475	Cell wall/membrane/envelope biogenesis	2.04027	0.0685334	2.21566	0.0225196
lp_0845	lp_0845	transcription regulator, MarR family	COG1846	Transcription	-3.42547	0.0203966	1.16941	0.801534
lp_0846	lp_0846	hypothetical protein			6.13251	2.26372e-06	6.47611	5.45725e-10
lp_0848	lp_0848	purine transport protein	COG2252	General function prediction only	-2.09721	0.111309	1.84022	NA
lp_0849	pox1	pyruvate oxidase	COG0028	Amino acid transport and metabolism	-1.27356	0.538644	1.15967	0.708332
lp_0850	ribC1	bifunctional protein: riboflavin kinase%3B FMN adenylyltransferase	COG0196	Coenzyme transport and metabolism	-1.76312	0.085044	-1.48193	0.164316
lp_0852	pox2	pyruvate oxidase	COG0028	Amino acid transport and metabolism	7.86263	5.49948e-09	4.88484	2.80727e-07
lp_0853	pepR1	prolyl aminopeptidase	COG0596	General function prediction only	-1.66361	0.0373421	-1.09737	0.764342
lp_0854	birA2	biotin-[acetyl-CoA-carboxylase] ligase and biotin operon repressor	COG0340	Coenzyme transport and metabolism	4.0696	7.22126e-05	5.02499	3.87171e-09
lp_0856	lp_0856	acyltransferase	COG1835	Lipid transport and metabolism	1.12473	0.756437	1.66354	0.0753092
lp_0857	pepX	Xaa-Pro dipeptidyl-peptidase			-2.04589	0.00976102	-1.1917	0.575593
lp_0858	lp_0858	redox protein, regulator of disulfide bond formation	COG1764	Post-translational modification, protein turnover, and chaperones	1.56531	0.084662	1.65798	0.0971617
lp_0860	lp_0860	transposase, fragment			28.8328	1.06827e-14	25.1003	2.86559e-21
lp_0861	bcaP	branched-chain amino acid permease	COG0531	Amino acid transport and metabolism	-1.04631	0.882117	1.31024	0.390281
lp_0862	lp_0862	hypothetical protein			-2.02568	0.0518222	-2.18566	0.0255758
lp_0863	pdxK	pyridoxine kinase	COG2240	Coenzyme transport and metabolism	-3.32089	0.00042074	-1.9881	0.0223627
lp_0864	lp_0864	phosphohydrolase, MutT/nudix family			1.5082	0.212195	1.19541	0.655023
lp_0865	lp_0865	hypothetical protein			26.2525	5.74669e-27	13.5231	2.78997e-12
lp_0866	gmk2	guanylate kinase	COG0194	Nucleotide transport and metabolism	-5.35283	1.34643e-08	-9.94567	1.96425e-12
lp_0868	lp_0868	metal uptake regulator	COG0735	Inorganic ion transport and metabolism	12.219	3.17831e-14	18.3955	1.93923e-14
lp_0869	lp_0869	extracellular protein, Ser/Thr-rich			5.45424	2.10953e-06	6.33069	1.72986e-09
lp_0871	lp_0871	hypothetical membrane protein			2.63091	0.00277056	3.9208	1.77041e-05
lp_0872	gph1	phosphohydrolase	COG0546	General function prediction only	2.03986	0.00472481	2.085	0.00383391
lp_0874	lp_0874	bifunctional protein: aminotransferase (pyridoxal-phosphate-dependent) %3B 2-hydroxyacid dehydrogenase	COG1052	Coenzyme transport and metabolism	-1.80948	0.124406	-1.97708	0.0335844
lp_0875	lp_0875	hypothetical protein			54.6564	8.49896e-19	44.4529	1.45631e-19
lp_0878	glnQ2	glutamine ABC transporter, ATP-binding protein	COG1126	Amino acid transport and metabolism	1.46411	0.149975	1.49235	0.218204
lp_0881	glnH1	glutamine ABC transporter, substrate binding protein	COG0834	Amino acid transport and metabolism	-1.1846	0.414819	-1.23294	0.437929
lp_0882	glnM	glutamine ABC transporter, permease protein	COG0765	Amino acid transport and metabolism	-2.07372	0.033123	-1.79258	0.032798
lp_0883	glnP1	glutamine ABC transporter, permease protein	COG0765	Amino acid transport and metabolism	-1.00481	0.993407	-2.13435	0.0152804
lp_0884	pts11A	PTS system, EIIA component	COG2190	Carbohydrate transport and metabolism	-1.7904	0.129818	-1.3529	0.435242
lp_0885	bglG1	transcription antiterminator, BlgB family			-1.68153	0.244537	-1.06152	0.896454
lp_0886	pts11BC	PTS system, beta-glucosides-specific EIIBC component	COG1263	Carbohydrate transport and metabolism	-2.03958	0.11216	-1.66779	0.315154
lp_0887	lp_0887	PTS-related protein	COG3394	Function unknown	-1.61633	0.186562	-1.77528	0.0775867
lp_0888	lp_0888	threonine transporter, APC family	COG0531	Amino acid transport and metabolism	-1.61041	0.166368	1.55099	NA
lp_0889	lp_0889	transcription regulator, MarR family	COG1846	Transcription	2.79915	0.033545	2.82394	0.0259808
lp_0891	lp_0891	anion exporter, TauE/SafE family			-3.01589	0.00151145	-3.38496	0.000358002
lp_0892	lp_0892	transcription regulator, MarR family	COG1846	Transcription	-6.17013	4.20067e-06	-3.81127	3.68633e-05
lp_0893	lp_0893	multidrug transport protein, major facilitator superfamily (MFS)	COG2814	Carbohydrate transport and metabolism	-2.2999	0.0101966	-1.50416	0.165402
lp_0894	lp_0894	anion exporter, TauE/SafE family			7.01494	1.32539e-06	9.58217	5.11532e-11
lp_0895	lp_0895	transcription regulator, TetR family	COG1309	Transcription	3.49474	9.63081e-05	3.60591	7.95547e-08
lp_0896	lp_0896	GTPase, HflX subfamily	COG2262	General function prediction only	3.68425	0.000722258	4.46414	1.31012e-07
lp_0897	lp_0897	phosphohydrolase, MutT/nudix family	COG1051	Nucleotide transport and metabolism	1.95434	0.00619036	1.59621	0.05645
lp_0898	smr	cation transporter, small multidrug resistance (SMR) family	COG2076	Inorganic ion transport and metabolism	-10.1594	8.97186e-06	-3.51878	0.0162876
lp_0899	lp_0899	hypothetical membrane protein			135.322	3.68686e-41	127.727	2.59884e-36
lp_0900	pgm3	phosphoglycerate mutase family protein	COG0406	Carbohydrate transport and metabolism	-4.84571	3.35767e-06	-3.37696	0.000172037
lp_0901	pgm4	phosphoglycerate mutase family protein	COG0406	Carbohydrate transport and metabolism	-4.10805	0.000100575	-3.1959	0.000478138
lp_0902	napA2	Na(+)/H(+) antiporter	COG0475 COG0569	Inorganic ion transport and metabolism	-3.70405	3.0458e-06	-2.73999	0.00892501
lp_0903	lp_0903	phosphohydrolase, MutT/nudix family	COG1051 COG2320	Nucleotide transport and metabolism	-2.09376	0.0364373	-1.77126	0.018686
lp_0904	bglG2	transcription antiterminator, BglB family			-1.34876	0.469202	1.0084	0.982842
lp_0905	pts12BCA	PTS system, beta-glucosides-specific EIIBCA component	COG1263 COG2190	Carbohydrate transport and metabolism	-2.50845	0.0113961	-1.13343	0.761856
lp_0906	pbg2	6-phospho-beta-glucosidase	COG2723	Carbohydrate transport and metabolism	-2.03877	0.0683285	-1.44979	0.337374
lp_0907	lp_0907	hypothetical membrane protein, DedA family	COG0586	Function unknown	5.40302	8.63936e-07	5.65652	1.62459e-07
lp_0910	lp_0910	DNA helicase	COG3973	General function prediction only	-1.63388	0.0980281	-1.13564	0.634804
lp_0911	ISP2_2	transposase	COG3666	Replication, recombination and repair	-10.8557	0.0053748	-27.6479	0.000871639
lp_0912	lp_0912	enoyl-[acyl-carrier protein] reductase (NADH)	COG2070	General function prediction only	1.19408	0.51081	1.3405	0.285884
lp_0913	coaA	pantothenate kinase	COG1072	Coenzyme transport and metabolism	1.43977	0.196579	2.50995	0.024962
lp_0914	guaA	GMP synthase (glutamine-hydrolysing)	COG0518 COG0519	Nucleotide transport and metabolism	-4.24015	4.93014e-07	-2.5786	0.00409462
lp_0915	lp_0915	phage protein			-4.72436	0.000229007	-3.90443	0.00154966
lp_0917	lp_0917	phage transcription regulator, Cro/CI family			-6.04915	0.000289176	-13.3401	1.0152e-06
lp_0918	lp_0918	superfamily I DNA/RNA helicase			-3.29496	5.73215e-05	-2.61154	0.00409747
lp_0919	lp_0919	membrane-bound protease, CAAX family			1.0776	0.850688	1.1618	0.733871
lp_0921	lp_0921	transcription regulator, MarR family	COG1733	Transcription	1.24908	0.633719	-1.15792	0.651139
lp_0922	lp_0922	carbohydrate (prephenate-like) transport protein, major facilitator superfamily (MFS)	COG2814	Carbohydrate transport and metabolism	-1.40749	0.612224	-2.27746	0.00902496
lp_0923	lp_0923	cell surface protein precursor, LPXTG-motif cell wall anchor			-1.29453	0.596959	-2.26884	0.00656966
lp_0924	lp_0924	extracellular protein, MORN repeat family			-4.68371	0.00122221	-3.95065	3.72673e-05
lp_0925	lp_0925	acyltransferase	COG1835	Lipid transport and metabolism	-3.67236	4.16453e-06	-2.6804	0.000233831
lp_0926	lp_0926	hypothetical membrane protein	COG2261	Function unknown	54.8982	NA	74.6215	4.29198e-16
lp_0927	lp_0927	hypothetical membrane protein			50.6804	NA	83.8048	3.21285e-14
lp_0928	lp_0928	hypothetical protein			52.1132	NA	91.1663	7.34915e-14
lp_0929	asp1	alkaline shock protein	COG1302	Function unknown	53.1475	NA	95.0968	8.50077e-14
lp_0930	asp2	alkaline shock protein	COG1302	Function unknown	76.3343	NA	133.251	7.0524e-18
lp_0931	lp_0931	fumarylacetoacetate hydrolase family protein	COG0179	Secondary metabolites biosynthesis, transport, and metabolism	1.23098	0.462435	1.44722	0.182968
lp_0932	lp_0932	extracellular lipoprotein precursor			1.49751	0.225568	1.53311	0.0913369
lp_0934	lp_0934	PTS system, EIIA component	COG1447	Carbohydrate transport and metabolism	-2.77212	0.00226333	-3.34653	0.00429335
lp_0935	lp_0935	hypothetical protein			-13.5018	4.2792e-08	-5.11183	6.08319e-06
lp_0937	pepN	membrane alanine aminopeptidase (aminopeptidase N)	COG0308	Amino acid transport and metabolism	1.29691	0.371272	1.54277	0.102126
lp_0938	hsdR	type I restriction-modification system,restriction subunit	COG0610	Defense mechanisms	-2.5982	0.00221626	-1.88023	0.0732394
lp_0939	hsdM	type I restriction-modification system,methylation subunit	COG0286	Defense mechanisms	-5.23961	1.28578e-09	-3.68444	0.000349253
lp_0940	hsdS1	type I restriction-modification system,specificity subunit	COG0732	Defense mechanisms	-9.7948	9.21026e-10	-5.53205	0.000252371
lp_0941	lp_0941	phage integrase			-49.1316	3.37511e-09	-14.1718	4.23619e-09
lp_0942	hsdS2	type I restriction-modification system,specificity subunit (fragment)			-9.11894	0.000515762	-8.48332	8.83658e-05
lp_0943	hsdS3	type I restriction-modification system,specificity subunit (fragment)			-18.8742	3.23727e-05	-6.68464	0.00016711
lp_0945	lp_0945	histidine phosphatase superfamily protein	COG0406	Carbohydrate transport and metabolism	-3.70544	0.00203156	-2.37414	0.0170252
lp_0946	lp_0946	mucus-binding protein, LPXTG-motif cell wall anchor			-3.78348	6.62812e-07	-1.9601	0.135558
lp_0947	lp_0947	hypothetical protein			2.0331	0.0605851	1.99074	0.0385107
lp_0948	lp_0948	hypothetical protein			1.24422	0.517777	1.47134	0.260163
lp_0949	lp_0949	transcription regulator, Cro/CI family			-1.06274	0.880852	-1.00964	0.982842
lp_0950	lp_0950	transcription regulator, Cro/CI family	COG1476	Transcription	-1.1978	0.669368	1.17793	0.701332
lp_0951	lp_0951	transcription regulator, LysR family	COG0583	Transcription	2.06283	0.0212541	1.18605	0.682957
lp_0952	lp_0952	fumarate reductase, flavoprotein subunit precursor	COG3976	Function unknown	1.27088	0.523372	1.11218	0.767819
lp_0954	lp_0954	transcription regulator, MarR family			6.45168	1.88738e-10	6.23681	1.30632e-05
lp_0955	azoR2	FMN-dependent NADH-azoreductase	COG1182	Lipid transport and metabolism	1.77154	0.396606	1.65809	NA
lp_0956	asnS1	asparagine-tRNA synthetase	COG0017	Translation, ribosomal structure and biogenesis	1.44226	0.460586	2.61642	0.0475502
lp_0957	asnA	aspartate-ammonia ligase	COG2502	Amino acid transport and metabolism	-1.74009	0.226865	1.96681	0.245595
lp_0959	pepD3	dipeptidase	COG4690	Amino acid transport and metabolism	1.95372	0.0181796	2.07398	0.0101638
lp_0960	lp_0960	hypothetical protein			3.41012	0.00162459	3.8928	4.10367e-06
lp_0960a	lp_0960a	hypothetical protein			15.7175	2.63971e-07	17.9427	1.23277e-12
lp_0961	lp_0961	transposase, fragment			1.9793	0.036545	2.2633	0.0269471
lp_0962	recQ1	ATP-dependent DNA helicase RecQ	COG0514	Replication, recombination and repair	1.36632	0.203959	1.88999	0.0180516
lp_0963	rluE	ribosomal large subunit pseudouridine synthase	COG0564	Translation, ribosomal structure and biogenesis	-1.33472	0.351923	-1.05626	0.821586
lp_0965	lp_0965	transcription regulator, ArsR family	COG0640	Transcription	1.87579	0.0448696	3.66242	0.00138362
lp_0966	lp_0966	NADPH-dependent FMN reductase	COG0655	General function prediction only	-2.704	0.00383914	-2.97269	0.0019043
lp_0967	lp_0967	hypothetical protein			2.11902	0.018224	2.0221	0.0163086
lp_0968	lp_0968	hypothetical membrane protein, YibE/F family	COG5438	Function unknown	-1.04939	0.913772	1.05537	0.900868
lp_0969	lp_0969	hypothetical membrane protein, YibE/F family			-1.12719	0.775306	1.19343	0.563593
lp_0970	lp_0970	acetyltransferase, GNAT family			2.28881	0.000146581	3.8499	2.92064e-06
lp_0971	lp_0971	phosphoglycerate mutase family protein	COG0406	Carbohydrate transport and metabolism	-2.33955	0.00354365	-1.7485	0.109196
lp_0972	lp_0972	bacteriocin immunity protein			2.26221	0.0350252	4.07448	0.000987649
lp_0973	lp_0973	esterase (short chain)	COG0657	Lipid transport and metabolism	-3.69593	0.0236165	-2.99926	0.0201136
lp_0975	xylP2	carbohydrate (isoprimoverose-like)/proton symporter, GPH family	COG2211	Carbohydrate transport and metabolism	-6.54298	6.23549e-05	-6.2675	8.1796e-06
lp_0977	murE1	UDP-N-acetylmuramoylalanyl-D-glutamate-2, 6-diaminopimelate ligase	COG0769	Cell wall/membrane/envelope biogenesis	-1.15606	0.591309	1.08251	0.782606
lp_0979	thrA1	aspartate kinase	COG0527	Amino acid transport and metabolism	-5.1029	1.56693e-07	-4.0186	1.5514e-06
lp_0980	asnB1	asparagine synthase (glutamine-hydrolysing)	COG0367	Amino acid transport and metabolism	-3.78506	1.36994e-06	-2.55571	0.0162957
lp_0981	brnE	branched-chain amino acid transport protein	COG4392	Function unknown	-7.63511	0.000297884	-7.11565	8.64321e-07
lp_0982	brnF	branched-chain amino acid transport protein	COG1296	Amino acid transport and metabolism	-16.8154	NA	-4.84627	0.000189097
lp_0984	lp_0984	hypothetical protein			-4.81729	0.000174042	-1.55693	NA
lp_0988	lp_0988	extracellular lipoprotein precursor, Asp-rich			-18.2354	1.78984e-11	-15.6387	2.40201e-13
lp_0989	lp_0989	hypothetical membrane protein			-1.02247	0.963789	-1.0763	0.864732
lp_0990	lp_0990	hypothetical protein			-1.5891	0.404856	-2.26759	0.00802284
lp_0991	lp_0991	multidrug transport protein, major facilitator superfamily (MFS)	COG2814	Carbohydrate transport and metabolism	-3.46795	0.0271787	-3.62722	0.00170544
lp_0992	lp_0992	transcription regulator, MerR family			1.34986	0.448871	1.54387	0.115039
lp_0995	lp_0995	hypothetical protein			1.58835	0.243069	2.71102	0.00031631
lp_0996	lp_0996	metal-dependent regulator	COG1321	Transcription	3.10291	0.000397609	4.53692	1.32505e-07
lp_0997	cspC	cold shock protein CspC	COG1278	Transcription	2.83096	0.0360385	3.36631	0.00543551
lp_0998	lp_0998	hypothetical membrane protein, DUF1212 family	COG2966	Function unknown	2.46461	0.00406367	2.78564	1.6887e-05
lp_0999	lp_0999	hypothetical membrane protein, DUF3815 family	COG3610	Function unknown	1.8312	0.109014	1.84646	0.0218649
lp_1000	lp_1000	transcriptional attenuator, cell envelope-related, LytR family	COG1316	Transcription	-1.12888	0.772449	1.11092	0.775943
lp_1001	lp_1001	phosphatase, PAP2 family			-2.93409	5.14458e-05	-2.70266	0.00511081
lp_1002	lp_1002	lipase/esterase	COG0657	Lipid transport and metabolism	2.18605	0.00383737	1.81694	0.0244339
lp_1003	lp_1003	acetyltransferase, GNAT family	COG1670	Translation, ribosomal structure and biogenesis	4.67549	1.80983e-08	5.15961	4.86145e-10
lp_1004	lp_1004	transcription regulator, Rrf2 family	COG1959	Transcription	2.19412	0.0274775	3.04451	0.00391575
lp_1005	als	acetolactate synthase	COG0028	Amino acid transport and metabolism	1.2714	0.450245	2.03883	0.0107804
lp_1008	lysP	lysine transport protein	COG0833	Amino acid transport and metabolism	-4.16309	8.12548e-08	-2.92215	0.00222643
lp_1010	dacB	serine-type D-Ala-D-Ala carboxypeptidase	COG1876	Cell wall/membrane/envelope biogenesis	10.9533	2.14746e-18	13.6086	4.43861e-14
lp_1011	dgk1	deoxyadenosine kinase / deoxyguanosine kinase	COG1428	Nucleotide transport and metabolism	-1.61227	0.0775847	1.07013	0.838408
lp_1012	serS2	serine-tRNA synthetase	COG0172	Translation, ribosomal structure and biogenesis	-2.68159	0.00187396	-1.89719	0.114075
lp_1018	ctsR	transcription repressor of class III stress genes	COG4463	Transcription	2.62522	0.000417183	3.43625	8.05905e-05
lp_1019	clpC	ATP-dependent Clp protease, ATP-binding subunit ClpC	COG0542	Post-translational modification, protein turnover, and chaperones	2.38394	0.0637916	1.57487	0.0804837
lp_1020	lp_1020	transcription regulator, TetR family	COG1309	Transcription	2.54488	0.00939459	1.93507	0.01724
lp_1021	rpoB	DNA-directed RNA polymerase, beta subunit	COG0085	Transcription	-3.30369	0.000272424	-3.39978	9.32314e-06
lp_1022	rpoC	DNA-directed RNA polymerase, beta' subunit	COG0086	Transcription	-1.32044	0.524872	-1.80985	0.11404
lp_1023	lp_1023	type 4 prepilin-like proteins leader peptide processing enzyme	COG1989	Cell motility	-3.38397	0.0336752	-5.01319	2.42891e-06
lp_1025	rpsL	30S ribosomal protein S12	COG0048	Translation, ribosomal structure and biogenesis	-3.08132	5.60981e-05	-1.80241	0.216158
lp_1026	rpsG	30S ribosomal protein S7	COG0049	Translation, ribosomal structure and biogenesis	-2.6296	0.0106146	-2.17588	0.0486475
lp_1027	fusA2	elongation factor G	COG0480	Translation, ribosomal structure and biogenesis	-3.54093	0.00257302	-4.08434	1.05035e-05
lp_1032	rpsJ	30S ribosomal protein S10	COG0051	Translation, ribosomal structure and biogenesis	-3.52813	9.37976e-05	-2.64095	0.0358394
lp_1033	rplC	50S ribosomal protein L3	COG0087	Translation, ribosomal structure and biogenesis	-4.58023	7.18251e-05	-3.55652	0.00935645
lp_1034	rplD	50S ribosomal protein L4	COG0088	Translation, ribosomal structure and biogenesis	-7.49172	1.32539e-06	-4.81298	0.0048277
lp_1035	rplW	50S ribosomal protein L23	COG0089	Translation, ribosomal structure and biogenesis	-6.76842	4.99854e-08	-4.0174	0.00887661
lp_1036	rplB	50S ribosomal protein L2	COG0090	Translation, ribosomal structure and biogenesis	-5.39354	6.81646e-05	-4.6045	0.00191115
lp_1038	rpsS	30S ribosomal protein S19	COG0185	Translation, ribosomal structure and biogenesis	-9.23832	4.67456e-08	-6.29337	0.000157634
lp_1039	rplV	50S ribosomal protein L22	COG0091	Translation, ribosomal structure and biogenesis	-8.26914	8.21562e-09	-6.01828	0.000305168
lp_1040	rpsC	30S ribosomal protein S3	COG0092	Translation, ribosomal structure and biogenesis	-9.26909	5.12484e-10	-8.41661	3.32926e-06
lp_1041	rplP	50S ribosomal protein L16	COG0197	Translation, ribosomal structure and biogenesis	-12.9829	5.87872e-16	-9.49872	4.11344e-07
lp_1043	rpmC	50S ribosomal protein L29	COG0255	Translation, ribosomal structure and biogenesis	-9.75375	1.75819e-08	-8.55526	7.63442e-07
lp_1044	rpsQ	30S ribosomal protein S17	COG0186	Translation, ribosomal structure and biogenesis	-12.4085	9.53065e-14	-11.1328	2.83099e-08
lp_1045	rplN	50S ribosomal protein L14	COG0093	Translation, ribosomal structure and biogenesis	-8.5423	2.80805e-08	-9.70292	4.79142e-07
lp_1046	rplX	50S ribosomal protein L24	COG0198	Translation, ribosomal structure and biogenesis	-9.84612	7.65143e-08	-12.5451	3.88868e-10
lp_1047	rplE	50S ribosomal protein L5	COG0094	Translation, ribosomal structure and biogenesis	-11.44	4.74105e-10	-14.0807	3.05044e-13
lp_1048	rpsN	30S ribosomal protein S14	COG0199	Translation, ribosomal structure and biogenesis	-11.1836	3.27568e-11	-15.2968	3.65225e-15
lp_1050	rpsH	30S ribosomal protein S8	COG0096	Translation, ribosomal structure and biogenesis	-11.3513	9.78092e-09	-13.0532	6.23436e-13
lp_1051	rplF	50S ribosomal protein L6	COG0097	Translation, ribosomal structure and biogenesis	-14.9836	1.38814e-10	-17.1071	1.93923e-14
lp_1052	rplR	50S ribosomal protein L18	COG0256	Translation, ribosomal structure and biogenesis	-9.69953	1.36994e-06	-15.8095	2.25473e-13
lp_1053	rpsE	30S ribosomal protein S5	COG0098	Translation, ribosomal structure and biogenesis	-5.39602	0.0020017	-9.7666	3.86933e-13
lp_1054	rpmD	50S ribosomal protein L30	COG1841	Translation, ribosomal structure and biogenesis	-4.3617	0.00197966	-7.7808	7.99133e-09
lp_1055	rplO	50S ribosomal protein L15	COG0200	Translation, ribosomal structure and biogenesis	-4.54558	0.00627687	-8.8421	1.02805e-11
lp_1056	secY	preprotein translocase, SecY subunit	COG0201	Intracellular trafficking, secretion, and vesicular transport	-3.0636	0.0407705	-6.04291	5.30476e-07
lp_1058	adk	adenylate kinase	COG0563	Nucleotide transport and metabolism	-3.44251	0.0385023	-8.08543	1.31167e-08
lp_1059	infA	translation initiation factor IF-1	COG0361	Translation, ribosomal structure and biogenesis	-2.70797	0.0180464	-3.3456	4.21657e-05
lp_1059a	rpmJ	50S ribosomal protein L36	COG0257	Translation, ribosomal structure and biogenesis	-2.38608	0.0880707	-4.13257	8.88217e-06
lp_1060	rpsM	30S ribosomal protein S13	COG0099	Translation, ribosomal structure and biogenesis	-2.04903	0.153535	-3.60827	8.07791e-05
lp_1061	rpsK	30S ribosomal protein S11	COG0100	Translation, ribosomal structure and biogenesis	-1.19728	NA	-2.95664	0.00282259
lp_1062	rpoA	DNA-directed RNA polymerase, alpha subunit	COG0202	Transcription	-1.26979	0.706177	-2.80291	0.00115852
lp_1063	rplQ	50S ribosomal protein L17	COG0203	Translation, ribosomal structure and biogenesis	1.72106	NA	-1.17385	0.687759
lp_1064	ISP1_1	transposase	COG3464	Replication, recombination and repair	1.05244	0.972277	2.35305	0.470533
lp_1066	hepB1	heptaprenyl diphosphate synthase component II	COG0142	Coenzyme transport and metabolism	1.67753	0.0365525	1.68624	0.0736832
lp_1067	hepA	heptaprenyl diphosphate synthase component I	COG4769	Function unknown	1.17273	0.582281	1.14878	0.608871
lp_1068	lp_1068	extracellular protein, DUF1312 famliy	COG5341	Function unknown	1.91108	0.0020963	2.0801	0.00402926
lp_1069	ndh2	NADH dehydrogenase, membrane-anchored	COG1252	Energy production and conversion	10.5022	2.13655e-15	10.7472	1.76618e-09
lp_1070	lp_1070	lipoprotein precursor, FMN-binding protein	COG4939	Function unknown	15.8832	3.22978e-33	19.0946	4.87504e-15
lp_1072	apbE1	thiamin biosynthesis lipoprotein ApbE	COG1477	Coenzyme transport and metabolism	1.10601	0.772016	1.17906	0.586534
lp_1073	lp_1073	ABC transporter, ATP-binding protein	COG1122	Inorganic ion transport and metabolism	-1.41195	0.152495	1.20146	0.587342
lp_1074	lp_1074	ABC transporter, ATP-binding protein	COG1122	Inorganic ion transport and metabolism	-1.05785	0.881331	1.09516	0.736002
lp_1075	lp_1075	ABC transporter, permease protein	COG0619	Inorganic ion transport and metabolism	-1.27475	0.388651	-1.20779	0.51574
lp_1076	truA	tRNA pseudouridine synthase A	COG0101	Translation, ribosomal structure and biogenesis	-2.67368	0.000557429	-2.53058	0.000215768
lp_1077	rplM	50S ribosomal protein L13	COG0102	Translation, ribosomal structure and biogenesis	-2.11957	0.133723	-2.22428	0.0136472
lp_1078	rpsI	30S ribosomal protein S9	COG0103	Translation, ribosomal structure and biogenesis	-1.74765	0.278131	-2.00633	0.0404989
lp_1079	lp_1079	fatty acid-binding protein, DegV family	COG1307	Function unknown	1.5544	0.297471	2.04295	0.064557
lp_1081	lp_1081	hypothetical protein			-4.28365	9.3604e-05	-3.54668	0.00787744
lp_1082	lp_1082	malate / lactate dehydrogenase	COG2055	Energy production and conversion	-2.48332	0.0205358	-2.00077	0.0415204
lp_1083	tkt2	transketolase	COG0021	Carbohydrate transport and metabolism	-8.40449	1.67215e-06	-6.08702	1.81101e-06
lp_1084	aroD1	shikimate 5-dehydrogenase	COG0169	Amino acid transport and metabolism	-4.06551	0.0187082	-4.75684	0.000615551
lp_1085	aroA	phospho-2-dehydro-3-deoxyheptonate aldolase / chorismate mutase	COG2876	Amino acid transport and metabolism	-3.5737	0.000784017	-3.64427	2.58765e-05
lp_1086	aroB	3-dehydroquinate synthase	COG0337	Amino acid transport and metabolism	-3.22658	0.00488148	-3.24829	0.000311979
lp_1087	ttdP	tartrate transport protein	COG0471	Inorganic ion transport and metabolism	-6.22171	0.000157266	-5.61982	2.66426e-09
lp_1088	lp_1088	hypothetical protein, DUF59 family	COG2151	General function prediction only	-5.22386	0.00610046	-6.27929	5.54933e-05
lp_1089	ttdB	L(+)-tartrate dehydratase, subunit B	COG1838	Energy production and conversion	-22.2509	1.74838e-08	-19.6212	2.86785e-09
lp_1090	ttdA	L(+)-tartrate dehydratase, subunit A	COG1951	Energy production and conversion	-9.77021	8.71422e-06	-27.5799	5.06987e-11
lp_1092	ttdR	transcription regulator tartrate operon, AraC family	COG2207	Transcription	-3.48911	0.00144523	-3.82629	0.000540133
lp_1093	citG	2-(5''-triphosphoribosyl)-3'-dephosphocoenzyme-A synthase	COG1767	Coenzyme transport and metabolism	-3.00835	0.00129076	-1.6215	0.118928
lp_1095	mtsC	manganese ABC transporter, ATP-binding protein	COG1121	Inorganic ion transport and metabolism	3.4923	1.4142e-05	8.29618	4.75381e-07
lp_1096	mtsB	manganese ABC transporter, permease protein	COG1108	Inorganic ion transport and metabolism	-1.05415	0.914365	2.6557	0.0343403
lp_1097	mtsA	manganese/zinc ABC transporter, substrate binding protein	COG0803	Inorganic ion transport and metabolism	1.25106	0.652468	2.42661	0.0292537
lp_1098	lp_1098	hypothetical protein			6.35494	8.43425e-06	6.3712	0.00102742
lp_1101	ldhL2	L-lactate dehydrogenase	COG0039	Energy production and conversion	3.73898	NA	3.16508	0.00361602
lp_1102	citP	citrate transport protein	COG0471	Inorganic ion transport and metabolism	14.0261	7.43192e-11	11.1726	3.76068e-08
lp_1103	citR	citrate lyase regulator, SorC family	COG2390	Transcription	4.957	7.91102e-07	3.94863	0.001265
lp_1105	mae	malic enzyme, NAD-dependent	COG0281	Energy production and conversion	1.31038	0.629452	1.09424	0.855638
lp_1106	citC	[citrate (pro-3S)-lyase] ligase	COG3053	Energy production and conversion	1.72208	0.323913	1.28861	0.598561
lp_1107	citD	citrate lyase, gamma chain, acyl carrier protein	COG3052	Energy production and conversion	1.25671	0.574945	-1.24712	0.577228
lp_1108	citE	citrate lyase, beta chain	COG2301	Carbohydrate transport and metabolism	1.36737	0.537085	-1.02407	0.957818
lp_1109	citF	citrate lyase, alpha chain	COG3051	Energy production and conversion	1.39947	0.531165	1.02128	0.963239
lp_1112	fum	fumarate hydratase	COG0114	Energy production and conversion	34.0379	3.15013e-22	32.7194	3.25434e-20
lp_1113	lp_1113	fumarate reductase, flavoprotein subunit	COG1053	Energy production and conversion	9.77084	2.10949e-11	13.5295	1.82858e-15
lp_1114	citX	apo-citrate lyase phosphoribosyl-dephospho-CoA transferase	COG3697	Coenzyme transport and metabolism	1.76134	0.0211584	2.24707	0.00744503
lp_1115	mleR2	malolactic regulator, LysR family	COG0583	Transcription	1.12258	0.689694	2.18571	0.0259867
lp_1116	mleR1	malolactic regulator, LysR family	COG0583	Transcription	1.49707	0.339348	1.37583	0.368498
lp_1118	mleS	malolactic enzyme	COG0281	Energy production and conversion	3.1423	0.000131157	5.1569	0.000225943
lp_1119	mleP2	malate transport protein	COG0679	General function prediction only	1.47146	0.152643	1.15971	0.733704
lp_1120	lp_1120	amino acid transport protein	COG0531	Amino acid transport and metabolism	-2.12106	0.0241865	-1.14745	0.797251
lp_1121	lp_1121	hypothetical membrane protein	COG4684	Function unknown	-1.5659	0.203012	-1.10745	0.847333
lp_1123	lp_1123	hypothetical protein			4.00746	0.00336863	2.35251	0.0217014
lp_1124	lp_1124	cell surface hydrolase, LPXTG-motif cell wall anchor			-18.265	4.39786e-16	-9.41727	1.43788e-08
lp_1125	cydA	cytochrome D ubiquinol oxidase, subunit I	COG1271	Energy production and conversion	5.28824	9.05103e-11	7.72571	3.30589e-09
lp_1126	cydB	cytochrome D ubiquinol oxidase, subunit II	COG1294	Energy production and conversion	12.7038	8.85333e-16	17.0912	1.51961e-12
lp_1128	cydC	cytochrome D ABC transporter, ATP-binding and permease protein	COG4988	Energy production and conversion	-1.34875	0.386575	-1.09049	0.799172
lp_1129	cydD	cytochrome D ABC transporter, ATP-binding and permease protein	COG4987	Energy production and conversion	-1.00495	0.992511	-1.01133	0.97209
lp_1131	lp_1131	extracellular protein, C-terminal fragment (pseudogene)			-7.04214	0.00141416	-14.5789	9.07077e-05
lp_1132	lp_1132	extracellular protein, N-terminal fragment (pseudogene)			-4.70549	2.50179e-05	-3.8427	2.21024e-05
lp_1134	hepB2	heptaprenyl diphosphate synthase component II	COG0142	Coenzyme transport and metabolism	-1.23835	0.515399	-1.11937	0.698776
lp_1135	lp_1135	1,4-dihydroxy-2-naphthoate octaprenyltransferase	COG1575	Coenzyme transport and metabolism	-1.00906	0.975487	1.0794	0.814466
lp_1136	lp_1136	oxidoreductase, NAD(P)-dependent	COG0673	General function prediction only	1.27103	0.322909	1.41971	0.173915
lp_1138	acm1	cell wall hydrolase/muramidase	COG1705	Cell motility	-1.06291	0.812648	1.23726	0.404875
lp_1139	xpt	xanthine phosphoribosyltransferase	COG0503	Nucleotide transport and metabolism	-1.23179	0.518657	-1.10735	0.764342
lp_1140	lp_1140	hypothetical membrane protein	COG4843	Function unknown	-2.04845	0.0227893	-1.46686	0.221363
lp_1141	purK2	phosphoribosylaminoimidazole carboxylase,ATPase subunit	COG0026	Nucleotide transport and metabolism	-1.2848	0.285491	-1.06368	0.830583
lp_1144	pcrA	ATP-dependent DNA helicase PcrA	COG0210	Replication, recombination and repair	-2.34949	0.00113565	-1.90172	0.0411221
lp_1145	ligA	DNA ligase (NAD+)	COG0272	Replication, recombination and repair	-2.59482	0.000367289	-2.10035	0.0166565
lp_1146	lp_1146	lipoprotein, pheromone precursor	COG4851	General function prediction only	-2.51399	0.00330028	-1.53475	0.227185
lp_1147	gatC	aspartyl/glutamyl-tRNA amidotransferase subunit C	COG0721	Translation, ribosomal structure and biogenesis	-2.74899	0.000545053	-1.6714	0.183044
lp_1148	gatA	aspartyl/glutamyl-tRNA amidotransferase subunit A	COG0154	Translation, ribosomal structure and biogenesis	-3.19445	0.000125521	-2.46658	0.00927549
lp_1149	gatB	aspartyl/glutamyl-tRNA amidotransferase subunit B	COG0064	Translation, ribosomal structure and biogenesis	-4.13533	3.36418e-05	-3.13099	0.000685645
lp_1150	lp_1150	diacylglycerol kinase family protein	COG1597	Lipid transport and metabolism	-3.69826	0.00073895	-3.66293	5.40593e-07
lp_1151	rumA	23S rRNA methyltransferase, TrmA family	COG2265	Translation, ribosomal structure and biogenesis	-5.27818	7.42591e-09	-2.42418	0.0771163
lp_1153	lp_1153	transcription regulator, TetR family	COG1309	Transcription	3.29882	0.00271398	3.56559	0.0017187
lp_1154	lp_1154	cation transporting P-type ATPase	COG0474	Inorganic ion transport and metabolism	5.31597	6.24024e-08	5.70178	1.87972e-07
lp_1155	pts13C	PTS system, cellobiose-specific EIIC component	COG1455	Carbohydrate transport and metabolism	-1.39599	0.229232	-1.33861	0.231761
lp_1156	lp_1156	cell surface hydrolase, DUF915 family	COG4814	General function prediction only	-1.62894	0.0800904	-1.78445	0.0335079
lp_1157	lp_1157	transcription regulator, RpiR family	COG1737	Transcription	1.00204	0.995642	1.36093	0.164879
lp_1158	lys	lysozyme	COG3757	Cell wall/membrane/envelope biogenesis	-1.71401	0.0171574	-1.12465	0.682957
lp_1159	lp_1159	extracellular protein, membrane-bound			46.6735	2.53076e-30	56.4443	1.05946e-32
lp_1160	cspP	cold shock protein CspP	COG1278	Transcription	3.40034	0.00474385	3.90097	0.000643285
lp_1161	lp_1161	oxidoreductase, NAD-dependent	COG0673	General function prediction only	7.08396	2.34302e-20	8.50458	6.40856e-07
lp_1162	rhe2	ATP-dependent RNA helicase	COG0513	Replication, recombination and repair	2.44176	0.000162427	3.70478	0.000807041
lp_1163	lp_1163	nucleotide-binding protein, universal stress protein UspA family	COG0589	Signal transduction mechanisms	103.265	6.30925e-50	77.9857	1.53241e-20
lp_1164	pts14C	PTS system, cellobiose-specific EIIC component	COG1455	Carbohydrate transport and metabolism	-4.84177	2.37027e-07	-4.01553	5.60667e-07
lp_1165	lp_1165	cell surface hydrolase, DUF915 family	COG4814	General function prediction only	-6.55035	1.86603e-07	-4.25673	1.02111e-08
lp_1165a	lp_1165a	hypothetical protein			-3.14272	0.00274942	-2.32266	0.0652733
lp_1166	lp_1166	hypothetical protein			3.43832	0.00436859	3.18047	0.0147862
lp_1168	lp_1168	hypothetical protein			12.026	2.27681e-16	8.38755	4.62845e-14
lp_1169	gdh	glutamate dehydrogenase, NADP-specific	COG0334	Amino acid transport and metabolism	-1.04108	0.899342	1.19163	0.647722
lp_1171	pbpX1	serine-type D-Ala-D-Ala carboxypeptidase			-2.17138	0.0788388	-3.24622	0.000349253
lp_1173	lp_1173	UDP-N-acetylglucosamine 2-epimerase	COG0381	Cell wall/membrane/envelope biogenesis	7.14268	1.87844e-09	8.67161	1.2984e-10
lp_1174	lp_1174	ribonuclease BN family protein	COG1295	Function unknown	2.85746	0.00183532	3.15982	0.000561132
lp_1175	glpF4	glycerol uptake facilitator protein	COG0580	Carbohydrate transport and metabolism	-9.37201	1.23787e-10	-7.6382	1.67972e-12
lp_1176	glf1	UDP-galactopyranose mutase	COG0562	Cell wall/membrane/envelope biogenesis	-2.22606	0.00527613	-1.69879	0.169976
lp_1177	cps1A	polysaccharide biosynthesis protein			-3.79381	5.08196e-05	-2.65315	0.00349761
lp_1178	cps1B	glycosyltransferase, family 1 (GT1)	COG0438	Cell wall/membrane/envelope biogenesis	-10.3224	5.11254e-09	-7.68264	6.00203e-10
lp_1179	cps1C	oligosaccharide transporter (flippase)	COG2244	General function prediction only	-11.0819	1.41888e-15	-12.3834	8.03348e-08
lp_1180	cps1D	glycosyltransferase			-5.45532	8.26954e-07	-5.30169	7.85225e-08
lp_1181	cps1E	acyltransferase/acetyltransferase	COG3594	Carbohydrate transport and metabolism	-10.9935	7.9451e-09	-5.86333	5.28863e-07
lp_1182	cps1F	polysaccharide biosynthesis protein, chain length regulator	COG3944	Cell wall/membrane/envelope biogenesis	-8.19424	2.61555e-07	-6.41365	1.83487e-05
lp_1183	cps1G	glycosyltransferase, family 1 (GT1)	COG0438	Cell wall/membrane/envelope biogenesis	-7.03202	8.31013e-08	-6.17376	2.86811e-08
lp_1184	cps1H	glycosyltransferase (rhamnosyltransferase),family 2 (GT2)			-3.46184	0.000193107	-3.00939	0.0023845
lp_1185	cps1I	polysaccharide polymerase			-2.88614	0.00188125	-2.05306	0.0499103
lp_1186	rfbA	glucose-1-phosphate thymidylyltransferase	COG1209	Cell wall/membrane/envelope biogenesis	-2.11392	0.0718667	-2.02921	0.109196
lp_1187	lp_1187	glycosylhydrolase			-13.2279	5.42117e-18	-8.14768	7.57123e-13
lp_1188	rfbC	dTDP-4-dehydrorhamnose 3,5-epimerase	COG1898	Cell wall/membrane/envelope biogenesis	-7.4406	2.86279e-10	-4.16723	1.71996e-06
lp_1189	rfbB	dTDP-glucose 4,6-dehydratase	COG1088	Cell wall/membrane/envelope biogenesis	-7.35643	6.5659e-09	-6.02131	9.16513e-11
lp_1190	rfbD	dTDP-4-dehydrorhamnose reductase	COG1091	Cell wall/membrane/envelope biogenesis	-8.90974	1.18098e-08	-6.09433	1.19415e-06
lp_1191	lp_1191	transposase, fragment			-6.75648	0.000199573	-20.2266	7.26128e-06
lp_1192	lp_1192	transposase, fragment			-11.274	NA	-9.36461	2.98714e-08
lp_1193	lp_1193	transposase, fragment			-22.8626	1.13615e-07	-36.0755	3.05067e-08
lp_1194	lp_1194	transposase, fragment			-15.8423	8.47175e-08	-6.52805	1.11362e-06
lp_1195	lp_1195	transposase, fragment			-10.425	5.0139e-06	-4.96362	6.32475e-05
lp_1196	lp_1196	integrase/recombinase			4.81135	2.7547e-05	2.22014	0.0103453
lp_1197	cps2A	polysaccharide biosynthesis protein, chain length regulator	COG3944	Cell wall/membrane/envelope biogenesis	-18.1641	1.47148e-06	-16.4061	2.24571e-07
lp_1198	cps2B	polysaccharide biosynthesis protein,regulator	COG0489	Cell cycle control, cell division, chromosome partitioning	-2.78767	0.0962614	-13.8082	4.59321e-06
lp_1199	cps2C	polysaccharide biosynthesis protein,phosphotyrosine-protein phosphatase	COG4464	Carbohydrate transport and metabolism	-24.7995	1.31812e-08	-23.8086	1.8309e-09
lp_1200	cps2D	UDP N-acetyl glucosamine 4-epimerase, NAD dependent	COG0451	Cell wall/membrane/envelope biogenesis	-16.8867	4.53759e-07	-11.6664	2.70035e-07
lp_1201	cps2E	priming glycosyltransferase, polyprenyl glycosylphosphotransferase	COG2148	Cell wall/membrane/envelope biogenesis	-3.82266	0.000829978	-3.39124	0.000472888
lp_1202	cps2F	glycosyltransferase, family 1 (GT1)	COG0438	Cell wall/membrane/envelope biogenesis	-2.14482	0.0642016	-2.51456	0.00460787
lp_1203	cps2G	polysaccharide biosynthesis protein			-1.56615	0.236518	-1.06027	0.889982
lp_1204	cps2H	polysaccharide polymerase			-1.30188	0.539303	-1.00749	0.98348
lp_1205	cps2I	oligosaccharide transporter (flippase)	COG2244	General function prediction only	-3.39161	0.00183811	-2.5033	0.0125588
lp_1206	cps2J	glycosyltransferase, family 1 (GT1)	COG0438	Cell wall/membrane/envelope biogenesis	1.0974	0.860619	-1.64592	0.244758
lp_1207	cps2K	polysaccharide biosynthesis protein			2.32271	0.0961663	1.47577	0.205236
lp_1208	lp_1208	transposase, fragment			-1.02885	0.959221	-1.6604	0.202188
lp_1210	lp_1210	hypothetical protein			1.6564	0.346731	1.57791	0.135736
lp_1211	lp_1211	hypothetical protein			1.469	0.436894	1.68825	0.0665188
lp_1212	lp_1212	transposase, fragment	COG2801	Replication, recombination and repair	-2.83486	0.0282598	-5.52073	0.000111888
lp_1213	lp_1213	transposase, fragment			-1.84895	0.139058	-2.18527	0.105783
lp_1214	lp_1214	transposase, fragment			-2.82459	0.0224392	-2.90963	0.0225196
lp_1215	cps3A	glycosyltransferase, family 2 (GT2)	COG1216	General function prediction only	-21.8221	9.7784e-09	-1.94367	0.522656
lp_1216	cps3B	glycosyltransferase, family 2 (GT2)	COG1216	General function prediction only	-2.61814	0.00185637	-1.05252	0.925582
lp_1219	glf2	UDP-galactopyranose mutase	COG0562	Cell wall/membrane/envelope biogenesis	-4.79605	0.00136288	1.0063	NA
lp_1220	cps3D	polysaccharide biosynthesis protein			-11.7357	1.04502e-11	-1.68678	NA
lp_1221	cps3E	polysaccharide biosynthesis protein			-22.9125	5.10568e-09	-2.6884	0.0660975
lp_1222	cps3F	polysaccharide biosynthesis membrane protein			-14.9323	9.08784e-09	-4.49788	0.00621301
lp_1224	cps3G	polysaccharide biosynthesis membrane protein			-7.98049	0.000453104	-3.00057	0.0751049
lp_1225	cps3H	polysaccharide biosynthesis protein			-11.7527	2.30011e-08	-2.99413	0.00525568
lp_1226	cps3I	O-acetyltransferase	COG3594	Carbohydrate transport and metabolism	-2.6768	0.0358282	-2.43348	0.043187
lp_1227	cps3J	glycosyltransferase			-3.18121	0.0580151	-3.95266	0.000485587
lp_1228	lp_1228	transcription regulator, AraC family			-1.50895	0.366614	-1.29542	0.455833
lp_1229	msa	mannose-specific adhesin, LPXTG-motif cell wall anchor			-3.41507	0.000333051	-1.62027	0.241334
lp_1230	lp_1230	transcription regulator, MarR family	COG1846	Transcription	-3.92831	0.00692826	-1.84025	0.138671
lp_1231	lp_1231	oligosaccharide transporter (flippase)	COG2244	General function prediction only	-2.62372	0.0138606	1.07721	0.892448
lp_1233	lp_1233	priming glycosyltransferase,undecaprenyl-phosphate beta-glucosephosphotransferase	COG2148	Cell wall/membrane/envelope biogenesis	-1.21132	0.606215	1.35598	0.250631
lp_1234	lp_1234	hypothetical protein			3.61177	2.34916e-05	6.17257	1.07871e-09
lp_1235	lp_1235	hypothetical protein, DUF2922 family			-12.8068	3.49989e-05	-3.28434	0.00219349
lp_1236	lp_1236	hypothetical protein			-7.43964	0.00103682	-13.5252	5.42776e-06
lp_1237	lp_1237	hypothetical protein			-6.21289	0.000733608	-28.2392	1.5267e-05
lp_1238	lp_1238	hypothetical protein			-16.0489	7.31457e-09	-8.88794	2.06511e-06
lp_1239	lp_1239	hypothetical protein			-3.57494	0.000413953	-2.47231	0.0614252
lp_1240	recX	regulatory protein recX	COG2137	General function prediction only	-1.03792	0.887955	1.38251	0.22114
lp_1241	lp_1241	hypothetical protein, DUF402 family	COG3557	Translation, ribosomal structure and biogenesis	3.56442	0.000148696	4.46614	5.0166e-08
lp_1242	lp_1242	extracellular protein, NlpC/P60 family,gamma-D-glutamate-meso-diaminopimelate muropeptidase			-1.95679	0.116327	-1.11781	0.78946
lp_1243	lp_1243	transcription regulator, Cro/CI family			-4.64773	0.000472158	-2.20341	0.0733321
lp_1244	lp_1244	hypothetical protein			7.46085	2.20536e-08	8.34999	1.46706e-05
lp_1245	hicD2	L-2-hydroxyisocaproate dehydrogenase	COG0039	Energy production and conversion	1.20566	0.612224	1.06707	0.874459
lp_1247	lp_1247	transport protein, DUF20 family	COG0628	General function prediction only	-1.04986	0.894766	1.19595	0.592602
lp_1248	tagD2	glycerol-3-phosphate cytidylyltransferase	COG0615	Cell wall/membrane/envelope biogenesis	1.59617	0.120062	1.63263	0.14642
lp_1249	gntP	gluconate transport protein	COG2610	Carbohydrate transport and metabolism	-1.24604	0.576628	1.43021	0.117997
lp_1250	gntK	gluconokinase	COG1070	Carbohydrate transport and metabolism	-2.05841	0.0050121	1.15691	0.539077
lp_1251	lp_1251	6-phosphogluconate dehydrogenase (decarboxylating)	COG1023	Carbohydrate transport and metabolism	1.4431	0.219371	1.71008	0.0366941
lp_1253	gshR2	glutathione reductase	COG1249	Energy production and conversion	1.91565	0.00536794	1.68379	0.0481533
lp_1255	prfC	peptide chain release factor 3	COG4108	Translation, ribosomal structure and biogenesis	-3.5322	0.000140265	-4.83407	1.55291e-06
lp_1256	lp_1256	extracellular protein			-3.26732	0.0045341	-3.48341	0.000479736
lp_1257	lp_1257	hypothetical protein			3.61622	3.87816e-06	3.13449	1.35414e-05
lp_1258	lp_1258	transcription regulator, LysR family	COG0583	Transcription	1.13423	0.707094	1.53683	0.11663
lp_1259	lp_1259	anion exporter, TauE/SafE family	COG0730	General function prediction only	-1.59372	0.0534607	-2.00392	0.0109589
lp_1260	lp_1260	hypothetical membrane protein	COG4272	Function unknown	1.01227	0.975545	-1.4091	0.359039
lp_1261	oppA	oligopeptide ABC transporter, substrate binding protein	COG4166	Amino acid transport and metabolism	4.42069	0.000337092	4.81645	2.43693e-05
lp_1262	oppB	oligopeptide ABC transporter, permease protein	COG0601	Amino acid transport and metabolism	1.48981	0.384038	1.96026	0.0294333
lp_1263	oppC	oligopeptide ABC transporter, permease protein	COG1173	Amino acid transport and metabolism	1.23637	0.665563	1.43782	0.344248
lp_1264	oppD	oligopeptide ABC transporter, ATP-binding protein	COG0444	Amino acid transport and metabolism	1.24302	0.652104	1.92674	0.105028
lp_1265	oppF	oligopeptide ABC transporter, ATP-binding protein	COG4608	Amino acid transport and metabolism	1.72879	0.271579	2.361	0.0577652
lp_1267	lp_1267	transcription regulator, MarR family	COG1846	Transcription	11.5077	3.68116e-16	15.0932	2.40363e-18
lp_1268	lp_1268	integrase/recombinase			-1.7177	0.131117	-1.17175	0.680143
lp_1269	clpE	ATP-dependent Clp protease, ATP-binding subunit ClpE	COG0542	Post-translational modification, protein turnover, and chaperones	12.3814	3.30561e-06	4.98041	1.0982e-05
lp_1273	ptsH	phosphocarrier protein Hpr	COG1925	Carbohydrate transport and metabolism	1.86926	0.0662594	1.85407	0.119596
lp_1274	ptsI	phosphoenolpyruvate-protein phosphotransferase	COG1080	Carbohydrate transport and metabolism	1.0937	0.797218	1.10284	0.78867
lp_1275	lp_1275	1,2-diacylglycerol 3-glucosyltransferase	COG0438	Cell wall/membrane/envelope biogenesis	3.49887	0.000185455	4.14595	1.85713e-07
lp_1276	lp_1276	glucosyl-diacylglycerol 6-beta-glucosyltransferase	COG0438	Cell wall/membrane/envelope biogenesis	1.09813	0.792271	1.9222	0.0292839
lp_1277	lp_1277	hypothetical membrane protein	COG0392	Function unknown	-1.77672	0.101789	-1.14162	0.683122
lp_1278	dacA2	serine-type D-Ala-D-Ala carboxypeptidase	COG1686	Cell wall/membrane/envelope biogenesis	-5.1599	1.24835e-12	-3.39259	9.78793e-06
lp_1280	araT1	aromatic amino acid specific aminotransferase	COG0436	Amino acid transport and metabolism	-3.78911	2.85324e-06	-2.90931	0.00017267
lp_1281	lp_1281	hypothetical protein, DUF1797 family	COG4703	Function unknown	3.98459	2.70617e-05	4.74362	3.01574e-06
lp_1283	lp_1283	membrane sulfatase, alkaline phosphatase superfamily protein	COG1368	Cell wall/membrane/envelope biogenesis	1.19569	0.622904	1.82573	0.0294317
lp_1288	ISP1_2	transposase	COG3464	Replication, recombination and repair	#VALUE!	NA	#VALUE!	NA
lp_1289	lp_1289	purine/pyrimidine phosphoribosyltransferase	COG0503	Nucleotide transport and metabolism	-3.30881	0.00325316	-2.5196	0.00925914
lp_1290	lp_1290	purine/pyrimidine permease	COG2252	General function prediction only	-3.61904	0.0033205	-3.46115	0.00155534
lp_1291	lp_1291	hypothetical protein			1.3792	0.226698	1.32746	0.493651
lp_1292	lp_1292	acetyltransferase, GNAT family	COG1670	Translation, ribosomal structure and biogenesis	-13.1992	9.24641e-12	-6.26477	0.00135556
lp_1293	lp_1293	metallo-phosphoesterase	COG0622	General function prediction only	-3.771	1.87541e-07	-3.20415	0.000106021
lp_1295	mntH2	manganese transport protein MntH, Nramp superfamily	COG1914	Inorganic ion transport and metabolism	-4.02631	0.000605427	-4.63855	5.38684e-08
lp_1296	hemH	ferrochelatase	COG0276	Coenzyme transport and metabolism	-3.11014	0.000115966	-4.14727	1.71699e-06
lp_1297	lp_1297	S-methylmethionine transport protein	COG0833	Amino acid transport and metabolism	-6.76551	1.73094e-06	-5.01095	1.49529e-06
lp_1298	metH	homocysteine S-methyltransferase (cobalamin-dependent)	COG2040	Amino acid transport and metabolism	-5.22397	2.86808e-06	-2.44765	0.0177513
lp_1299	tagE1	poly(glycerol-phosphate) alpha-glucosyltransferase	COG0438	Cell wall/membrane/envelope biogenesis	-1.7943	0.0313066	1.0905	0.856297
lp_1300	lp_1300	hypothetical membrane protein			-2.07071	0.0118081	-1.16669	0.667675
lp_1301	metK	methionine adenosyltransferase	COG0192	Coenzyme transport and metabolism	-4.72036	3.24412e-06	-3.54375	0.000290622
lp_1302	lp_1302	methionine transport protein	COG2814	Carbohydrate transport and metabolism	-4.53734	2.74188e-05	-2.16745	0.119376
lp_1303a	sdr	cell surface SD repeat protein precursor,membrane-anchored			-1.67742	0.110898	1.10309	0.787102
lp_1310	lp_1310	glycosyl transferase, group I			-1.95357	0.0238196	-1.6196	0.0986001
lp_1311	tagE2	poly(glycerol-phosphate) alpha-glucosyltransferase	COG0438	Cell wall/membrane/envelope biogenesis	-4.53125	1.21174e-06	-2.18086	0.0529171
lp_1312	tagE3	poly(glycerol-phosphate) alpha-glucosyltransferase			-3.82163	0.000273222	-3.22589	7.33811e-05
lp_1313	lp_1313	hypothetical protein			-4.16399	0.00315998	-7.78628	1.12948e-05
lp_1314	lp_1314	methyltransferase, SAM-dependent			-5.22695	7.29968e-08	-3.73893	4.15608e-06
lp_1315	lp_1315	membrane-associated phospholipid phosphatase			4.80621	4.71475e-12	5.31352	1.19176e-07
lp_1316	leuS	leucine-tRNA synthetase	COG0495	Translation, ribosomal structure and biogenesis	-4.11691	3.41907e-08	-3.13871	3.24144e-05
lp_1317	lp_1317	polysaccharide export protein	COG2244	General function prediction only	-2.84878	0.000244635	-1.57597	0.243419
lp_1319	rsuA	ribosomal small subunit pseudouridine synthase A	COG1187	Translation, ribosomal structure and biogenesis	-2.71587	0.00430149	-1.98731	0.0363585
lp_1320	lp_1320	sugar kinase	COG0063	Carbohydrate transport and metabolism	2.72799	0.000180964	3.12373	0.000187516
lp_1321	pepV	Xaa-His dipeptidase	COG0624	Amino acid transport and metabolism	3.7287	7.91102e-07	5.19098	4.80607e-07
lp_1322	lp_1322	nucleotide-binding protein, universal stress protein UspA family	COG0589	Signal transduction mechanisms	5.4083	4.89044e-14	6.96207	5.38239e-08
lp_1324	ugpC	glycerol-3-phosphate ABC transporter,ATP-binding protein	COG3839	Carbohydrate transport and metabolism	-6.18197	1.97116e-05	-8.48861	1.04699e-07
lp_1325	ugpA	glycerol-3-phosphate ABC transporter, permease protein	COG1175	Carbohydrate transport and metabolism	-6.29598	1.02503e-05	-6.31676	4.355e-06
lp_1326	ugpE	glycerol-3-phosphate ABC transporter, permease protein	COG0395	Carbohydrate transport and metabolism	-8.89286	9.58424e-06	-7.63989	7.82921e-06
lp_1327	ugpB	glycerol-3-phosphate ABC transporter, substrate binding protein	COG1653	Carbohydrate transport and metabolism	-3.49449	0.0142844	-4.33122	2.25631e-06
lp_1328	glpQ1	glycerophosphodiester phosphodiesterase	COG0584	Energy production and conversion	-1.70011	0.222219	-1.52029	0.313429
lp_1329	dgk2	deoxynucleoside kinase	COG1428	Nucleotide transport and metabolism	-2.66213	0.00070709	-1.97732	0.0308001
lp_1330	mscL	large conductance mechanosensitive channel	COG1970	Cell wall/membrane/envelope biogenesis	-1.44092	0.183614	-1.16366	0.647256
lp_1332	lp_1332	hypothetical membrane protein	COG1511	Function unknown	-5.38874	0.000354352	-6.23718	6.23629e-07
lp_1333	lp_1333	hypothetical protein			-5.44799	0.00601583	-2.74279	0.0322418
lp_1334	lp_1334	ABC transporter, permease protein			-2.43121	0.00425452	-1.40404	0.220831
lp_1335	lp_1335	ABC transporter, ATP-binding protein	COG1131	Defense mechanisms	-2.47926	0.0226956	-2.63931	0.017945
lp_1336	lp_1336	bifunctional protein: ABC transporter,ATP-binding protein%3B transcription regulator, LytR family			-2.87668	0.00568257	-1.58565	0.1192
lp_1339	mrsA1	protein-methionine-sulfoxide reductase	COG0225	Post-translational modification, protein turnover, and chaperones	-1.59675	0.178167	-1.35709	0.568444
lp_1341	lp_1341	transcription regulator, MerR family	COG0789	Transcription	-2.63139	0.166409	-4.20522	0.00535362
lp_1342	lp_1342	short-chain dehydrogenase/oxidoreductase,NAD(P)-dependent			-5.29519	1.20696e-05	-4.07128	0.000781633
lp_1343	lp_1343	transport protein, EamA family	COG5006	General function prediction only	-9.38208	1.63426e-08	-6.78999	6.27043e-08
lp_1346	asd1	aspartate-semialdehyde dehydrogenase	COG0136	Amino acid transport and metabolism	-4.23506	0.0068909	-5.01326	2.70977e-05
lp_1347	lp_1347	hypothetical protein			-10.9109	4.33052e-05	-17.8573	9.07943e-09
lp_1348	lp_1348	hypothetical protein			-1.62779	0.458176	-2.83929	0.00979609
lp_1350	lp_1350	NADH:flavin oxidoreductase/NADH oxidase	COG1902	Energy production and conversion	-2.17149	0.059444	-1.62823	0.337693
lp_1351	lp_1351	thioredoxin-fold protein, DsbA family,FrnE-like subfamily			1.18533	0.616004	1.32663	0.546899
lp_1352	lp_1352	transcription regulator, MarR family	COG1733	Transcription	31.1102	4.80325e-22	36.9249	4.77368e-28
lp_1353	lp_1353	hydrolase, HAD superfamily, Cof family	COG0561	General function prediction only	-1.22508	0.553971	-1.05085	0.908871
lp_1354	lp_1354	hypothetical protein			7.85813	8.14283e-11	7.38638	1.21092e-13
lp_1354a	pltA	peptide pheromone precursor			2.97285	0.000162427	3.55798	0.00106357
lp_1355	pltK	two-component system histidine protein kinase%3B sensor protein			1.01091	0.970486	1.30192	0.404488
lp_1356	pltR	two-component system response regulator	COG3279	Transcription	1.25711	0.523372	1.34234	0.206191
lp_1357	lp_1357	extracellular protein, membrane-anchored			15.1065	1.62535e-08	18.6346	4.04662e-06
lp_1358	lp_1358	hypothetical membrane protein			5.61271	8.37389e-07	7.56756	5.69942e-16
lp_1359	lp_1359	membrane-bound protease, CAAX family			2.67288	0.00176938	4.6972	8.28634e-08
lp_1360	lp_1360	transcription regulator, MarR family	COG1846	Transcription	36.5661	6.73497e-26	27.2898	1.21529e-19
lp_1362	lp_1362	hypothetical protein			11.8781	0.00277499	3.95877	2.8408e-08
lp_1363	lp_1363	hypothetical protein			19.1644	4.62859e-25	29.3266	1.26503e-20
lp_1364	uvrA2	excinuclease ABC, subunit A	COG0178	Replication, recombination and repair	1.95326	0.00354992	2.39614	0.00230276
lp_1369	lp_1369	lipoprotein precursor			-1.47539	0.165079	1.28325	0.451534
lp_1370	lp_1370	hypothetical protein			-1.36945	0.551035	1.41397	0.284051
lp_1371	lp_1371	extracellular protein, membrane-anchored			-1.23299	0.574945	1.28183	0.430888
lp_1372	gtcA1	teichoic acid glycosylation protein	COG2246	Function unknown	2.27249	0.000778891	2.51296	1.55357e-05
lp_1373	lp_1373	hypothetical membrane protein, DUF1516 family			3.18221	0.000330794	5.03892	0.000223421
lp_1374	lp_1374	bifunctional protein: homocysteine methyltransferase (cobalamin-dependent)%3B methylenetetrahydrofolate reductase	COG0646 COG0685	Amino acid transport and metabolism	-3.97598	2.43612e-05	-2.64075	0.00862671
lp_1375	metE	homocysteine S-methyltransferase (cobalamin-independent)	COG0620	Amino acid transport and metabolism	-2.24149	0.0211628	-2.90529	0.0105305
lp_1377	lp_1377	hypothetical protein			-3.94329	7.43248e-05	-5.8669	2.03163e-07
lp_1378	cysD	sulfate adenylyltransferase	COG2046	Inorganic ion transport and metabolism	-5.1253	1.41923e-05	-5.05453	4.38021e-05
lp_1379	cysC	adenylylsulfate kinase	COG0529	Inorganic ion transport and metabolism	-2.16895	0.0435954	-1.16323	0.713419
lp_1380	lp_1380	phosphoesterase, DHH family	COG0618	General function prediction only	-28.3507	8.0218e-10	-6.00369	6.25071e-06
lp_1381	astA	arylsulfate sulfotransferase			-4.30018	0.00106984	-4.75708	0.000271402
lp_1385	lp_1385	sodium/sulfate symport protein			-3.90844	0.00266179	-3.78941	0.000142844
lp_1386	lp_1386	Na+ driven multidrug efflux protein, MATE family	COG0534	Defense mechanisms	-3.86894	2.20072e-05	-2.92866	0.0555664
lp_1388	lp_1388	hypothetical protein			2.215	0.0681868	5.92765	0.00554026
lp_1390	lp_1390	acetyltransferase, GNAT family	COG2153	General function prediction only	-1.70962	0.217738	-1.29583	0.626894
lp_1391	argS	arginine-tRNA synthetase	COG0018	Translation, ribosomal structure and biogenesis	-4.42397	5.13083e-09	-3.64969	1.50454e-05
lp_1392	lp_1392	hypothetical protein			-1.99229	0.157947	-1.72174	0.183361
lp_1393	lp_1393	ABC transporter, ATP-binding and permease protein	COG1136	Defense mechanisms	-5.37571	2.22862e-06	-5.29217	1.54595e-05
lp_1394	lp_1394	hypothetical protein, N-terminus (pseudogene)			3.44559	0.000245319	4.12322	4.70563e-07
lp_1395	lp_1395	hypothetical protein, C-terminus (pseudogene)			2.84349	0.00158045	3.27077	2.35005e-05
lp_1396	lp_1396	transcription regulator, LuxR family	COG3933	Transcription	-7.50333	2.56725e-07	-12.9189	7.74119e-07
lp_1397	lp_1397	hypothetical protein, DUF3284 family			-1.10907	0.818785	2.02732	0.233304
lp_1398	pts15A	PTS system, beta-glucosides-specific EIIA component	COG1447	Carbohydrate transport and metabolism	-2.00506	0.15636	-8.06104	0.000615551
lp_1399	pts15B	PTS system, beta-glucosides-specific EIIB component	COG1440	Carbohydrate transport and metabolism	-6.2807	0.000884004	-7.33028	0.000228295
lp_1400	pts15C	PTS system, beta-glucosides-specific EIIC component	COG1455	Carbohydrate transport and metabolism	-3.86673	0.00264421	-2.4872	0.00315766
lp_1401	pbg3	6-phospho-beta-glucosidase	COG2723	Carbohydrate transport and metabolism	-2.33445	0.0436252	-1.85596	0.0985738
lp_1402	lp_1402	transport protein, major facilitator subfamily (MFS)			-2.92948	0.000333051	-2.76941	0.0225638
lp_1403	lp_1403	cell surface protein, ErfK family	COG1376	Function unknown	-1.09122	0.865177	1.28849	0.568509
lp_1406	dltC2	D-alanine-poly(phosphoribitol) ligase, subunit 2			8.37602	6.62594e-09	8.36146	4.18745e-06
lp_1407	lp_1407	aminotransferase (PLP-dependent) with N-terminal regulator domain, GntR family	COG1167	Transcription	-2.32679	0.00237268	-1.8693	0.0524356
lp_1409	lp_1409	amino acid efflux protein	COG1279	General function prediction only	-1.40936	0.528708	-1.49576	0.501273
lp_1410	arcT	aminotransferase (PLP-dependent)	COG0436	Amino acid transport and metabolism	-3.78584	0.00036847	-3.21776	0.0017877
lp_1411	argR1	arginine catabolic regulator	COG1438	Transcription	2.62149	0.00814449	3.12527	0.00147437
lp_1412	lp_1412	hypothetical protein			1.14085	0.710938	1.07311	0.848402
lp_1413	pbp2A	transpeptidase-transglycosylase (penicillin binding protein 2A)	COG0744	Cell wall/membrane/envelope biogenesis	1.17952	0.450245	1.3773	0.231505
lp_1415	lp_1415	hypothetical protein, DUF964 family	COG3679	Function unknown	4.29638	0.000152463	5.29052	8.91026e-05
lp_1416	lp_1416	phosphoesterase			-3.08925	0.00244095	-1.9788	0.0397426
lp_1417	lp_1417	hypothetical membrane protein			-1.81195	0.00328124	-1.44518	0.181474
lp_1418	lp_1418	metal-dependent phosphohydrolase, HD family	COG3481	General function prediction only	1.57773	0.041373	2.4094	0.0105305
lp_1419	lp_1419	hypothetical protein			-3.56804	0.0357885	-6.91845	8.14341e-06
lp_1420	lp_1420	carboxyterminal processing proteinase, S41 family, membrane-anchored			-1.68062	0.153862	-2.13773	0.0554869
lp_1422	lp_1422	transcription regulator, LysR family	COG0583	Transcription	-1.15918	0.703884	1.24813	0.449754
lp_1424	lp_1424	NADPH-dependent FMN reductase family protein	COG0431	General function prediction only	-7.20862	1.17759e-05	-2.51665	0.0169647
lp_1425	lp_1425	fumarate reductase/succinate dehydrogenase,FAD-binding flavoprotein%3B NADPH-dependent FMN reductase	COG0431 COG1053	General function prediction only	-3.31264	0.00055917	-2.75537	0.0143092
lp_1426	lp_1426	hypothetical protein			1.8596	0.0156625	2.15613	0.017795
lp_1427	lp_1427	nucleoside 2-deoxyribosyltransferase			-5.54373	2.03085e-05	-2.23315	NA
lp_1430	lp_1430	glycosyltransferase, family 2	COG0463	Cell wall/membrane/envelope biogenesis	-1.001	0.99843	1.23023	0.448982
lp_1431	lp_1431	hypothetical membrane protein			-1.30662	0.490529	-1.05662	0.892903
lp_1433	lp_1433	phosphohydrolase, MutT/NudX family	COG1051	Nucleotide transport and metabolism	-1.51658	0.522995	-1.35729	0.425472
lp_1435	lp_1435	hypothetical membrane protein	COG4485	Function unknown	-5.6428	1.65391e-07	-2.42423	0.000506067
lp_1436	ribB	riboflavin synthase, alpha chain			-1.02489	0.949754	1.87743	0.139969
lp_1437	ribA	3,4-dihydroxy-2-butanone 4-phosphate synthase /GTP cyclohydrolase II	COG0108 COG0807	Coenzyme transport and metabolism	1.37176	0.430113	1.92524	0.0849295
lp_1438	ribH	riboflavin synthase, beta chain	COG0054	Coenzyme transport and metabolism	3.30109	0.000427488	3.79013	0.000158539
lp_1439	lp_1439	nucleotidyltransferase superfamily protein	COG3575	Function unknown	2.84981	0.00138949	3.50543	8.27178e-05
lp_1440	lp_1440	hypothetical protein			-1.791	0.162271	-1.9822	0.0186045
lp_1442	lp_1442	transcription regulator, Crp/FNR family	COG0664	Signal transduction mechanisms	-2.18159	0.0360385	-3.43412	7.76279e-05
lp_1443	lp_1443	transcription regulator, TetR family	COG1309	Transcription	-1.43357	0.23171	-1.04515	0.928743
lp_1445	npr1	NADH peroxidase	COG0446	General function prediction only	-4.48238	4.1599e-05	-5.14237	2.24617e-06
lp_1446	lp_1446	cell surface protein, CscB family			5.46041	0.000361101	8.56027	2.67371e-05
lp_1447	lp_1447	cell surface protein precursor, CscD family,LPXTG-motif cell wall anchor			11.9309	9.39713e-08	14.1375	1.39627e-08
lp_1448	lp_1448	cell surface protein precursor, DUF916/CscA family			12.7791	4.45675e-08	14.5804	1.87671e-07
lp_1449	lp_1449	cell surface protein, CscB family			9.73121	1.00477e-06	12.4833	2.10909e-06
lp_1450	lp_1450	cell surface protein, CscB family			13.1491	6.28883e-09	14.4044	3.14729e-08
lp_1452	prtM1	peptidylprolyl isomerase	COG0760	Post-translational modification, protein turnover, and chaperones	1.00762	0.988328	1.23035	0.643835
lp_1453	lp_1453	extracellular protein, membrane-anchored			2.31846	0.0304018	2.58043	0.000222743
lp_1454	lp_1454	nucleotide-binding protein, histidine triad family	COG0537	Nucleotide transport and metabolism	2.97197	0.00786607	2.8021	0.00228457
lp_1455	lp_1455	ABC transporter, ATP-binding protein	COG1131	Defense mechanisms	4.14809	0.000149963	3.59089	0.00129543
lp_1456	lp_1456	ABC transporter, permease protein	COG4473	Intracellular trafficking, secretion, and vesicular transport	-1.63261	0.131566	-1.01002	0.981842
lp_1457	lp_1457	aminoglycoside 3'-phosphotransferase	COG0510	Cell wall/membrane/envelope biogenesis	1.73883	0.0318037	2.5847	0.00850333
lp_1458	trmB	tRNA (m(7)G46) methyltransferase	COG0220	General function prediction only	-1.7214	0.209837	-1.45478	0.200622
lp_1459	lp_1459	extracellular protein, membrane-anchored	COG5584	Function unknown	30.861	1.22787e-31	35.7816	1.65444e-37
lp_1460	lp_1460	tRNA binding domain protein	COG0073	General function prediction only	-1.14466	0.704724	-1.11162	0.768373
lp_1461	ftsK1	FtsK/SpoIIIE family protein			-2.96134	0.00607234	-2.52719	0.000235785
lp_1462	murC	UDP-N-acetylmuramate-alanine ligase	COG0773	Cell wall/membrane/envelope biogenesis	-3.22878	0.00326471	-2.82368	8.45448e-05
lp_1463	ISP1_3	transposase	COG3464	Replication, recombination and repair	-3.01533	0.362956	-4.343	0.207901
lp_1465	lp_1465	hypothetical protein			26.4567	8.74457e-21	20.5585	4.65491e-13
lp_1466	feoB	ferrous iron transport protein B	COG0370	Inorganic ion transport and metabolism	8.44123	7.92939e-11	9.56003	4.79476e-10
lp_1467	feoA	ferrous iron transport protein A			54.6001	6.17084e-29	57.8518	6.55748e-18
lp_1468	sufC	ABC transporter, ATP-binding protein,iron-sulfur cluster assembly ATPase protein SufC	COG0396	Post-translational modification, protein turnover, and chaperones	8.51123	3.15439e-10	8.53851	4.25888e-09
lp_1469	sufD	ABC transporter, iron-sulfur cluster assembly protein SufD	COG0719	Post-translational modification, protein turnover, and chaperones	4.97884	3.42905e-06	6.99265	7.10172e-05
lp_1470	sufS	cysteine desulfurase	COG0520	Amino acid transport and metabolism	3.08988	0.000232925	5.52138	0.000402058
lp_1471	sufU	SUF system FeS assembly protein, NifU family	COG0822	Energy production and conversion	3.47344	4.24811e-06	6.58925	2.38082e-05
lp_1472	sufB	ABC transporter component, iron-sulfur cluster assembly protein SufB, iron regulated	COG0719	Post-translational modification, protein turnover, and chaperones	2.89031	0.0029954	5.68871	0.000171839
lp_1473	fecB	iron chelatin ABC transporter, substrate binding protein	COG0614	Inorganic ion transport and metabolism	2.6611	0.00157012	5.04551	9.40668e-05
lp_1475	fecE	iron chelatin ABC transporter, ATP-binding protein	COG1120	Inorganic ion transport and metabolism	-1.57961	0.219803	-1.07251	0.882122
lp_1476	fecD	iron chelatin ABC transporter, permease protein	COG0609	Inorganic ion transport and metabolism	-1.63824	0.181256	-1.56593	0.377246
lp_1477	lp_1477	flavodoxin	COG0716	Energy production and conversion	-1.90395	0.0805029	-1.69897	0.170727
lp_1478	moaE	molybdopterin converting factor, large subunit	COG0314	Coenzyme transport and metabolism	-23.3702	4.38303e-06	-5.21161	0.00233182
lp_1479	moaD	molybdopterin converting factor, small subunit	COG1977	Coenzyme transport and metabolism	-6.03067	0.00168461	-6.81973	0.000553538
lp_1480	moaA	molybdopterin precursor synthase MoaA	COG2896	Coenzyme transport and metabolism	-12.0145	1.01191e-06	-14.2574	5.98819e-09
lp_1481	narK	nitrite extrusion protein	COG2223	Inorganic ion transport and metabolism	-23.683	7.24511e-09	-6.32043	2.98987e-07
lp_1482	lp_1482	FeS assembly SUF system protein, DUF59 family	COG2151	General function prediction only	10.4629	2.74214e-11	9.98817	2.20587e-13
lp_1483	lp_1483	transcription regulator, Xre family			4.4192	7.29437e-08	5.64716	5.86969e-09
lp_1484	lp_1484	hypothetical protein			-8.68508	1.26087e-08	-3.47259	0.000175285
lp_1485	lp_1485	hypothetical protein			-3.92307	9.37976e-05	-11.3893	1.97882e-07
lp_1486	lp_1486	hypothetical protein			-4.85709	0.0117915	-2.52002	0.0666026
lp_1487	rrp4	two-component system response regulator, LuxR family	COG2197	Signal transduction mechanisms	2.19412	0.00972543	4.27715	0.00156909
lp_1488	hpk4	two-component system histidine protein kinase%3B sensor protein			2.17509	0.0209195	4.14861	0.000515912
lp_1489	lp_1489	hypothetical protein			7.91694	1.937e-24	19.0694	5.33597e-11
lp_1490	lp_1490	hypothetical protein			1.87406	0.207591	1.77961	0.179802
lp_1491	mobA	molybdopterin-guanine dinucleotide biosynthesis protein MobA	COG0746	Coenzyme transport and metabolism	-3.2003	0.0130973	-1.96614	0.0734748
lp_1492	moaC	molybdopterin precursor synthase MoaC	COG0315	Coenzyme transport and metabolism	-3.75883	0.00385877	-1.34852	0.579641
lp_1493	mobB	molybdopterin-guanine dinucleotide biosynthesis protein MobB	COG1763	Coenzyme transport and metabolism	-13.2829	1.02503e-05	-2.24765	0.0388375
lp_1494	moeA	molybdopterin biosynthesis protein MoeA	COG0303	Coenzyme transport and metabolism	-1.31896	NA	-1.43752	0.299233
lp_1495	moaB	molybdopterin biosynthesis protein MoaB	COG0521	Coenzyme transport and metabolism	-2.83333	0.0223459	-1.32905	0.450122
lp_1496	moeB	molybdopterin biosynthesis protein MoeB	COG0476	Coenzyme transport and metabolism	-2.09001	0.283991	-1.57975	0.321616
lp_1497	narG	nitrate reductase, alpha chain	COG5013	Energy production and conversion	-1.6584	0.372206	-1.77117	0.0936591
lp_1498	narH	nitrate reductase, beta chain	COG1140	Energy production and conversion	-1.69735	0.313911	-1.67558	0.158518
lp_1499	narJ	nitrate reductase, delta chain	COG2180	Energy production and conversion	-2.31011	0.15086	-2.80932	0.0379091
lp_1500	narI	nitrate reductase, gamma chain	COG2181	Energy production and conversion	-1.33221	0.633719	-2.04887	0.0910016
lp_1502	lp_1502	hypothetical protein			-55.3334	4.0263e-10	-6.89593	1.70531e-06
lp_1503	lp_1503	hypothetical protein			-10.8341	2.05986e-05	-4.12478	0.00026421
lp_1505	lp_1505	hypothetical membrane protein			3.82391	0.000506959	2.78861	0.00820645
lp_1506	lp_1506	transcription regulator, Cro/CI family	COG3655	Transcription	1.54524	0.453039	2.18972	0.213745
lp_1507	lp_1507	hypothetical membrane protein	COG0670	General function prediction only	11.1935	2.26943e-14	16.5861	1.8355e-21
lp_1508	polA	DNA-directed DNA polymerase I	COG0258 COG0749	Replication, recombination and repair	3.30034	8.45672e-05	5.14456	4.80607e-07
lp_1509	fpg	formamidopyrimidine-DNA glycosylase	COG0266	Replication, recombination and repair	2.49405	0.0312146	4.13203	0.000364941
lp_1510	coaE	dephospho-CoA kinase	COG0237	Coenzyme transport and metabolism	2.24452	0.0866469	3.80087	0.000511145
lp_1511	nrdR	transcription regulator NrdR, ATP cone family	COG1327	Transcription	1.73635	0.0661058	2.98541	7.83427e-05
lp_1512	dnaB	replication initiation and membrane attachment protein DnaB	COG3611	Replication, recombination and repair	2.20167	0.0592503	2.58061	0.000844786
lp_1513	dnaI	primosomal protein DnaI	COG1484	Replication, recombination and repair	2.03257	0.123393	2.4637	0.00075794
lp_1514	thrS	threonyl-tRNA synthetase	COG0441	Translation, ribosomal structure and biogenesis	-6.3267	6.984e-05	-5.37324	2.11619e-08
lp_1515	infC	translation initiation factor IF-3	COG0290	Translation, ribosomal structure and biogenesis	-3.12054	0.000611837	-2.61714	0.0137306
lp_1516	rpmI	50S ribosomal protein L35	COG0291	Translation, ribosomal structure and biogenesis	-3.28931	0.000105434	-2.57392	0.0145864
lp_1517	rplT	50S ribosomal protein L20	COG0292	Translation, ribosomal structure and biogenesis	-1.81996	0.039114	-1.93596	0.104931
lp_1518	lp_1518	hypothetical protein			-16.825	1.28875e-05	-4.04082	0.00107017
lp_1519	lp_1519	ATPase, AAA family	COG2256	Replication, recombination and repair	-2.15657	0.0193223	-1.57171	0.276768
lp_1521	lp_1521	alcohol dehydrogenase, zinc-binding	COG0604	Energy production and conversion	-1.77459	0.0560806	-1.32246	0.398423
lp_1522	lp_1522	transcription regulator, MarR family	COG1733	Transcription	2.3477	0.0210616	2.57179	0.0438242
lp_1523	racD	aspartate racemase	COG1794	Cell wall/membrane/envelope biogenesis	3.24139	0.0029954	1.83368	0.0648891
lp_1524	ica1	glycosyltransferase, family 2	COG1215	Cell wall/membrane/envelope biogenesis	-1.35772	0.506088	-1.72508	0.189163
lp_1525	lp_1525	hypothetical membrane protein			-4.64939	0.000194592	-1.89112	0.155324
lp_1527	lp_1527	hydrolase, HAD superfamily	COG2179	General function prediction only	2.92291	0.00100993	3.76562	7.85626e-05
lp_1528	lp_1528	ribosome biogenesis GTPase, YqeH family	COG1161	General function prediction only	-1.43845	0.171226	-1.06699	0.856109
lp_1529	lp_1529	RNA binding protein, YhbY family	COG1534	Translation, ribosomal structure and biogenesis	-1.81612	0.0800747	-1.33573	0.335181
lp_1530	nadD	nicotinate-nucleotide adenylyltransferase	COG1057	Coenzyme transport and metabolism	-2.24906	0.0304018	-2.15752	0.0168963
lp_1531	lp_1531	hydrolase, HAD superfamily	COG1713	Coenzyme transport and metabolism	-2.14155	0.0441079	-2.36555	0.00174688
lp_1532	lp_1532	hypothetical protein, DUF143 family	COG0799	Function unknown	-1.2999	0.448572	-1.47329	0.165402
lp_1533	lp_1533	methyltransferase			-1.12824	0.821109	-2.44503	0.0206851
lp_1534	lp_1534	hypothetical protein	COG1323	General function prediction only	-1.74125	0.338479	-3.19668	0.000274771
lp_1535	lp_1535	hypothetical protein	COG1399	General function prediction only	-1.02434	0.951688	-1.03521	0.936689
lp_1535a	rpmF	50S ribosomal protein L32	COG0333	Translation, ribosomal structure and biogenesis	-1.28142	0.613408	-2.09893	0.0486594
lp_1537	ISP1_4	transposase	COG3464	Replication, recombination and repair	1.15382	0.918427	-1.10231	0.943855
lp_1539	lp_1539	lipoprotein precursor	COG3212	Function unknown	19.3813	1.04724e-10	16.0597	5.35352e-19
lp_1540	czcD	cobalt-zinc-cadmium cation transport protein	COG0053	Inorganic ion transport and metabolism	5.73034	4.7008e-08	6.84284	6.44828e-07
lp_1541	gnd2	phosphogluconate dehydrogenase (decarboxylating)	COG0362	Carbohydrate transport and metabolism	-1.65807	0.0612214	-1.2827	0.411147
lp_1543	rarA	recombination factor protein RarA%3B ATPase, AAA family	COG2256	Replication, recombination and repair	3.11661	0.000474241	2.29748	0.00192975
lp_1544	rrp5	two-component system response regulator	COG0745	Signal transduction mechanisms	3.12867	0.000106833	3.3502	3.87783e-05
lp_1545	hpk5	two-component system histidine protein kinase%3B sensor protein	COG0642	Signal transduction mechanisms	-1.06006	0.900276	-1.01214	0.976589
lp_1546	lp_1546	1,4-dihydroxy-2-naphthoate octaprenyltransferase, UbiA family	COG1575	Coenzyme transport and metabolism	1.32143	0.412584	1.60901	0.0786517
lp_1548	sbcC	exonuclease SbcC	COG0419	Replication, recombination and repair	-6.48765	3.87308e-09	-4.48237	7.60593e-10
lp_1549	sbcD	exonuclease SbcD	COG0420	Replication, recombination and repair	-1.61523	0.373807	-1.59581	0.344198
lp_1552	lp_1552	hypothetical membrane protein	COG5658	Function unknown	-2.03643	0.0898714	-1.44782	0.522656
lp_1553	yidC1	preprotein translocase, YidC subunit	COG0706	Intracellular trafficking, secretion, and vesicular transport	1.39409	0.224108	1.77898	0.0319766
lp_1554	lp_1554	acylphosphatase	COG1254	Energy production and conversion	3.64935	6.50498e-05	4.99696	4.74066e-14
lp_1555	lp_1555	rRNA methylase, SpoU family	COG0566	Translation, ribosomal structure and biogenesis	1.65725	0.0255106	1.95698	0.00708661
lp_1556	lp_1556	metal-dependent phosphohydrolase, HD family			5.06739	4.97559e-06	6.85404	9.0203e-11
lp_1557	lp_1557	transcription regulator, MarR family	COG1733	Transcription	6.14123	9.0295e-08	4.81306	1.01525e-09
lp_1558	pheS	phenylalanyl-tRNA synthetase, alpha subunit	COG0016	Translation, ribosomal structure and biogenesis	-2.07445	0.0229221	-2.46488	0.012206
lp_1559	pheT	phenylalanyl-tRNA synthetase, beta subunit	COG0072	Translation, ribosomal structure and biogenesis	-3.18011	0.00162442	-4.12751	2.90962e-06
lp_1561	lp_1561	aminodeoxychorismate lyase	COG1559	General function prediction only	-1.12944	0.764341	1.05589	0.898723
lp_1562	udk	uridine kinase	COG0572	Nucleotide transport and metabolism	-1.98645	0.0255565	-1.42885	0.43728
lp_1563	greA2	transcription elongation factor GreA	COG0782	Transcription	-3.1623	0.00129043	-1.80176	0.168624
lp_1564	lp_1564	hypothetical membrane protein			7.0577	8.79611e-05	5.62682	3.06784e-05
lp_1565	lp_1565	transcription regulator, LytTr family			6.55498	1.09958e-05	4.59254	4.53638e-05
lp_1566	lp_1566	hypothetical protein, HesB/YadR/YfhF-family	COG4841	Function unknown	10.7888	7.30262e-13	11.2131	8.27392e-13
lp_1567	lp_1567	hypothetical membrane protein	COG4485	Function unknown	-1.94294	0.00185637	-1.34381	0.245233
lp_1568	pbp2x	transpeptidase (penicillin binding protein 2B)	COG0768	Cell wall/membrane/envelope biogenesis	1.1342	0.686496	1.62491	0.0661724
lp_1569	lp_1569	50S ribosomal protein L33 type 1			-3.29435	0.0142677	-3.30413	0.0146131
lp_1570	fthC	5-formyltetrahydrofolate cyclo-ligase	COG0212	Coenzyme transport and metabolism	-2.69708	0.00440817	-1.74116	0.245554
lp_1571	lp_1571	membrane-bound protease, rhomboid family	COG0705	General function prediction only	-4.99689	2.93857e-05	-3.48996	0.0132095
lp_1572	lp_1572	hypothetical protein	COG4483	Function unknown	-1.07647	0.897964	1.34189	0.430888
lp_1573	lp_1573	bifunctional protein: transcription regulator%3B sugar kinase, ROK family	COG1940	Transcription	-1.12107	0.81501	-1.0362	0.927625
lp_1574	pepE	dipeptidase	COG3340	Amino acid transport and metabolism	-3.24608	7.94339e-05	-2.86866	0.000748184
lp_1576	lp_1576	rhodanese family protein	COG0607	Inorganic ion transport and metabolism	4.59352	2.34645e-08	3.99755	2.23272e-07
lp_1577	lp_1577	hypothetical extracellular protein			4.10561	5.81979e-05	3.99614	0.000411893
lp_1578	glpQ2	glycerophosphodiester phosphodiesterase	COG0584	Energy production and conversion	-1.91572	0.0123455	1.09394	0.815431
lp_1579	miaA	tRNA isopentenylpyrophosphate transferase	COG0324	Translation, ribosomal structure and biogenesis	-1.84436	0.0800904	-1.24124	0.611209
lp_1580	glnR	glutamine synthetase repressor, MerR family	COG0789	Transcription	2.96268	0.000545053	4.44394	2.30863e-06
lp_1581	glnA	glutamate-ammonia ligase	COG0174	Amino acid transport and metabolism	1.58921	0.115362	2.48633	0.00928147
lp_1583	lp_1583	hypothetical protein			2.1676	0.025864	2.94937	4.24104e-05
lp_1584	lp_1584	hypothetical protein			-1.1087	0.754094	1.46549	0.230974
lp_1585	lp_1585	2-deoxyuridine 5-triphosphate nucleotidohydrolase (dUTPase)	COG4508	Function unknown	-1.02701	0.944415	1.23181	0.420677
lp_1586	lp_1586	hypothetical protein			2.44789	0.0179967	2.03158	0.0637645
lp_1587	lp_1587	hypothetical protein			-1.15799	0.686496	-1.52805	0.340236
lp_1590	lp_1590	hypothetical protein			2.26222	0.0353694	2.44198	0.00831845
lp_1591	lp_1591	transcription regulator, TetR family	COG1309	Transcription	6.4585	7.80498e-11	7.35271	2.95769e-13
lp_1592	rplU	50S ribosomal protein L21	COG0261	Translation, ribosomal structure and biogenesis	-1.36951	0.351756	-1.36563	0.371987
lp_1593	lp_1593	ribosomal protein, DUF464 family	COG2868	Translation, ribosomal structure and biogenesis	-1.60017	0.129219	-1.7587	0.0811187
lp_1594	rpmA	50S ribosomal protein L27	COG0211	Translation, ribosomal structure and biogenesis	2.1618	0.0531095	1.86899	0.0399658
lp_1595	pepP	Xaa-Pro aminopeptidase	COG0006	Amino acid transport and metabolism	1.1169	0.753244	1.4145	0.231761
lp_1596	efp	elongation factor P	COG0231	Translation, ribosomal structure and biogenesis	1.08687	0.782873	1.33973	0.417382
lp_1597	lp_1597	general stress protein, Gls24 family	COG1302	Function unknown	-1.28833	0.373807	-1.11385	0.775943
lp_1598	nusB	transcription termination factor NusB	COG0781	Transcription	-1.064	0.837865	-1.08019	0.814241
lp_1599	folD	bifunctional protein: methylenetetrahydrofolate dehydrogenase%3B methenyltetrahydrofolate cyclohydrolase	COG0190	Coenzyme transport and metabolism	1.82647	0.00524196	2.37614	0.000138116
lp_1600	xseA	exodeoxyribonuclease VII, large subunit	COG1570	Replication, recombination and repair	-1.5398	0.0742527	-1.05915	0.856297
lp_1601	xseB	exodeoxyribonuclease VII, small subunit	COG1722	Replication, recombination and repair	-3.84425	0.000181402	-2.4131	0.0220637
lp_1602	lp_1602	polyprenyl synthetase	COG0142	Coenzyme transport and metabolism	-7.36479	1.1673e-10	-3.80481	7.33811e-05
lp_1603	lp_1603	rRNA methylase	COG1189	Translation, ribosomal structure and biogenesis	-4.74465	2.02861e-06	-3.65228	0.000312417
lp_1604	argR2	arginine catabolic regulator	COG1438	Transcription	1.49598	0.276038	1.2839	0.52915
lp_1605	recN	DNA repair protein RecN	COG0497	Replication, recombination and repair	-2.93109	0.000198901	-2.71481	9.40668e-05
lp_1607	opuA	glycine betaine/carnitine/choline ABC transporter, ATP-binding protein	COG1125	Amino acid transport and metabolism	1.17843	0.596727	1.48756	0.30973
lp_1608	opuB	glycine betaine/carnitine/choline ABC transporter, permease protein	COG1174	Amino acid transport and metabolism	-1.70655	0.0324213	1.1417	0.731526
lp_1609	opuC	glycine betaine/carnitine/choline ABC transporter, substrate binding protein	COG1732	Cell wall/membrane/envelope biogenesis	-1.79414	0.0634419	-1.00876	0.98084
lp_1610	opuD	glycine betaine/carnitine/choline ABC transporter, permease protein	COG1174	Amino acid transport and metabolism	-1.70798	0.0634735	-1.69838	0.0651252
lp_1611	lp_1611	hypothetical protein			121.572	1.45828e-25	99.8322	9.69987e-16
lp_1612	gmk1	guanylate kinase	COG0194	Nucleotide transport and metabolism	2.79017	0.00727673	3.4281	0.000870292
lp_1613	rpoZ	DNA-directed RNA polymerase, omega subunit	COG1758	Transcription	1.75666	0.0943643	1.97782	0.0460578
lp_1614	coaBC	bifunctional protein: phosphopantothenoylcysteine decarboxylase%3B phosphopantothenate-cysteine ligase	COG0452	Coenzyme transport and metabolism	-2.75554	0.000267721	-2.26467	0.0011395
lp_1615	priA	helicase, primosomal protein N'	COG1198	Replication, recombination and repair	-2.73307	0.00427597	-3.38984	1.36658e-07
lp_1616	fmt	methionyl-tRNA formyltransferase	COG0223	Translation, ribosomal structure and biogenesis	-1.50591	0.357806	-2.25061	0.00271048
lp_1617	sunL	16S rRNA m(5)C 967 methyltransferase	COG0144	Translation, ribosomal structure and biogenesis	-2.4524	0.00455042	-2.25658	0.00442776
lp_1618	pppL	serine/threonine specific protein phosphatase	COG0631	Signal transduction mechanisms	-2.07208	0.0293032	-1.63465	0.0987532
lp_1619	pkn1	serine/threonine protein kinase	COG0515	General function prediction only	-2.10312	0.00416841	-1.78008	0.11404
lp_1620	lp_1620	translation factor, GTPase	COG1162	General function prediction only	4.22068	0.000657642	4.61116	0.000294803
lp_1621	rpe	ribulose-phosphate 3-epimerase	COG0036	Carbohydrate transport and metabolism	2.30863	0.0243282	2.43882	0.0131004
lp_1622	tpk	thiamin pyrophosphokinase	COG1564	Coenzyme transport and metabolism	2.29111	0.0192545	2.4745	0.00385794
lp_1624	rpmB	50S ribosomal protein L28	COG0227	Translation, ribosomal structure and biogenesis	2.08345	0.0110407	1.71573	0.180682
lp_1625	lp_1625	general stress protein, Gls24 family	COG1302	Function unknown	3.95913	0.000344203	3.35595	0.000235044
lp_1626	lp_1626	phosphatase, dihydroxyacetone kinase family	COG1461	General function prediction only	-1.12545	0.794653	1.02303	0.956965
lp_1627	recG	ATP-dependent DNA helicase RecG	COG1200	Replication, recombination and repair	3.728	9.30313e-05	4.67927	7.79421e-05
lp_1628	plsX	fatty acid/phospholipid synthesis protein PlsX	COG0416	Lipid transport and metabolism	1.95798	0.0559961	2.93663	0.00659742
lp_1629	acpA1	acyl carrier protein	COG0236	Secondary metabolites biosynthesis, transport, and metabolism	1.5763	0.122671	2.59669	0.00899702
lp_1631	rnc	ribonuclease III	COG0571	Transcription	1.13459	0.746531	1.27853	0.331495
lp_1632	smc	cell division protein Smc	COG1196	Cell cycle control, cell division, chromosome partitioning	-2.40302	9.37976e-05	-2.03733	0.00249726
lp_1633	ftsY	signal recognition particle receptor FtsY	COG0552	Intracellular trafficking, secretion, and vesicular transport	-2.97315	0.000490089	-2.82734	0.00108482
lp_1634	lp_1634	signal recognition particle associated protein	COG2739	Function unknown	-1.38015	0.406072	-1.64438	0.0881299
lp_1635	ffh	signal recognition particle protein Ffh	COG0541	Intracellular trafficking, secretion, and vesicular transport	-2.82122	0.00011497	-3.1578	0.00027369
lp_1636	rpsP	30S ribosomal protein S16	COG0228	Translation, ribosomal structure and biogenesis	-1.11943	0.804637	1.0426	0.937355
lp_1637	lp_1637	RNA binding protein	COG1837	General function prediction only	-1.08136	0.851434	-1.02047	0.965324
lp_1638	rimM	16S rRNA processing protein	COG0806	Translation, ribosomal structure and biogenesis	-3.96349	3.4725e-07	-2.90154	0.0154398
lp_1639	trmD	tRNA (guanine-N1-)-methyltransferase	COG0336	Translation, ribosomal structure and biogenesis	-5.90304	1.8363e-10	-3.61621	2.26121e-05
lp_1640	rplS	50S ribosomal protein L19	COG0335	Translation, ribosomal structure and biogenesis	-3.4549	0.00939459	-3.28755	0.00716873
lp_1642	lp_1642	hypothetical protein			1.42299	0.297904	1.63854	0.057159
lp_1643	lp_1643	mucus-binding protein precursor, LPXTG-motif cell wall anchor			-1.49331	0.501639	-2.19581	0.0632913
lp_1645	lp_1645	alcohol dehydrogenase			-1.6447	0.438594	-2.50664	0.0821302
lp_1648	lp_1648	ABC transporter, ATP-binding protein	COG1131	Defense mechanisms	-2.72499	0.000423087	-2.53041	0.0038641
lp_1649	lp_1649	ABC transporter, permease protein			-4.63776	3.93608e-07	-3.79663	0.00145056
lp_1652	trpE	anthranilate synthase, component I	COG0147	Amino acid transport and metabolism	-9.35803	0.000100106	-7.51938	5.30286e-06
lp_1653	trpG	anthranilate synthase, component II	COG0512	Amino acid transport and metabolism	-33.9057	4.24811e-06	-77.2784	2.2946e-06
lp_1654	trpD	anthranilate phosphoribosyltransferase	COG0547	Amino acid transport and metabolism	-25.2667	1.50258e-09	-12.775	6.77767e-07
lp_1655	trpC	indole-3-glycerol-phosphate synthase	COG0134	Amino acid transport and metabolism	-8.61518	4.20067e-06	-5.90319	1.2964e-05
lp_1656	trpF	phosphoribosylanthranilate isomerase	COG0135	Amino acid transport and metabolism	-15.027	8.6424e-07	-19.6451	1.18699e-08
lp_1657	trpA	tryptophan synthase, beta chain	COG0133	Amino acid transport and metabolism	-11.9073	1.05784e-07	-9.10423	4.24436e-09
lp_1658	trpB	tryptophan synthase, alpha chain	COG0159	Amino acid transport and metabolism	-8.02557	0.000100298	-5.73085	1.55357e-05
lp_1659	lp_1659	isochorismatase	COG1335	Secondary metabolites biosynthesis, transport, and metabolism	-2.51357	0.0248642	-2.27625	0.0316583
lp_1660	lp_1660	alcohol dehydrogenase, zinc-binding	COG0604	Energy production and conversion	-3.11925	0.0183803	-2.92522	0.00041786
lp_1662	lp_1662	acetyltransferase			-32.0969	8.04307e-06	-3.07348	0.00560263
lp_1663	lp_1663	hypothetical membrane protein			-9.69691	8.9294e-08	-9.98978	1.83976e-08
lp_1664	lp_1664	zinc-dependent amidohydrolase, M20 family	COG1473	General function prediction only	-3.70455	0.00467864	-7.56019	2.61794e-08
lp_1665	adh1	alcohol dehydrogenase, zinc-binding	COG1063	Amino acid transport and metabolism	-5.10204	2.30094e-06	-2.15451	0.014399
lp_1667	lp_1667	hypothetical membrane protein			1.66163	0.0946978	2.56412	0.00157357
lp_1668	lp_1668	short-chain dehydrogenase/oxidoreductase	COG4221	General function prediction only	1.18937	0.444375	2.0381	0.011882
lp_1669	lp_1669	transcription regulator, AraC family	COG2207	Transcription	1.0096	0.982355	1.38196	0.305917
lp_1670	fabZ1	(3R)-hydroxyacyl-[acyl carrier protein] dehydratase	COG0764	Lipid transport and metabolism	1.39939	0.432754	1.74917	0.274658
lp_1671	fabH2	3-oxoacyl-[acyl-carrier protein] synthase III	COG0332	Lipid transport and metabolism	-2.05205	0.0857913	-1.53837	0.448982
lp_1672	acpA2	acyl carrier protein	COG0236	Lipid transport and metabolism	-1.7501	0.151215	-1.79234	0.33452
lp_1673	fabD	[acyl-carrier protein] S-malonyltransferase	COG0331	Lipid transport and metabolism	-1.67968	0.205691	-1.64253	0.189896
lp_1674	fabG1	3-oxoacyl-[acyl-carrier protein] reductase	COG1028	Secondary metabolites biosynthesis, transport, and metabolism	-2.2509	0.148631	-3.60582	0.000344821
lp_1675	fabF	3-oxoacyl-[acyl-carrier protein] synthase II	COG0304	Lipid transport and metabolism	-1.53596	0.467704	-3.18071	0.00636157
lp_1676	accB2	acetyl-CoA carboxylase, biotin carboxyl carrier protein	COG0511	Lipid transport and metabolism	-1.35711	0.69376	-3.40263	0.000643216
lp_1677	fabZ2	(3R)-hydroxymyristoyl-[acyl carrier protein] dehydratase	COG0764	Lipid transport and metabolism	-1.51768	0.553971	-5.38423	4.67141e-05
lp_1678	accC2	acetyl-CoA carboxylase, biotin carboxylase subunit			-1.08612	0.902015	-2.99282	0.0116841
lp_1679	accD2	acetyl-CoA carboxylase, carboxyl transferase subunit beta	COG0777	Lipid transport and metabolism	-1.32906	0.689325	-2.45063	0.0225196
lp_1680	accA2	acetyl-CoA carboxylase, carboxyl transferase subunit alpha	COG0825	Lipid transport and metabolism	-1.80662	0.39232	-6.70474	6.17929e-05
lp_1681	fabI	enoyl-[acyl-carrier protein] reductase (NADH)	COG0623	Lipid transport and metabolism	-1.37924	NA	-3.84468	0.0024818
lp_1682	lp_1682	phosphopantetheinyltransferase			1.06781	NA	-3.2273	0.0201147
lp_1684	lp_1684	hypothetical membrane protein, DUF554 family	COG1811	General function prediction only	-5.06135	0.0100824	-17.2803	2.06297e-10
lp_1685	lp_1685	transcription regulator, LysR family	COG0583	Transcription	1.70041	0.039411	2.08164	0.00801669
lp_1686	lp_1686	acyl-CoA hydrolase	COG1607	Lipid transport and metabolism	1.40802	0.278131	1.73421	0.089124
lp_1687	rsgA	ribosome small subunit-dependent GTPase A	COG1162	General function prediction only	1.55821	0.0271784	2.77038	0.000666049
lp_1688	lp_1688	transcription regulator, TetR family			2.5427	0.0311991	1.30084	0.402877
lp_1689	lp_1689	drug resistance transport protein, major facilitator superfamily (MFS), EmrB/QacA subfamily			-6.44459	1.25288e-05	-7.13662	1.64463e-08
lp_1690	lp_1690	hypothetical membrane protein, SPFH domain/Band 7 family			4.01715	1.32539e-06	4.93253	2.55056e-11
lp_1692	lp_1692	hypothetical membrane protein			-1.77083	0.230681	1.03281	0.943774
lp_1693	lp_1693	transcription regulator, N-terminal fragment			1.12493	0.795547	2.61596	0.0136927
lp_1693a	lp_1693a	transcription regulator, C-terminal fragment			2.1242	0.0362208	1.9022	0.156383
lp_1694	lp_1694	hypothetical protein			8.12587	5.89711e-06	9.96894	2.61136e-13
lp_1695	lp_1695	hypothetical membrane protein			1.68723	0.116094	1.10989	0.830583
lp_1696	cfa1	cyclopropane-fatty-acyl-phospholipid synthase	COG2230	Cell wall/membrane/envelope biogenesis	1.58951	0.37347	1.30358	0.578847
lp_1697	lp_1697	adherence protein, chitin-binding domain			14.568	2.35525e-08	13.4233	2.53016e-14
lp_1698	lp_1698	antibiotic biosynthesis monooxygenase family protein	COG1359	Function unknown	3.00588	1.5204e-05	4.95955	8.0685e-09
lp_1699	lp_1699	hypothetical protein			6.28942	4.21093e-10	5.97233	5.1908e-07
lp_1700	lp_1700	hypothetical membrane protein, TspO/MBR family	COG3476	Signal transduction mechanisms	148.191	1.59453e-64	148.036	1.10634e-27
lp_1701	lp_1701	nucleotide-binding protein, universal stress protein UspA family	COG0589	Signal transduction mechanisms	149.934	6.14451e-57	132.903	4.61454e-30
lp_1702	lp_1702	hypothetical membrane protein, DUF805 family	COG3152	Function unknown	3.33169	0.00176853	4.32492	2.86242e-05
lp_1703	lp_1703	diacylglycerol kinase family protein	COG1597	Lipid transport and metabolism	13.9161	4.16955e-12	13.4225	2.65181e-14
lp_1704	lp_1704	hypothetical membrane protein			10.2464	1.93021e-24	20.1597	4.07825e-11
lp_1705	lp_1705	hypothetical protein			6.31998	3.98553e-08	13.325	1.61958e-07
lp_1706	lp_1706	hypothetical membrane protein			10.0471	5.44248e-16	21.9553	7.34399e-11
lp_1708	lp_1708	hypothetical protein			45.8412	2.71878e-51	37.6348	7.99456e-30
lp_1709	lp_1709	hypothetical membrane protein			2.79898	2.4197e-05	4.34505	0.00036677
lp_1711	pepD4	dipeptidase	COG4690	Amino acid transport and metabolism	2.3724	0.000347072	2.62992	0.00211701
lp_1712	xylH	4-oxalocrotonate tautomerase	COG1942	General function prediction only	-1.40302	0.275029	-1.15239	0.76752
lp_1713	lysA	diaminopimelate decarboxylase	COG0019	Amino acid transport and metabolism	-2.00922	0.0150888	-1.9795	0.0322698
lp_1715	lp_1715	1,4-dihydroxy-2-naphthoate octaprenyltransferase, UbiA prenyltransferase family	COG1575	Coenzyme transport and metabolism	-2.0691	0.0165065	-1.01211	0.979557
lp_1716	lp_1716	potassium/ion channel protein			-1.45027	0.280162	1.19525	0.594842
lp_1717	lp_1717	hypothetical protein			4.41719	0.000417946	5.96011	1.04283e-09
lp_1718	lp_1718	hypothetical membrane protein			2.77484	0.0120599	2.77442	0.00123883
lp_1721	gabT	4-aminobutyrate aminotransferase	COG0160	Amino acid transport and metabolism	1.28896	0.309662	1.53622	0.237591
lp_1722	lp_1722	4-aminobutanoate transport protein	COG0531	Amino acid transport and metabolism	-1.35324	0.426583	1.1782	0.674887
lp_1723	lp_1723	hydrolase, HAD superfamily, Cof family	COG0561	General function prediction only	-1.131	0.757673	1.30225	0.601135
lp_1724	lp_1724	23S rRNA methylase	COG0144	Translation, ribosomal structure and biogenesis	-1.54939	0.0840119	-1.44784	0.117666
lp_1726	lp_1726	hypothetical protein			-1.6265	0.189471	-1.95394	0.111376
lp_1729	malT	carbohydrate (maltose)/proton symporttransporter, GPH family			-1.38261	0.476715	-1.58312	0.241854
lp_1730	mapA	maltose phosphorylase	COG1554	Carbohydrate transport and metabolism	-2.16074	0.0102064	-1.92852	0.022868
lp_1731	galM2	aldose 1-epimerase	COG2017	Carbohydrate transport and metabolism	-2.12199	0.132962	-1.79337	0.0743358
lp_1732	idi1	isopentenyl diphosphate delta-isomerase	COG1304	Energy production and conversion	-1.42957	NA	-1.79767	0.035535
lp_1733	mvaK2	phosphomevalonate kinase	COG1577	Lipid transport and metabolism	-1.36548	NA	-1.60356	0.0757795
lp_1734	mvaD	diphosphomevalonate decarboxylase	COG3407	Lipid transport and metabolism	-2.12009	0.147136	-1.91906	0.0139595
lp_1735	mvaK1	mevalonate kinase	COG1577	Lipid transport and metabolism	-2.36828	0.00822346	-2.07843	0.00759089
lp_1736	lp_1736	hypothetical protein			4.31341	2.10928e-05	2.82436	0.0135822
lp_1737	dinG	ATP-dependent helicase DinG	COG1199	Transcription	1.08014	0.851217	-1.0407	0.899268
lp_1738	lp_1738	extracellular protein	COG5353	Function unknown	-2.46897	0.0375141	-2.18873	0.0106523
lp_1739	aspAT	aspartate aminotransferase	COG0436	Amino acid transport and metabolism	-2.29524	0.0522025	-2.1123	0.00977915
lp_1740	asnS2	asparagine-tRNA synthetase	COG0017	Translation, ribosomal structure and biogenesis	-2.55131	0.0417827	-2.55642	0.0102647
lp_1741	dnaD	DNA replication protein DnaD	COG3935	Replication, recombination and repair	-1.73554	0.267773	-3.91573	7.3375e-07
lp_1742	lp_1742	hypothetical protein			-3.31082	0.0255237	-3.98614	0.00464677
lp_1744	lp_1744	D-methionine ABC transporter, ATP binding protein	COG1135	Inorganic ion transport and metabolism	-5.92388	4.79963e-05	-7.69397	4.57287e-07
lp_1745	lp_1745	D-methionine ABC transporter, permease protein	COG2011	Inorganic ion transport and metabolism	-13.2871	5.95999e-07	-3.03494	0.00672701
lp_1746	lp_1746	D-methionine ABC transporter, substrate binding protein	COG1464	Inorganic ion transport and metabolism	-2.86298	0.0101826	-2.30054	0.136424
lp_1747	lp_1747	nucleotide-binding protein, universal stress protein UspA family	COG0589	Signal transduction mechanisms	277.539	3.3856e-58	294.422	2.97762e-62
lp_1748	lp_1748	iron ABC transporter, permease protein	COG1178	Inorganic ion transport and metabolism	1.99419	0.0306358	5.96161	0.000887555
lp_1749	lp_1749	iron ABC transporter, substrate binding protein	COG1840	Inorganic ion transport and metabolism	-1.58563	0.166368	2.85217	0.0648891
lp_1750	lp_1750	iron ABC transporter, ATP-binding protein	COG3842	Amino acid transport and metabolism	-3.75402	9.483e-05	1.05094	0.937393
lp_1751	pbp1A	transpeptidase-transglycosylase (penicillin binding protein 1A)	COG0744	Cell wall/membrane/envelope biogenesis	-2.52466	0.000177526	-1.68612	0.0528493
lp_1752	recU	recombinase	COG3331	General function prediction only	1.2516	0.441459	1.76311	0.125065
lp_1753	lp_1753	hypothetical protein, DUF1273 family	COG4474	Function unknown	-1.24766	0.636318	1.26327	0.540566
lp_1754	gpsB	cell division initiation protein DivIVA			1.48512	0.258824	1.86066	0.0745178
lp_1756	lp_1756	RNA methyltransferase	COG0116	Replication, recombination and repair	-1.03881	0.920775	1.4879	0.0885269
lp_1757	lp_1757	transcription regulator, ArsR family			2.43716	0.00645254	2.18421	0.000585894
lp_1759	lp_1759	drug resistance transport protein, major facilitator subfamily (MFS), EmrB/QacA subfamily			1.14278	0.790899	1.25514	0.488745
lp_1760	lp_1760	lipase/esterase	COG1073	General function prediction only	4.34306	5.88825e-08	5.21226	5.32802e-12
lp_1762	lp_1762	hypothetical protein			1.65873	0.205689	1.30951	0.547259
lp_1763	lp_1763	glycosyltransferase	COG0463	Cell wall/membrane/envelope biogenesis	1.96062	0.0824629	3.02291	7.63067e-05
lp_1764	lp_1764	muramoyl-tetrapeptide carboxypeptidase, S66 family	COG1619	Defense mechanisms	1.60952	0.382084	1.16657	0.644613
lp_1765	lp_1765	acetyltransferase, GNAT family, N-terminal fragment			1.56258	0.483732	1.05531	0.902602
lp_1766	lp_1766	acetyltransferase, GNAT family, C-terminal fragment			-2.29467	0.048096	-1.27381	0.515694
lp_1767	lp_1767	glycosyl hydrolase, family 25			-3.08056	8.16857e-07	-1.74613	0.0864806
lp_1768	lp_1768	muramoyl-tetrapeptide carboxypeptidase, S66 family	COG1619	Defense mechanisms	-4.48428	0.00654437	-12.6023	4.01376e-09
lp_1770	lp_1770	hypothetical membrane protein			-2.10827	0.0147294	-1.89198	0.0483824
lp_1771	lp_1771	ABC transporter, ATP-binding protein	COG1121	Inorganic ion transport and metabolism	-3.00024	0.00448459	-2.4689	0.00398664
lp_1773	lp_1773	hypothetical membrane protein			-1.10089	0.792271	1.63732	0.112526
lp_1774	lp_1774	alpha/beta hydrolase	COG0596	General function prediction only	-4.90999	0.00391913	-4.61534	4.08069e-05
lp_1776	lp_1776	oxidoreductase, FAD-dependent	COG0665	Amino acid transport and metabolism	1.24333	0.460869	1.76327	0.0164238
lp_1777	lp_1777	RNase H-like family protein	COG0328	Replication, recombination and repair	-1.18211	0.69173	1.15221	0.633853
lp_1778	lp_1778	hypothetical membrane protein			-1.43723	0.398058	-1.29497	0.493167
lp_1779	fhs	formate-tetrahydrofolate ligase	COG2759	Nucleotide transport and metabolism	1.27365	0.464397	1.18379	0.559522
lp_1780	lspA	signal peptidase II	COG0597	Cell wall/membrane/envelope biogenesis	-2.83866	0.000338012	-3.60838	0.000162681
lp_1781	rluD1	RNA pseudouridylate synthase	COG0564	Translation, ribosomal structure and biogenesis	-1.61455	0.0416192	-1.31066	0.299942
lp_1782	pyrR2	pyrimidine operon regulator	COG2065	Nucleotide transport and metabolism	-3.90049	1.8479e-05	-1.59471	0.218832
lp_1783	pyrAA2	carbamoyl-phosphate synthase (glutamine-hydrolysing), small chain	COG0505	Amino acid transport and metabolism	-2.6847	0.00311335	-1.68256	0.159307
lp_1784	pyrAB2	carbamoyl-phosphate synthase (glutamine-hydrolysing), large chain			-3.44302	0.000838882	-2.40303	0.0060904
lp_1785	pgm5	phosphoglycerate mutase family protein	COG0406	Carbohydrate transport and metabolism	1.63731	0.142317	1.69784	0.0694345
lp_1786	lp_1786	hypothetical protein, DUF1801 family	COG5646	Function unknown	10.122	1.09989e-14	11.9932	3.48546e-21
lp_1787	cat	chloramphenicol O-acetyltransferase	COG4845	Defense mechanisms	-7.36016	1.09572e-06	-4.19036	3.84438e-05
lp_1788	lp_1788	hypothetical protein			-3.44597	0.00267051	-2.66927	0.00299396
lp_1789	lp_1789	hypothetical protein, DUF2087 family	COG3860	Function unknown	-1.58861	0.360547	-1.94662	0.0594417
lp_1790	lp_1790	phosphohydrolase, MutT/nudix family	COG1051	Nucleotide transport and metabolism	-5.08566	0.000489962	-8.62483	7.26047e-08
lp_1791	lp_1791	ABC transporter, ATP-binding protein	COG1131	Defense mechanisms	-7.23166	7.54245e-07	-5.55019	2.01891e-06
lp_1792	lp_1792	ABC transporter, permease protein			-4.83111	5.03445e-05	-6.903	1.44579e-07
lp_1793	lp_1793	fibrinogen-binding family protein	COG1293	Transcription	-1.50582	0.215942	-1.57829	0.116266
lp_1795	lp_1795	transcription regulator, MarR family	COG1846	Transcription	1.40788	0.165478	2.54266	0.000373042
lp_1796	lp_1796	DegV family protein	COG1307	Function unknown	1.03485	0.920775	1.90576	0.037885
lp_1797	lp_1797	acetyltransferase, GNAT family	COG2153	General function prediction only	-1.10661	0.845285	1.39579	0.221837
lp_1798	lp_1798	hypothetical membrane protein, DUF975 family	COG5523	Function unknown	1.23323	0.594615	1.28776	0.397546
lp_1799	lp_1799	hypothetical protein			-1.18027	0.563259	1.15262	0.634804
lp_1800	lp_1800	RNA-binding protein			5.01465	8.14705e-05	6.55627	2.85157e-06
lp_1801	lp_1801	galactose-1-phosphate uridylyltransferase, HIT family	COG1085	Energy production and conversion	-1.14257	0.703884	1.15063	0.683565
lp_1803	lp_1803	transport protein, major facilitator subfamily (MFS)	COG2814	Carbohydrate transport and metabolism	-1.50869	0.166357	1.04786	0.871024
lp_1805	lp_1805	hypothetical protein			3.30578	0.000271328	2.86734	0.012637
lp_1806	lp_1806	hypothetical protein, DUF960 family			2.07885	0.00221626	1.73177	0.109892
lp_1807	lp_1807	hypothetical membrane protein, DUF1003 family	COG4420	Function unknown	2.15307	0.000271751	3.25862	8.80438e-06
lp_1809	lp_1809	hypothetical membrane protein, DUF368 family	COG2035	Function unknown	-1.02089	0.946286	1.06055	0.857534
lp_1811	lp_1811	amino acid transport protein	COG1113	Amino acid transport and metabolism	-3.99679	1.89001e-08	-2.55539	6.43615e-05
lp_1812	lp_1812	lipoprotein precursor			9.32789	1.15019e-19	11.0004	4.85101e-09
lp_1813	lp_1813	hypothetical protein			1.85725	0.00576923	2.79065	0.000354871
lp_1814	lp_1814	L-lactate transport protein	COG1620	Energy production and conversion	1.73937	0.0772521	2.2577	0.0265415
lp_1815	lp_1815	hypothetical membrane protein			2.02832	0.0143564	2.47149	0.00204006
lp_1816	tarI	D-ribitol-5-phosphate cytidylyltransferase	COG1211	Lipid transport and metabolism	1.73206	0.251715	2.55561	0.0470417
lp_1817	tarJ	ribitol-5-phosphate 2-dehydrogenase	COG1063	Amino acid transport and metabolism	1.0994	0.841377	1.38558	0.403342
lp_1818	tarK	ribitolphosphotransferase	COG1887	Cell wall/membrane/envelope biogenesis	1.00722	0.985853	1.08223	0.810271
lp_1819	tarL	ribitolphosphotransferase	COG1887	Cell wall/membrane/envelope biogenesis	-1.75214	0.0466099	-1.73612	0.231761
lp_1820	lp_1820	acetyltransferase, GNAT family	COG0456	General function prediction only	-3.51864	0.000558224	-2.10374	0.169684
lp_1821	lp_1821	transcription regulator, MarR family	COG1846	Transcription	4.04529	0.00127172	3.45715	0.00136984
lp_1822	gshR3	glutathione reductase	COG1249	Energy production and conversion	1.69101	0.305097	1.11423	0.839385
lp_1823	lp_1823	hypothetical membrane protein			1.30301	0.653968	-1.48345	0.309351
lp_1824	lp_1824	glycosyltransferase, family 2	COG1215	Cell wall/membrane/envelope biogenesis	-7.17152	4.9164e-06	-4.33327	4.82318e-05
lp_1825	lp_1825	hypothetical membrane protein			-7.49551	1.47148e-06	-23.9235	2.3986e-13
lp_1833	lp_1833	integrase, N-terminal SAM-like			3.20107	0.000832409	3.37412	0.00109785
lp_1834	lp_1834	hypothetical protein, DUF1250 family			29.779	1.10908e-13	56.0763	2.4114e-14
lp_1835	msrA2	protein-methionine-S-oxide reductase	COG0225	Post-translational modification, protein turnover, and chaperones	10.1524	5.18397e-26	9.5825	1.9469e-12
lp_1836	mrsB	protein-methionine-S-oxide reductase	COG0229	Post-translational modification, protein turnover, and chaperones	17.0809	4.6442e-26	14.7067	2.80153e-34
lp_1837	lp_1837	inorganic pyrophosphatase, Mn-dependent	COG1227	Energy production and conversion	2.49371	0.00402578	3.93417	1.50454e-05
lp_1838	lp_1838	transcription regulator, LysR family	COG0583	Transcription	8.8584	2.17211e-10	12.2185	3.29956e-20
lp_1839	parC	topoisomerase IV, subunit A	COG0188	Replication, recombination and repair	-3.5205	0.000902816	-6.20499	6.75782e-13
lp_1840	parE	topoisomerase IV, subunit B	COG0187	Replication, recombination and repair	-2.13842	0.0125463	-2.23472	0.017422
lp_1842	lp_1842	acyl-phosphate glycerol 3-phosphate acyltransferase	COG0344	Function unknown	-1.31166	0.487714	1.17808	0.775843
lp_1843	lp_1843	aldose 1-epimerase family protein	COG2017	Carbohydrate transport and metabolism	-1.45907	0.382251	-1.19688	0.520617
lp_1845	hslU	ATP-dependent Hsl protease, ATP-binding subunit HslU	COG1220	Post-translational modification, protein turnover, and chaperones	-1.4844	0.136991	-1.02017	0.951424
lp_1846	hslV	ATP-dependent protease HslV	COG5405	Post-translational modification, protein turnover, and chaperones	-2.15768	0.0114468	-1.24755	0.448479
lp_1847	lp_1847	integrase/recombinase, XerC/CodV family	COG4974	Replication, recombination and repair	-1.93851	0.0213179	-1.1853	0.606881
lp_1848	gidC	glucose-inhibited division protein GidC	COG1206	Translation, ribosomal structure and biogenesis	1.25995	0.555435	1.78743	0.181156
lp_1850	topA	DNA topoisomerase	COG0550 COG0551	Replication, recombination and repair	-1.32431	0.244795	1.32298	0.511785
lp_1852	dprA	DNA processing protein	COG0758	Replication, recombination and repair	-1.46096	0.187458	-1.17947	0.59899
lp_1853	rnhB	ribonuclease HII	COG0164	Replication, recombination and repair	-1.21119	0.667837	1.26518	0.508817
lp_1854	lp_1854	ribosome biogenesis GTP-binding protein	COG1161	General function prediction only	1.85643	0.125669	2.06074	0.0188414
lp_1855	lp_1855	hypothetical protein			1.85825	0.186317	2.08024	0.100734
lp_1856	lp_1856	5-methyltetrahydropteroyltriglutamate- homocysteine methyltransferase (cobalamine-independent methonine synthase)	COG0620	Amino acid transport and metabolism	6.36903	7.58042e-07	6.01367	9.39648e-08
lp_1857	lp_1857	transcription regulator, LysR family	COG0583	Transcription	-1.14037	0.673961	1.11671	0.799101
lp_1858	mrr	mrr restriction system protein			-1.69013	0.125089	-1.093	0.849409
lp_1859	lp_1859	NADP oxidoreductase coenzyme, F420-dependent	COG2085	General function prediction only	-2.59098	0.0398729	-1.56194	0.165213
lp_1860	lp_1860	flavin monooxygenase, luciferase-like monooxygenase family	COG2141	Energy production and conversion	-2.30443	0.0189986	-2.94784	0.00363164
lp_1863	lp_1863	drug resistance transport protein, major facilitator subfamily (MFS), EmrB/QacA subfamily			-4.77232	0.00016876	-7.68066	4.1334e-10
lp_1864	ctpA	carboxy-terminal proteinase, S41 family,peptidoglycan-bound	COG0793	Cell wall/membrane/envelope biogenesis	-2.18582	0.00879982	-1.64469	0.0944896
lp_1865	lp_1865	hypothetical protein, DUF1250 family	COG4479	Function unknown	-2.12976	0.0190053	-1.78951	0.115019
lp_1866	lp_1866	extracellular protein, DUF2140 family	COG4698	Function unknown	-3.18748	0.00288295	-1.81527	0.0704582
lp_1867	lp_1867	extracellular lipase/acylhydrolase with GDSL-like motif	COG2755	Amino acid transport and metabolism	-1.97741	0.0271599	-1.58694	0.196471
lp_1868	lp_1868	DegV family protein	COG1307	Function unknown	1.63831	0.0522901	1.7955	0.0660975
lp_1869	dfrA	dihydrofolate reductase	COG0262	Coenzyme transport and metabolism	-1.78549	0.217341	-1.92241	0.0233149
lp_1870	thyA	thymidylate synthase	COG0207	Nucleotide transport and metabolism	-2.17277	0.0177876	-1.80527	0.0499282
lp_1871	lp_1871	ABC transporter, ATP-binding protein, ChvD family	COG0488	General function prediction only	-2.0166	0.0131822	-1.79771	0.0245669
lp_1872	lp_1872	hypothetical protein			37.5506	1.65299e-39	34.6761	2.95593e-27
lp_1873	lp_1873	tRNA nucleotidyltransferase/poly(A) polymerase	COG0617	Translation, ribosomal structure and biogenesis	1.61664	0.197906	1.84285	0.0188414
lp_1874	dapB	dihydrodipicolinate reductase	COG0289	Amino acid transport and metabolism	1.68819	0.107337	2.10751	0.00503201
lp_1876	lp_1876	hydrolase, HAD superfamily, Cof family	COG0561	General function prediction only	2.54655	0.000905289	2.52738	0.000134766
lp_1877	lp_1877	hypothetical protein, tetratricopeptide repeat (TPR) family			1.01508	0.96082	1.02316	NA
lp_1879	hbsU	DNA-binding protein	COG0776	Replication, recombination and repair	12.7645	2.02169e-08	12.4081	6.58724e-12
lp_1880	lp_1880	hypothetical protein			9.71056	1.47065e-07	11.5969	3.22106e-11
lp_1881	der	ribosome-associated GTPase	COG1160	General function prediction only	-1.46475	0.246562	-1.1062	0.755111
lp_1882	rpsA	30S ribosomal protein S1	COG0539	Translation, ribosomal structure and biogenesis	2.58448	0.0148969	3.07367	0.000987238
lp_1883	cmk	cytidylate kinase	COG0283	Nucleotide transport and metabolism	-2.5401	0.000547408	-2.10672	0.0121925
lp_1884	lp_1884	extracellular protein, with LysM peptidoglycan binding domain			2.18123	0.0192545	2.57191	0.0074036
lp_1885	recQ2	ATP-dependent DNA helicase RecQ			1.78517	0.16006	1.63035	0.142442
lp_1886	lp_1886	hypothetical protein	COG4955	Function unknown	2.20951	0.0394556	2.35276	0.00291894
lp_1887	lp_1887	riboflavin transporter	COG3601	Function unknown	9.92707	7.49647e-30	19.0975	5.76356e-23
lp_1888	rluB	16S rRNA pseudouridylate synthase B	COG1187	Translation, ribosomal structure and biogenesis	-1.58147	0.151908	-1.13381	0.711151
lp_1889	scpB	chromosome segregation and condensation protein ScpB	COG1386	Transcription	-1.20923	0.58851	1.18332	0.654173
lp_1890	scpA	chromosome segregation and condensation protein ScpA	COG1354	Function unknown	-1.91911	0.102027	-2.04592	0.0260963
lp_1891	lp_1891	hypothetical protein			-3.18342	0.0124516	-2.79641	0.00316758
lp_1892	lp_1892	integrase/recombinase, XerC/CodV family	COG4974	Replication, recombination and repair	-3.40026	9.79053e-05	-3.29518	2.1796e-05
lp_1893	lp_1893	RNA-binding protein	COG2996	Function unknown	-1.09681	0.818785	-1.05603	0.87061
lp_1894	lp_1894	hypothetical membrane protein, DUF441 family	COG2707	Function unknown	1.14525	0.749983	1.38177	0.443823
lp_1897	pyk	pyruvate kinase	COG0469	Carbohydrate transport and metabolism	-3.68053	0.00348076	-3.63032	1.04149e-05
lp_1898	pfk	6-phosphofructokinase	COG0205	Carbohydrate transport and metabolism	-2.09921	0.160101	-2.54083	0.00182897
lp_1899	dnaE	DNA-directed DNA polymerase III, alpha chain	COG0587	Replication, recombination and repair	4.9377	1.2406e-11	5.84356	1.21839e-07
lp_1900	lp_1900	hypothetical membrane protein, DUF2929 family			1.02241	0.963789	1.4415	0.501984
lp_1903	clpB	ATP-dependent Clp protease, ATP-binding subunit ClpB	COG0542	Post-translational modification, protein turnover, and chaperones	12.8893	2.12646e-06	5.63745	0.000156482
lp_1904	pepT	tripeptidase, M20B family	COG2195	Amino acid transport and metabolism	2.38377	0.0144703	2.9512	0.00716101
lp_1905	lp_1905	hypothetical protein			1.18204	0.594238	1.48862	0.311936
lp_1906	lp_1906	S-adenosyl-L-methionine-dependent methyltransferase	COG2384	General function prediction only	1.55221	0.0549011	2.68308	0.00283896
lp_1908	lp_1908	hypothetical membrane protein			-2.64309	0.00151025	-1.13266	0.734279
lp_1909	drrB	ABC transporter, permease protein, daunorubicin resistance family B (Drr)	COG1682	Carbohydrate transport and metabolism	-13.087	7.76929e-10	-8.97314	9.81846e-09
lp_1910	drrA	ABC transporter, ATP-binding protein,daunorubicin resistance family A (Drr)	COG1131	Defense mechanisms	-4.35137	0.00122039	-4.22939	0.00101041
lp_1911	lp_1911	transcription regulator, MarR family	COG1846	Transcription	18.3907	4.06216e-15	17.216	6.28452e-11
lp_1912	pps	phosphoenolpyruvate synthase (pyruvate phosphate dikinase)	COG0574	Carbohydrate transport and metabolism	6.75974	2.63971e-07	8.76419	1.32505e-07
lp_1913	lp_1913	hypothetical protein	COG0607	Inorganic ion transport and metabolism	-1.694	0.38939	-2.62322	0.00423793
lp_1914	lp_1914	transcription regulator, MarR family	COG1846	Transcription	-2.16673	0.213958	-1.66866	0.278162
lp_1915	lp_1915	lipoprotein precursor			-1.33729	0.436105	1.06903	0.885663
lp_1916	lp_1916	hypothetical membrane protein			-1.39514	0.273616	-1.56546	0.164946
lp_1918	lp_1918	NAD(P)(H)-dependent oxidoreductase, quinone oxidoreductase (QOR) family	COG0604	Energy production and conversion	1.37929	0.220376	1.83854	0.0250076
lp_1919	mntA	cadmium-/manganese-transporting P-type ATPase	COG0474	Inorganic ion transport and metabolism	-6.51561	5.75918e-05	-4.73935	4.55092e-07
lp_1920	enoA2	enolase (phosphopyruvate hydratase)	COG0148	Carbohydrate transport and metabolism	-5.10964	0.00284736	-4.76973	7.61006e-06
lp_1921	lp_1921	drug resistance transport protein, major facilitator subfamily (MFS), EmrB/QacA subfamily	COG2814	Carbohydrate transport and metabolism	-2.67972	0.00446137	-2.30646	0.017795
lp_1922	lp_1922	transcription regulator, MarR family	COG1846	Transcription	5.2573	9.14526e-07	6.31283	1.14223e-08
lp_1923	dapE1	succinyl-diaminopimelate desuccinylase	COG0624	Amino acid transport and metabolism	1.95193	0.0183338	2.36693	0.00106517
lp_1925	nox3	NADH oxidase	COG0446 COG0607	General function prediction only	1.03066	0.915334	1.5555	0.0873248
lp_1926	lp_1926	transcription regulator, DeoR family	COG1349	Transcription	-1.48213	0.153645	-1.92292	0.0611355
lp_1927	mutT	phosphohydrolase, MutT/nudix family	COG1051	Nucleotide transport and metabolism	1.20052	0.600669	1.1854	0.577475
lp_1928	spx2	RNA polymerase (RNAP)-binding regulatory protein, arsenate reductase (ArsC) family, Spx subfamily	COG1393	Inorganic ion transport and metabolism	34.8704	2.17447e-38	30.683	2.64607e-19
lp_1929	lp_1929	hypothetical protein, DUF1722 family			3.56568	0.00188125	2.50661	0.000354095
lp_1930	lp_1930	oxidoreductase, atypical SDR family, subgroup 6	COG2910	General function prediction only	-1.78347	0.193853	-2.84935	0.000533375
lp_1931	lp_1931	hypothetical protein			-2.65024	0.00324443	-1.63984	0.181701
lp_1932	lp_1932	phosphohydrolase	COG0546	General function prediction only	-4.23283	0.0118951	-3.86727	0.000344821
lp_1933	thgA2	galactoside O-acetyltransferase	COG0110	General function prediction only	-2.82453	0.0672034	-2.23084	0.0454638
lp_1934	lp_1934	transcription regulator, RpiR family	COG1737	Transcription	-3.02957	0.0200459	-3.87224	0.000502622
lp_1935	lp_1935	cell surface hydrolase, membrane-bound	COG4814	General function prediction only	-11.6343	3.21295e-09	-11.482	1.18375e-09
lp_1936	lp_1936	oxidoreductase, atypical SDR family, subgroup 6	COG2910	General function prediction only	-9.77347	3.54817e-07	-11.6726	1.61639e-08
lp_1937	lp_1937	hypothetical protein, DUF2255 family	COG4334	Function unknown	-7.47998	0.00011797	-12.5844	9.16163e-06
lp_1938	lp_1938	transcription regulator, LysR family	COG0583	Transcription	-1.53626	0.184135	-2.08271	0.0138318
lp_1939	lp_1939	oxidoreductase, medium chain dehydrogenases/reductase (MDR)/zinc-dependent alcohol dehydrogenase-like family	COG0604	Energy production and conversion	1.47505	0.247773	1.65289	0.198647
lp_1941	nox4	NADH oxidase	COG0446	General function prediction only	2.02405	0.0211479	2.40305	0.00977594
lp_1942	rrp6	two-component system response regulator, LuxR family	COG2197	Signal transduction mechanisms	-1.79651	0.0573269	-1.47228	0.356405
lp_1943	hpk6	two-component system histidine protein kinase%3B sensor protein	COG4585	Signal transduction mechanisms	-5.15006	2.62249e-07	-3.72378	0.000579729
lp_1944	lp_1944	multidrug ABC transporter, permease protein			-3.65837	0.0196414	-4.44031	0.0010647
lp_1945	lp_1945	multidrug ABC transporter, ATP-binding protein	COG1131	Defense mechanisms	-7.06933	2.10928e-05	-6.60828	1.51863e-06
lp_1946	lp_1946	hypothetical membrane protein			-11.6241	3.62133e-05	-7.81778	2.76573e-05
lp_1947	lp_1947	acetyltransferase, GNAT family			1.21321	0.709811	1.86647	0.252847
lp_1948	lp_1948	transcription regulator, MarR family	COG1846	Transcription	-9.40627	0.000387093	-6.13484	0.000191366
lp_1949	lp_1949	hypothetical membrane protein	COG2364	Function unknown	-7.30713	7.58026e-06	-7.60365	8.83761e-07
lp_1953	lp_1953	hypothetical protein, DUF2992 family			1.93293	0.118829	2.12551	0.0156616
lp_1954	lp_1954	ABC transporter, ATP-binding protein	COG1131	Defense mechanisms	-1.49721	0.25677	2.73896	0.0446744
lp_1955	lp_1955	ABC transporter, permease protein			2.11781	0.0879482	3.24306	NA
lp_1956	lp_1956	ABC transporter, permease protein			1.28034	0.571917	1.68376	0.127301
lp_1957	lp_1957	ABC transporter, permease protein			1.5175	0.315765	1.54711	0.214007
lp_1958	lp_1958	acetoin ABC transporter, ATP-binding protein	COG1131	Defense mechanisms	-1.3086	0.502308	1.05459	0.869926
lp_1959	lp_1959	acetoin transport repressor, GntR family	COG1725	Transcription	1.81046	0.0550942	2.53378	0.0105337
lp_1962	rpoD	DNA-directed RNA polymerase, sigma factor 42	COG0568	Transcription	2.41271	0.00435655	1.86211	0.0128504
lp_1963	dnaG	DNA primase DnaG	COG0358	Replication, recombination and repair	1.80696	0.155477	1.45961	0.219912
lp_1964	glyS	glycine-tRNA synthetase, beta chain	COG0751	Translation, ribosomal structure and biogenesis	1.00203	0.995642	-1.45223	0.33437
lp_1965	glyQ	glycine-tRNA synthetase, alpha chain	COG0752	Translation, ribosomal structure and biogenesis	-15.3544	6.68982e-16	-7.98766	1.14174e-05
lp_1966	recO	DNA repair protein RecO	COG1381	Replication, recombination and repair	1.92302	0.0834386	2.96282	0.00258462
lp_1967	era	ribosome biogenesis GTPase, Era subfamily	COG1159	General function prediction only	1.69797	0.15966	3.56895	0.00144058
lp_1968	dgk	diacylglycerol kinase	COG0818	Cell wall/membrane/envelope biogenesis	2.38928	0.0163566	4.38701	0.000119977
lp_1969	lp_1969	metal-binding protein	COG0319	General function prediction only	2.86812	0.00260184	5.12522	3.23091e-05
lp_1970	phoH	phosphate starvation-inducible protein	COG1702	Signal transduction mechanisms	5.28618	5.60396e-08	7.89274	2.34664e-08
lp_1972	lp_1972	hypothetical protein	COG1610	Function unknown	1.18234	0.620821	1.14565	0.699627
lp_1973	rpsU	30S ribosomal protein S21			1.96838	0.0377731	2.2337	0.0256121
lp_1974	lp_1974	transcription regulator of gluconeogenic genes	COG1806	Function unknown	4.1579	2.39119e-08	5.37041	3.10093e-09
lp_1975	lp_1975	short-chain dehydrogenase/oxidoreductase	COG1028	Lipid transport and metabolism	-3.36694	0.000603293	-3.02812	0.00184568
lp_1976	nfo	deoxyribonuclease IV	COG0648	Replication, recombination and repair	-3.57473	2.67686e-05	-2.45785	0.00158694
lp_1977	tagB3	glycosyl/glycerophosphate transferase, teichoic acid biosynthesis protein B precursor	COG1887	Cell wall/membrane/envelope biogenesis	-2.74048	5.08196e-05	-2.20767	0.0450525
lp_1978	lp_1978	hypothetical membrane protein	COG1284	Function unknown	1.07675	0.827124	1.73875	0.103944
lp_1979	msrA3	protein-methionine-S-oxide reductase	COG0225	Post-translational modification, protein turnover, and chaperones	1.62841	0.114914	1.66835	0.0598963
lp_1980	aspS	aspartate-tRNA synthetase	COG0173	Translation, ribosomal structure and biogenesis	-2.80377	0.0109814	-2.72965	0.000496868
lp_1981	hisS	histidine-tRNA synthetase	COG0124	Translation, ribosomal structure and biogenesis	-7.08986	7.02966e-12	-3.68348	0.000373102
lp_1982	lytH	N-acetylmuramoyl-L-alanine amidase	COG0860	Cell wall/membrane/envelope biogenesis	-1.20922	0.583444	-1.00482	0.987628
lp_1983	lp_1983	fructosamine kinase family protein	COG3001	Carbohydrate transport and metabolism	-1.16105	0.784035	-2.43395	0.0154237
lp_1985	lp_1985	phosphohydrolase	COG0546	General function prediction only	1.2806	0.72624	-2.25202	0.0316375
lp_1986	dtd	D-Tyr-tRNA Tyr deacylase	COG1490	Translation, ribosomal structure and biogenesis	2.05774	0.0522298	1.55571	0.103309
lp_1987	relA	GTP pyrophosphokinase / pyrophosphohydrolase	COG0317	Signal transduction mechanisms	-1.17569	0.698662	-1.05214	0.874048
lp_1988	lp_1988	hypothetical membrane protein			1.10366	0.823862	1.36529	0.511623
lp_1989	rsmE	RNA methyltransferase, RsmE family	COG1385	Function unknown	-1.15657	0.740632	1.1959	0.559522
lp_1990	lp_1990	ribosomal protein L11 methyltransferase	COG2264	Translation, ribosomal structure and biogenesis	1.33144	0.241344	1.70674	0.0491465
lp_1991	lp_1991	DNA-3-methyladenine glycosylase II	COG2094	Replication, recombination and repair	1.35317	0.253159	1.65738	0.0647391
lp_1992	lp_1992	hypothetical protein			32.5369	3.79877e-20	41.3219	8.67212e-24
lp_1994	lp_1994	hypothetical protein			27.8706	2.35622e-20	25.3542	1.43625e-18
lp_1995	lp_1995	lipoprotein precursor			1.26253	0.561661	1.38594	0.345718
lp_1997	lp_1997	integrase, fragment			-2.80286	0.0317116	-1.52442	0.2444
lp_2000	lp_2000	hypothetical protein			3.32984	0.000885047	2.91303	1.34547e-05
lp_2001	lp_2001	hypothetical membrane protein			12.4552	1.03281e-07	11.9393	8.32651e-08
lp_2002	lp_2002	hypothetical protein			12.7242	1.47736e-14	15.0457	2.92515e-17
lp_2003	lp_2003	zinc metallopeptidase	COG2856	Amino acid transport and metabolism	5.63839	2.14107e-08	7.39896	1.29367e-08
lp_2004	lp_2004	hypothetical membrane protein			5.36594	4.80867e-13	6.58256	1.50434e-11
lp_2005	ISP1-5C	transposase, fragment			1.53814	0.221951	1.6215	0.115697
lp_2006	ISP2_3	transposase	COG3666	Replication, recombination and repair	-3.29791	0.0164479	-5.36754	0.000325621
lp_2007	ISP1-5M	transposase, fragment			-6.56482	0.0839082	-9.04664	0.041943
lp_2009	ISP1-5N	transposase, fragment			#VALUE!	NA	#VALUE!	NA
lp_2010	lp_2010	transposase, fragment			-4.83543	0.0136152	-10.0066	0.000878766
lp_2011	lp_2011	transposase, fragment			-2.96386	0.0117915	-2.50874	0.0121678
lp_2011a	lp_2011a	transposase, fragment			-4.3578	0.00744063	-1.543	0.280453
lp_2013	lp_2013	transposase, fragment			-2.37843	0.0645779	-3.97889	0.00424724
lp_2013a	lp_2013a	transposase, fragment			-2.12465	0.201728	-1.66835	0.252847
lp_2014	lp_2014	transposase, fragment			-3.54712	0.0192863	-3.10584	0.00965568
lp_2015	lepA1	GTP-binding translation elongation factor LepA	COG0481	Cell wall/membrane/envelope biogenesis	1.37544	0.42468	1.79157	0.0613793
lp_2016	dltD	poly(glycerophosphate chain) D-alanine transfer protein DltD	COG3966	Cell wall/membrane/envelope biogenesis	-1.62748	0.240013	-1.45047	0.323853
lp_2017	dltC1	D-alanine-poly(phosphoribitol) ligase subunit 2			-1.32482	0.538689	-1.22651	0.621613
lp_2018	dltB	D-alanyl transfer protein DltB	COG1696	Cell wall/membrane/envelope biogenesis	1.01619	0.972892	1.05488	0.896454
lp_2019	dltA	D-alanine-poly(phosphoribitol) ligase subunit 1			1.60805	0.247955	1.48977	0.323686
lp_2020	dltX	D-Ala-teichoic acid biosynthesis protein			2.61947	0.0183457	2.50464	0.0543911
lp_2021	pbpX2	serine-type D-Ala-D-Ala carboxypeptidase	COG1680	Defense mechanisms	4.14643	8.15554e-06	3.70004	0.000299716
lp_2022	ISP1-6N	transposase, fragment			-2.51684	0.104121	-2.22845	0.198223
lp_2023	ISP1-6C	transposase, fragment			-2.99963	0.3672	-4.32727	0.211209
lp_2026	dnaJ	chaperone protein DnaJ	COG0484	Post-translational modification, protein turnover, and chaperones	1.0956	0.848884	-1.37492	0.306896
lp_2027	dnaK	chaperone, heat shock protein DnaK	COG0443	Post-translational modification, protein turnover, and chaperones	2.17249	0.205276	-2.15185	0.0512436
lp_2028	grpE	heat shock protein GrpE	COG0576	Post-translational modification, protein turnover, and chaperones	-1.30798	0.700185	-6.07899	4.88272e-08
lp_2029	hrcA	heat-inducible transcription repressor HrcA	COG1420	Transcription	1.64082	0.413476	-1.89725	0.098411
lp_2030	aldB	alpha-acetolactate decarboxylase	COG3527	Secondary metabolites biosynthesis, transport, and metabolism	-1.03462	0.943414	-1.37026	0.27572
lp_2031	ribC2	bifunctional protein: riboflavin kinase%3B FMN adenylyltransferase	COG0196	Coenzyme transport and metabolism	-1.60953	0.117391	-1.30292	0.404924
lp_2032	truB	tRNA pseudouridine synthase B	COG0130	Translation, ribosomal structure and biogenesis	-7.39568	1.76285e-09	-4.14837	0.000100647
lp_2033	aroI	shikimate kinase	COG0703	Amino acid transport and metabolism	4.46651	0.00531836	4.27687	0.0166276
lp_2034	tyrA	prephenate dehydrogenase	COG0287	Amino acid transport and metabolism	3.01817	0.0868522	2.46388	0.0920234
lp_2035	aroE	3-phosphoshikimate 1-carboxyvinyltransferase	COG0128	Amino acid transport and metabolism	3.16835	0.066712	2.70795	0.0481557
lp_2036	lp_2036	aromatic amino acid biosynthesis enzyme			3.21558	0.0391545	2.95891	0.0146568
lp_2037	aroF	chorismate synthase	COG0082	Amino acid transport and metabolism	2.14044	0.242395	1.71633	0.204283
lp_2038	lp_2038	bifunctional protein: transport protein, MFS%3B chorismate mutase type II	COG1605	Amino acid transport and metabolism	1.70457	0.294098	1.34826	0.49071
lp_2039	rbfA	ribosome-binding factor A	COG0858	Translation, ribosomal structure and biogenesis	2.74074	0.0389863	1.72174	0.153912
lp_2040	infB	translation initiation factor IF-2	COG0532	Translation, ribosomal structure and biogenesis	1.32046	0.565823	-1.11243	0.771517
lp_2041	lp_2041	ribosomal protein HS6-type (S12/L30/L7a)	COG1358	Translation, ribosomal structure and biogenesis	1.96059	0.118057	1.73595	0.090084
lp_2042	lp_2042	nucleic-acid-binding protein implicated in transcription termination	COG2740	Transcription	1.68321	0.0492058	1.55295	0.137998
lp_2043	nusA	transcription termination-antitermination factor NusA	COG0195	Transcription	-1.2652	0.426583	-1.0158	0.958893
lp_2044	rimP	ribosome maturation protein RimP	COG0779	Function unknown	-1.06704	0.901693	1.44945	0.18683
lp_2045	polC	DNA-directed DNA polymerase III, alpha chain PolC-type	COG2176	Replication, recombination and repair	-2.34977	0.0116795	-1.88461	0.0331815
lp_2048	proS	proline-tRNA synthetase	COG0442	Translation, ribosomal structure and biogenesis	-3.17951	0.000142863	-3.28678	2.00866e-05
lp_2049	lp_2049	zinc-dependent protease, membrane associated	COG0750	Cell wall/membrane/envelope biogenesis	-2.90804	0.000361101	-2.91699	5.9346e-05
lp_2050	cdsA	phosphatidate cytidylyltransferase	COG0575	Lipid transport and metabolism	-3.87644	5.9364e-06	-2.77376	0.000993112
lp_2051	uppS	undecaprenyl pyrophosphate synthetase	COG0020	Lipid transport and metabolism	-1.51885	0.197995	-1.36819	0.416319
lp_2052	rrf	ribosome recycling factor	COG0233	Translation, ribosomal structure and biogenesis	1.11661	0.773699	1.21975	0.493766
lp_2053	pyrH	uridylate kinase	COG0528	Nucleotide transport and metabolism	1.4427	0.159144	1.6454	0.0885269
lp_2054	tsf	translation elongation factor Ts	COG0264	Translation, ribosomal structure and biogenesis	-4.82585	1.13615e-07	-3.97162	0.000362568
lp_2055	rpsB	30S ribosomal protein S2	COG0052	Translation, ribosomal structure and biogenesis	-6.06792	2.18579e-06	-4.01698	0.00091813
lp_2056	lp_2056	hydrolase, HAD superfamily	COG1011	General function prediction only	-3.61808	8.6738e-06	-1.30901	0.678914
lp_2057	ldhD	D-lactate dehydrogenase	COG1052	Coenzyme transport and metabolism	-7.10856	8.39572e-11	-4.57799	6.36262e-06
lp_2058	lp_2058	endonuclease, GIY-YIG nuclease superfamily	COG2827	Replication, recombination and repair	-3.00757	0.00224228	-2.0134	0.157804
lp_2059	lp_2059	methyltransferase	COG4123	General function prediction only	-1.91528	0.141764	-1.65488	0.173687
lp_2060	plsC	1-acylglycerol-3-phosphate O-acyltransferase	COG0204	Lipid transport and metabolism	3.43061	5.59267e-05	3.58381	0.000150643
lp_2061	lp_2061	hypothetical protein	COG3763	Function unknown	-1.55698	0.276693	-1.5947	0.366428
lp_2062	lp_2062	hypothetical protein, DUF896 family	COG4224	Function unknown	4.75177	7.27811e-06	5.97334	2.61879e-05
lp_2063	lexA	transcription repressor and protease LexA of the SOS regulon	COG1974	Transcription	17.7028	2.67434e-17	16.3813	9.38853e-17
lp_2064	lp_2064	DNA alkylation repair enzyme, fragment			1.2449	0.432371	1.26464	0.481189
lp_2066	lp_2066	hypothetical protein			2.70662	1.12903e-06	3.31041	3.87993e-05
lp_2067	mvaS	hydroxymethylglutaryl-CoA synthase	COG3425	Lipid transport and metabolism	1.98288	0.0247245	2.04222	0.0106523
lp_2068	lp_2068	hypothetical protein			3.2588	7.01596e-09	2.67813	3.22118e-06
lp_2069	lp_2069	hypothetical protein			2.12944	0.0103555	1.69023	0.199588
lp_2071	lp_2071	glycosyltransferase, family 2	COG0463	Cell wall/membrane/envelope biogenesis	-1.19244	0.585812	1.29004	0.419964
lp_2074	lp_2074	transposase, fragment			-19.5739	1.7036e-07	-12.3312	1.13294e-07
lp_2075	lp_2075	transcriptional attenuator, cell envelope-related, LytR family	COG1316	Transcription	-4.49086	0.00126322	-3.83311	0.00464202
lp_2076	lp_2076	nitrate/sulfonate/bicarbonate ABC transporter,ATP-binding protein	COG1116	Inorganic ion transport and metabolism	-10.645	2.93546e-06	-2.20299	0.0362265
lp_2077	lp_2077	nitrate/sulfonate/bicarbonate ABC transporter,permease protein	COG4986	Inorganic ion transport and metabolism	-9.65811	5.32533e-10	-4.04702	0.000570039
lp_2078	rodA1	rod-shape determining protein	COG0772	Cell cycle control, cell division, chromosome partitioning	-1.40556	0.304796	-1.53176	0.197707
lp_2081	lp_2081	hypothetical protein			-1.6334	0.163102	-1.2289	0.516126
lp_2082	lp_2082	methyltransferase	COG2226	Coenzyme transport and metabolism	-1.2776	0.366202	-1.03355	0.929555
lp_2083	lp_2083	hypothetical protein, DUF74 family	COG0393	Function unknown	2.33167	0.0255237	2.51019	0.0108209
lp_2084	lp_2084	transport protein, major facilitator superfamily (MFS)			-4.48387	0.000247734	-4.83153	8.14208e-06
lp_2085	lp_2085	transcription regulator			2.20597	0.0209305	3.42359	0.000369013
lp_2086	apt	adenine phosphoribosyltransferase	COG0503	Nucleotide transport and metabolism	-1.73527	0.0902691	-1.20909	0.695968
lp_2087	recJ	single-strand DNA-specific exonuclease RecJ	COG0608	Replication, recombination and repair	-2.37913	0.00975505	-1.93909	0.00969777
lp_2088	lp_2088	hypothetical membrane protein, DUF1049 family			-1.93256	0.0592908	-2.44649	0.0318514
lp_2089	lp_2089	short-chain dehydrogenase/oxidoreductase	COG0300	General function prediction only	-1.56493	0.0761069	-1.51027	0.198647
lp_2090	elaC	ribonuclease Z	COG1234	General function prediction only	-1.26106	0.445703	1.23502	0.437484
lp_2093	lp_2093	hypothetical protein			3.78554	0.0001198	4.4259	0.000359346
lp_2094	cgtA	rRNA maturation GTPase CgtA, Obg family	COG0536	General function prediction only	-2.23436	0.00184752	-1.30436	0.488119
lp_2095	fruR	transcription regulator, DeoR family, fructose operon	COG1349	Transcription	-1.66998	0.375386	-3.08543	0.00770508
lp_2096	fruK	1-phosphofructokinase	COG1105	Carbohydrate transport and metabolism	-1.27929	0.560411	-3.01999	0.000147539
lp_2097	fruA	PTS system, fructose-specific EIIABC component	COG1299 COG1445 COG1762	Carbohydrate transport and metabolism	-1.09121	0.876413	-2.023	0.0327554
lp_2098	lp_2098	metallophosphoesterase, lipoprotein precursor	COG1409	General function prediction only	1.46084	0.16021	1.52337	0.275271
lp_2099	cps4J	polysaccharide repeat unit transporter (flippase)	COG2244	General function prediction only	-28.7352	4.82956e-11	-8.92003	4.01128e-10
lp_2100	cps4I	glycosyltransferase, family 2 (GT2)	COG0463	Cell wall/membrane/envelope biogenesis	-13.3984	6.53314e-07	-31.1694	1.63591e-10
lp_2101	cps4H	polysaccharide polymerase			-28.6407	6.33267e-09	-13.5078	2.31571e-09
lp_2102	cps4G	glycosyltransferase, family 1 (GT1)	COG0438	Cell wall/membrane/envelope biogenesis	-22.1841	1.88765e-08	-9.5574	6.65388e-08
lp_2103	cps4F	glycosyltransferase, family 1 (GT1)	COG0438	Cell wall/membrane/envelope biogenesis	-27.2292	1.27386e-09	-10.5251	4.26431e-08
lp_2104	cps4E	polysaccharide biosynthesis polyprenyl glycosylphosphotransferase, priming glycosyltransferase	COG2148	Cell wall/membrane/envelope biogenesis	-9.51747	5.86328e-06	-21.0357	4.88689e-09
lp_2105	cps4D	UDP N-acetyl glucosamine 4-epimerase, NAD dependent	COG0451	Cell wall/membrane/envelope biogenesis	-13.756	2.61555e-07	-16.627	6.54082e-10
lp_2106	cps4C	polysaccharide biosynthesis protein%3B phosphatase	COG4464	Carbohydrate transport and metabolism	-22.9744	2.996e-08	-14.2698	1.58217e-08
lp_2107	cps4B	polysaccharide biosynthesis protein	COG0489	Cell cycle control, cell division, chromosome partitioning	-11.9635	6.28079e-06	-6.06557	1.80685e-05
lp_2108	cps4A	polysaccharide biosynthesis protein, chain length regulator	COG3944	Cell wall/membrane/envelope biogenesis	-28.8254	2.37609e-08	-13.2762	5.76698e-06
lp_2109	uvrC	excinuclease ABC, subunit C	COG0322	Replication, recombination and repair	2.45369	0.00016597	3.00886	2.74606e-05
lp_2110	glnQ3	glutamine ABC transporter, ATP-binding protein	COG1126	Amino acid transport and metabolism	-9.86971	2.38627e-06	-8.01638	8.32474e-08
lp_2111	glnPH2	glutamine ABC transporter, substrate binding and permease protein	COG0765 COG0834	Amino acid transport and metabolism	-9.37841	3.97162e-06	-14.3538	1.95178e-17
lp_2112	lp_2112	hypothetical protein			2.7518	0.025711	3.5204	0.148962
lp_2113	lp_2113	hypothetical protein			54.0504	7.49047e-40	58.1416	4.92269e-26
lp_2114	lp_2114	NTP pyrophosphohydrolase	COG1694	General function prediction only	-1.17432	0.724197	1.12961	0.760578
lp_2115	lp_2115	ribosome biogenesis GTPase, YsxC/EngB family	COG0218	General function prediction only	2.3543	0.0712087	2.77328	0.0108209
lp_2116	clpX	ATP-dependent Clp protease, ATP-binding subunit ClpX	COG1219	Post-translational modification, protein turnover, and chaperones	3.6011	0.000270499	4.08274	2.60103e-05
lp_2118	tig	trigger factor / peptidylprolyl isomerase	COG0544	Post-translational modification, protein turnover, and chaperones	-2.04566	0.0410525	-1.49701	0.20319
lp_2119	tuf	translation elongation factor Tu	COG0050	Translation, ribosomal structure and biogenesis	2.73028	0.00208912	4.45841	0.000884059
lp_2121	lp_2121	hypothetical protein			-1.58918	0.166814	1.24835	0.376086
lp_2122	lp_2122	metallo-beta-lactamase superfamily protein	COG0595	General function prediction only	2.06288	0.0971555	3.24045	0.00155176
lp_2123	dapA1	dihydrodipicolinate synthase	COG0329	Amino acid transport and metabolism	6.51612	9.1414e-08	8.03663	9.46417e-12
lp_2124	lp_2124	transport protein, major facilitator superfamily (MFS)	COG2814	Carbohydrate transport and metabolism	-8.84033	2.70219e-05	-10.382	8.374e-09
lp_2125	rpsO	30S ribosomal protein S15	COG0184	Translation, ribosomal structure and biogenesis	-2.00342	0.0510438	-1.22835	0.722786
lp_2126	rpsT	30S ribosomal protein S20	COG0268	Translation, ribosomal structure and biogenesis	-2.35422	0.0155191	-1.42713	0.451171
lp_2128	holA	DNA-directed DNA polymerase III, delta chain	COG1466	Replication, recombination and repair	-1.79616	0.242395	-1.98647	0.00997597
lp_2129	comEC	ComE operon protein 3, DNA transport protein	COG2333	General function prediction only	-1.35764	0.482442	-1.2055	0.543067
lp_2130	comEB	ComE operon protein 1, dCMP deaminase	COG2131	Nucleotide transport and metabolism	-1.11957	0.80326	-1.10611	0.749958
lp_2131	comEA	ComE operon protein 1, DNA receptor	COG1555	Replication, recombination and repair	-3.69686	0.00258699	-11.2557	7.14858e-10
lp_2132	lon	extracellular protease Lon, peptidase S16 family, membrane-bound	COG3480	Signal transduction mechanisms	-1.65111	0.209321	-1.43922	0.154964
lp_2133	kdtB	pantetheine-phosphate adenylyltransferase	COG0669	Coenzyme transport and metabolism	-1.28869	0.403654	-1.15971	0.611209
lp_2134	lp_2134	N6-adenine-specific methylase	COG0742	Replication, recombination and repair	-1.80318	0.118829	-1.34809	0.413192
lp_2135	lp_2135	hypothetical protein, DUF2129 family	COG4471	Function unknown	-1.18821	0.767527	1.3038	0.474205
lp_2136	pycA	pyruvate carboxylase	COG1038	Energy production and conversion	-1.78564	0.0262358	1.28179	0.539581
lp_2137	ftsW	cell division protein FtsW	COG0772	Cell cycle control, cell division, chromosome partitioning	2.0072	0.00241149	2.79488	0.000538275
lp_2141	lp_2141	hypothetical membrane protein, TIGR03766 family			-2.0745	0.0585263	-2.55576	0.00115852
lp_2142	ica2	glycosyltransferase, family 2 (GT2), TIGR03111 family	COG1215	Cell wall/membrane/envelope biogenesis	-1.73078	0.0519273	-1.5319	0.0778803
lp_2143	lp_2143	exosortase (transpeptidase), TIGR03110 family			-1.09683	0.775306	-1.0026	0.992984
lp_2145	lp_2145	extracellular protein, cell-wall anchored			4.52419	4.68663e-16	5.15761	2.88791e-08
lp_2146	typA	translation elongation factor, GTPase,TypA/BipA family	COG1217	Signal transduction mechanisms	-3.58	0.000124594	-2.83899	0.00161711
lp_2147	suhB	myo-inositol-1(or 4)-monophosphatase	COG0483	Carbohydrate transport and metabolism	1.41795	0.27154	1.69292	0.0984518
lp_2149	lp_2149	hypothetical protein	COG4476	Function unknown	1.5611	0.121747	1.41284	0.331292
lp_2150	lp_2150	malate/L-lactate/L-2-hydroxyisocapronate dehydrogenase			1.46942	0.0463492	1.5259	0.0440207
lp_2151	pdhD	pyruvate dehydrogenase complex, E3 component%3B dihydrolipoamide dehydrogenase	COG1249	Energy production and conversion	11.5822	2.10192e-14	23.6481	3.58148e-22
lp_2152	pdhC	pyruvate dehydrogenase complex, E2 component%3B dihydrolipoamide S-acetyltransferase	COG0508	Energy production and conversion	16.5368	2.21441e-16	34.0257	7.10979e-22
lp_2153	pdhB	pyruvate dehydrogenase complex, E1 component,beta subunit	COG0022	Energy production and conversion	16.3781	8.06526e-22	32.9744	4.453e-25
lp_2154	pdhA	pyruvate dehydrogenase complex, E1 component,alpha subunit	COG1071	Energy production and conversion	14.7057	2.3065e-24	27.5446	1.0375e-35
lp_2155	def1	formylmethionine deformylase	COG0242	Translation, ribosomal structure and biogenesis	-1.08981	0.849732	1.0454	0.912451
lp_2156	lp_2156	hypothetical membrane protein			7.56821	1.05214e-08	10.0881	1.75354e-24
lp_2157	lp_2157	hypothetical protein	COG5503	Function unknown	5.01935	9.84313e-05	6.94706	1.33115e-08
lp_2158	lp_2158	metallo-beta-lactamase superfamily protein	COG0595	General function prediction only	1.63245	0.215942	2.11607	0.0214527
lp_2159	lp_2159	diacylglycerol/lipid kinase	COG1597	Lipid transport and metabolism	-1.80523	0.141735	-1.54006	0.138437
lp_2160	lp_2160	hypothetical protein			1.59219	0.244381	3.9294	NA
lp_2162	lp_2162	extracellular protein, NlpC/P60 family,gamma-D-glutamate-meso-diaminopimelate muropeptidase	COG0791	Cell wall/membrane/envelope biogenesis	-1.52881	0.246328	-1.17705	0.608756
lp_2164	ISP1_7	transposase	COG3464	Replication, recombination and repair	-5.76016	0.111309	-3.17642	0.219815
lp_2166	prs2	ribose-phosphate pyrophosphokinase	COG0462	Nucleotide transport and metabolism	2.30209	0.0044255	2.23258	0.0127173
lp_2168	recD	exodeoxyribonuclease V, alpha chain	COG0507	Replication, recombination and repair	-2.30093	0.0438753	-2.63308	0.00169921
lp_2169	lp_2169	hypothetical protein			-1.22408	0.525079	-1.84985	0.0461526
lp_2170	pgm6	phosphoglycerate mutase family protein	COG0406	Carbohydrate transport and metabolism	-2.60909	0.00511517	-2.95483	4.6184e-05
lp_2173	lp_2173	cell surface protein, CscB family			1.34255	0.518657	-1.17895	0.646889
lp_2174	lp_2174	cell surface protein precursor, CscA/DUF916 family			-1.181	0.728558	-1.41667	0.264998
lp_2175	lp_2175	cell surface protein, CscC family			-1.72542	0.285936	-2.42496	0.025804
lp_2176	ktrA	potassium uptake protein	COG0569	Inorganic ion transport and metabolism	-1.69841	0.0452483	-1.02463	0.937393
lp_2177	ktrB	potassium uptake protein	COG0168	Inorganic ion transport and metabolism	-1.49611	0.0908781	1.18882	0.530022
lp_2178	trmU	tRNA (5-methylaminomethyl-2-thiouridylate)-methyltransferase	COG0482	Translation, ribosomal structure and biogenesis	-1.47584	0.272759	-1.48457	0.241241
lp_2179	lp_2179	cysteine desulfurase associated protein,DUF1831 family			2.06441	0.0631029	3.09012	0.00149683
lp_2180	iscS	cysteine desulfurase	COG1104	Amino acid transport and metabolism	1.5186	0.142511	2.21881	0.0530129
lp_2181	mtn	methylthioadenosine nucleosidase%3B S-adenosylhomocysteine nucleosidase	COG0775	Nucleotide transport and metabolism	1.75567	0.0157419	3.36712	0.00276786
lp_2182	lp_2182	hypothetical protein			3.09218	1.30687e-05	4.82444	3.37512e-05
lp_2183	lp_2183	ADP-ribose pyrophosphatase			3.17058	1.75344e-07	4.91742	7.56827e-08
lp_2185	dapF	diaminopimelate epimerase	COG0253	Amino acid transport and metabolism	4.07738	4.08463e-09	4.79873	1.03113e-08
lp_2187	ileS	isoleucine-tRNA synthetase	COG0060	Translation, ribosomal structure and biogenesis	-5.15095	0.000594302	-5.06972	3.85774e-06
lp_2189	divIVA	cell division initiation protein DivIVA	COG3599	Cell cycle control, cell division, chromosome partitioning	-1.66484	0.117519	1.2363	0.60886
lp_2190	lp_2190	cell division protein, RNA-binding S4 domain-containing protein	COG2302	Function unknown	-2.51168	0.000623715	-1.06517	0.88687
lp_2191	lp_2191	cell division protein			-1.70824	0.0672706	1.3807	0.462464
lp_2192	sepF	cell division protein, DUF552 family	COG1799	Function unknown	-2.05456	0.0121409	1.50085	0.381834
lp_2193	ftsZ	cell division protein FtsZ	COG0206	Cell cycle control, cell division, chromosome partitioning	-2.0755	0.0289985	1.3302	0.497126
lp_2194	ftsA	cell division protein FtsA	COG0849	Cell cycle control, cell division, chromosome partitioning	-1.47297	0.208285	1.30975	0.380959
lp_2195	ftsQ	cell division initiation protein FtsQ	COG1589	Cell wall/membrane/envelope biogenesis	-2.37537	0.00209136	-1.87775	0.0164685
lp_2196	murG	UDP-N-acetylglucosamine-N-acetylmuramyl- (pentapeptide) pyrophosphoryl-undecaprenol N-acetylglucosamine transferase	COG0707	Cell wall/membrane/envelope biogenesis	-6.14535	9.7979e-11	-4.53687	0.000657832
lp_2197	murD	UDP-N-acetylmuramoylalanine-D-glutamate ligase	COG0771	Cell wall/membrane/envelope biogenesis	-11.0742	1.12641e-13	-4.33149	2.01244e-06
lp_2199	mraY	phospho-N-acetylmuramoyl-pentapeptide- transferase	COG0472	Cell wall/membrane/envelope biogenesis	1.19543	NA	1.12343	0.698742
lp_2200	pbp2B	transpeptidase, penicillin binding protein 2B	COG0768	Cell wall/membrane/envelope biogenesis	-1.4388	0.360547	-1.00541	0.986151
lp_2201	ftsL	cell division protein FtsL	COG4839	Cell cycle control, cell division, chromosome partitioning	2.39504	0.0672283	2.3902	NA
lp_2202	mraW	S-adenosyl-methyltransferase MraW	COG0275	Cell wall/membrane/envelope biogenesis	-2.31721	0.00199924	-1.46034	0.264444
lp_2203	mraZ	cell division protein MraZ	COG2001	Function unknown	1.13607	0.732797	1.33566	0.399936
lp_2205	lp_2205	hypothetical membrane protein, DUF3397 family			2.46423	0.000112757	2.4199	0.00115852
lp_2206	lp_2206	Mg2+ and Co2+ transport protein	COG0598	Inorganic ion transport and metabolism	4.64192	0.000496165	3.10628	0.00011089
lp_2210	ftsK2	cell division protein FtsK	COG1674	Cell cycle control, cell division, chromosome partitioning	2.06611	0.00325608	3.08265	4.53513e-05
lp_2211	cspR	23S rRNA methyltransferase	COG0219	Translation, ribosomal structure and biogenesis	-1.03639	0.951688	1.2345	0.578185
lp_2212	lp_2212	NADH-flavin reductase	COG2910	General function prediction only	-3.39369	0.00252572	-3.36651	0.000852089
lp_2213	brnT	branched-chain (Leu, Ile %26 Val) amino acid transporter, LIVCS family	COG1114	Amino acid transport and metabolism	-4.07974	7.28896e-06	-2.555	NA
lp_2215	rrmA	rRNA large subunit methyltransferase A			-1.75667	0.125089	-1.85571	0.0389944
lp_2216	rpsN2	30S ribosomal protein S14-2	COG0199	Translation, ribosomal structure and biogenesis	8.01257	2.35241e-10	4.62658	4.78496e-06
lp_2217	lp_2217	transport protein	COG0628	General function prediction only	2.42034	0.000487542	4.27963	1.35859e-05
lp_2218	pts17A	PTS system, glucitol/sorbitol-specific EIIA component			8.14044	3.81301e-09	9.62941	1.28225e-12
lp_2219	lp_2219	6-phosphogluconolactonase	COG2706	Carbohydrate transport and metabolism	3.48206	6.79778e-06	3.73145	4.50323e-06
lp_2220	cutC	copper homeostasis protein	COG3142	Inorganic ion transport and metabolism	1.86267	0.0192545	2.46749	0.000505019
lp_2221	rluD2	pseudouridylate synthase	COG0564	Translation, ribosomal structure and biogenesis	-3.24706	0.00129043	-3.29866	2.36639e-06
lp_2222	ppnK	inorganic polyphosphate/ATP-NAD kinase	COG0061	Carbohydrate transport and metabolism	-6.27714	0.000395921	-6.38196	1.69336e-08
lp_2223	lp_2223	GTP pyrophosphokinase	COG2357	Function unknown	-3.67516	4.6458e-05	-2.26197	0.0961856
lp_2224	lp_2224	dithiol-disulfide isomerase, DsbA family,FrnE-like subfamily			2.35195	0.0183241	2.45181	0.0109271
lp_2225	pepF1	oligoendopeptidase F	COG1164	Amino acid transport and metabolism	1.12162	0.651514	1.42497	0.273526
lp_2226	lp_2226	competence protein/transcription factor,CoiA-like family	COG4469	General function prediction only	1.08239	0.878485	1.22244	0.60234
lp_2227	mecA	negative regulator of competence	COG4862	Post-translational modification, protein turnover, and chaperones	8.41074	9.17155e-20	8.23537	1.04726e-17
lp_2228	spx3	RNA polymerase (RNAP)-binding regulatory protein, arsenate reductase (ArsC) family, Spx subfamily	COG1393	Inorganic ion transport and metabolism	19.3794	3.2791e-13	27.7488	4.16945e-11
lp_2229	lp_2229	metal-dependent hydrolase, beta-lactamase superfamily III	COG1234	General function prediction only	5.18604	8.84218e-09	5.10874	7.74119e-07
lp_2230	lp_2230	hypothetical protein			37.7406	1.99656e-28	36.8193	5.6749e-20
lp_2231a	lp_2231a	hypothetical protein			1.72614	0.086829	1.81061	0.0608619
lp_2231b	lp_2231b	RNA-binding protein, S1-type	COG1098	Translation, ribosomal structure and biogenesis	3.75689	0.0013594	5.7458	1.64086e-06
lp_2231c	ppiB	peptidylprolyl isomerase	COG0652	Post-translational modification, protein turnover, and chaperones	-1.01798	0.95965	1.18364	0.713419
lp_2232	lp_2232	hypothetical membrane protein, DedA family	COG0586	Function unknown	1.01832	0.9722	1.45269	0.452191
lp_2234	lp_2234	hypothetical membrane protein, DUF1461 family	COG4478	Function unknown	-4.8063	5.31272e-05	-3.42267	0.00773331
lp_2235	lp_2235	hydrolase, HAD superfamily	COG0647	Carbohydrate transport and metabolism	-5.72101	6.1633e-10	-2.69503	0.00869401
lp_2236	lp_2236	hypothetical protein, DUF1027 family	COG4470	Function unknown	-3.41	0.000112278	-2.05663	0.025109
lp_2237	lp_2237	bifunctional protein: 5'-nucleotidase%3B 2',3'-cyclic phosphodiesterase	COG0737	Nucleotide transport and metabolism	-2.89425	5.61011e-05	-1.80972	0.139764
lp_2238	lp_2238	metallophosphatase	COG4186	General function prediction only	-1.56857	0.160655	-1.44486	0.203887
lp_2240	lp_2240	amino acid transport protein	COG1113	Amino acid transport and metabolism	-2.29252	0.00630421	-1.35701	0.33437
lp_2242	ack3	acetate kinase	COG0282	Energy production and conversion	-1.769	0.209119	-1.73507	0.120973
lp_2243	lp_2243	type I restriction-modification system,adenine-specific methyltransferase subunit	COG0827	Replication, recombination and repair	-2.20429	0.00305658	-1.31427	0.348803
lp_2244	lp_2244	bacterial type II secretion/trafficking system protein			-35.2714	7.28582e-08	-61.5796	2.37908e-08
lp_2246	lp_2246	bacterial type II secretion/trafficking system extracellular protein			-6.73723	0.00184752	-19.117	1.6534e-07
lp_2247	lp_2247	bacterial type II secretion/trafficking system protein	COG4537	Intracellular trafficking, secretion, and vesicular transport	-39.4794	7.94438e-05	-48.4044	4.68696e-05
lp_2248	lp_2248	bacterial type II secretion/trafficking system protein F	COG1459	Cell motility	-122.854	2.08073e-08	-24.4643	4.03941e-10
lp_2249	gspE	bacterial type II secretion/trafficking system protein E, ATPase			-74.9324	3.69429e-09	-14.3844	4.4138e-08
lp_2251	rbsK2	ribokinase	COG0524	Carbohydrate transport and metabolism	-1.07472	0.80326	-1.02584	0.933671
lp_2253	lp_2253	DNA-binding regulatory protein, YebC/PmpR family	COG0217	Function unknown	-1.84502	0.0422122	-1.42464	0.255374
lp_2254	lp_2254	hypothetical protein	COG1416	Function unknown	-1.2962	0.542722	1.01992	0.968752
lp_2255	lp_2255	hypothetical protein	COG1082	Carbohydrate transport and metabolism	-1.24821	0.371636	-1.01578	0.968752
lp_2256	ccpA	catabolite control protein A	COG1609	Transcription	1.60013	0.133723	2.71973	0.00166263
lp_2258	pepQ	Xaa-Pro dipeptidase	COG0006	Amino acid transport and metabolism	1.03429	0.9493	-1.46949	0.195083
lp_2259	lp_2259	transcription regulator, MerR family	COG0789	Transcription	1.07191	0.863545	1.12303	0.747212
lp_2260	lp_2260	extracellular protein, DUF336 family			1.97934	0.0135595	2.72187	0.000689845
lp_2261	lp_2261	hypothetical protein, DUF948 family	COG4768	General function prediction only	2.47227	0.0121395	3.1198	1.59435e-05
lp_2262	lp_2262	mechanosensitive ion channel family protein	COG0668	Cell wall/membrane/envelope biogenesis	1.54432	0.192594	1.31217	0.31356
lp_2263	lp_2263	N-acetyldiaminopimelate deacetylase	COG1473	General function prediction only	-1.86569	0.129818	-2.17416	0.0114814
lp_2264	dapD	tetrahydrodipicolinate N-acetyltransferase	COG2171	Amino acid transport and metabolism	-1.81228	0.0336809	-1.70752	0.0883271
lp_2265	lp_2265	CBS domain-containing protein			-1.99803	0.133403	-1.60655	0.214133
lp_2266	lp_2266	phosphoesterase	COG0622	General function prediction only	-4.26741	0.00433436	-3.12453	0.00471266
lp_2267	xtp1	xanthosine triphosphate pyrophosphatase	COG0127	Nucleotide transport and metabolism	-3.39452	0.00134347	-2.32923	0.00305023
lp_2268	murI	glutamate racemase	COG0796	Cell wall/membrane/envelope biogenesis	-1.32259	0.309662	-1.14126	0.722292
lp_2269	lp_2269	hypothetical protein, DUF2507 family			1.93355	0.0210139	2.91625	0.000307821
lp_2270	trxA2	thioredoxin			33.527	2.22677e-16	31.3673	2.27097e-20
lp_2271	mutS	DNA mismatch repair protein MutS2	COG1193	Replication, recombination and repair	-2.09689	0.0235026	-1.90957	0.0388652
lp_2272	zapA	cell-division Z-ring component, stimulator of FtsZ polymerization			3.18057	1.96212e-06	3.34404	0.000247708
lp_2273	lp_2273	hypothetical protein, DUF1292 family	COG3906	Function unknown	4.61247	9.36484e-08	5.8486	2.64304e-07
lp_2274	lp_2274	endonuclease, resolvase	COG0816	Replication, recombination and repair	2.91991	0.000306037	3.19048	0.000302401
lp_2275	lp_2275	hypothetical protein, DUF965 family	COG4472	Function unknown	2.72036	0.00553683	4.00202	5.2674e-06
lp_2276	lp_2276	hypothetical protein			-4.07426	0.000349408	-3.4623	0.00369516
lp_2277	alaS	alanine-tRNA synthetase	COG0013	Translation, ribosomal structure and biogenesis	-8.49829	1.25348e-07	-7.30877	1.25757e-11
lp_2278	rhe3	ATP-dependent RNA helicase	COG0513	Replication, recombination and repair	1.16076	0.591309	1.27476	0.49793
lp_2279	lp_2279	phosphoesterase, DHH family	COG0618	General function prediction only	2.189	0.00369857	2.13581	0.0194415
lp_2280	dinP	DNA polymerase, DNA-damage-inducible protein P	COG0389	Replication, recombination and repair	12.1404	6.06944e-16	11.8778	1.11928e-12
lp_2281	yajC	preprotein translocase, YajC subunit	COG1862	Intracellular trafficking, secretion, and vesicular transport	2.00557	0.15086	2.62573	0.0426794
lp_2282	tgt	queuine tRNA-ribosyltransferase	COG0343	Translation, ribosomal structure and biogenesis	-1.13671	0.698032	1.12695	0.748188
lp_2285	queA	S-adenosylmethionine tRNA ribosyltransferase-isomerase	COG0809	Translation, ribosomal structure and biogenesis	-1.8099	0.0299859	-1.51024	0.234659
lp_2286	ruvB	holliday junction DNA helicase RuvB	COG2255	Replication, recombination and repair	-1.48073	0.109834	-1.43124	0.256607
lp_2287	ruvA	holliday junction DNA helicase RuvA	COG0632	Replication, recombination and repair	2.1651	0.0118049	2.19485	0.027656
lp_2289	lp_2289	hypothetical protein			2.84569	0.0206136	3.69357	5.02578e-06
lp_2290	lp_2290	hypothetical membrane protein	COG4485	Function unknown	-4.30135	1.35286e-09	-3.02559	1.20775e-05
lp_2292	lp_2292	hypothetical protein			-1.48697	0.291812	1.17729	0.586534
lp_2297	hexB	DNA mismatch repair protein MutL/HexB	COG0323	Replication, recombination and repair	-1.27396	0.620807	-1.63161	0.119831
lp_2298	hexA	DNA mismatch repair protein MutS/HexA	COG0249	Replication, recombination and repair	-1.6844	0.0220316	-1.58058	0.0578805
lp_2299	lp_2299	metallophosphatase (MPP) superfamily protein	COG1692	Function unknown	1.05498	0.855385	1.06319	0.884253
lp_2300	lp_2300	metal dependent phosphohydrolase, HD family	COG1418	General function prediction only	-1.73219	0.0173861	-1.39131	0.305913
lp_2301	recA	recombinase A	COG0468	Replication, recombination and repair	5.92766	1.55184e-08	6.95964	6.86621e-09
lp_2302	cinA	competence-induced protein,molybdopterin-binding domain	COG1058 COG1546	General function prediction only	5.86472	9.36726e-24	10.0354	5.33765e-08
lp_2303	pgsA	CDP-diacylglycerol-glycerol-3-phosphate 3-phosphatidyltransferase	COG0558	Lipid transport and metabolism	-1.15079	0.709811	1.0737	0.813505
lp_2304	lp_2304	transcription regulator, Xre family	COG1426	Function unknown	2.20284	0.0494819	3.32345	0.000734005
lp_2305	lp_2305	zinc-dependent proteinase, M16 family	COG0612	General function prediction only	-3.98375	4.75837e-05	-2.10461	0.0184204
lp_2306	lp_2306	non-proteolytic protein, peptidase family M16	COG0612	General function prediction only	-3.59269	4.38303e-06	-1.72841	0.108125
lp_2308	thrA2	aspartate kinase	COG0527	Amino acid transport and metabolism	-1.36361	0.461255	1.08881	0.857991
lp_2312	glnH2	glutamine/histidine ABC transporter, substrate binding protein	COG0834	Amino acid transport and metabolism	-8.63232	6.07846e-05	-10.7751	2.60421e-12
lp_2313	glnQ4	glutamine/histidine ABC transporter,ATP-binding protein	COG1126	Amino acid transport and metabolism	-17.8244	4.02373e-11	-15.1794	1.60582e-12
lp_2314	glnP2	glutamine/histidine ABC transporter, permease protein	COG0765	Amino acid transport and metabolism	-39.8369	2.68595e-12	-37.0419	4.98435e-15
lp_2315	minD	septum site-determining protein MinD	COG2894	Cell cycle control, cell division, chromosome partitioning	-4.03115	7.55141e-06	-3.78411	1.33615e-06
lp_2316	minC	septum site-determining protein MinC	COG0850	Cell cycle control, cell division, chromosome partitioning	-7.86224	5.59378e-11	-7.31348	1.67774e-09
lp_2317	mreD	cell shape determining protein MreD			-3.80635	0.00547906	-3.89103	0.00167172
lp_2318	mreC	cell shape determining protein MreC	COG1792	Cell wall/membrane/envelope biogenesis	-1.7258	0.229232	-1.49527	0.252847
lp_2319	mreB1	cell shape determining protein MreB	COG1077	Cell cycle control, cell division, chromosome partitioning	1.16582	0.743056	1.65074	0.216243
lp_2320	radC	DNA repair protein			-2.47802	0.00296739	-2.74245	0.000926728
lp_2321	folC1	formylTHF-polyglutamate synthase / folyl-polyglutamate synthase / hydrofolate synthase	COG0285	Coenzyme transport and metabolism	-2.15494	0.0512077	-2.28596	0.000295162
lp_2322	valS	valine-tRNA synthetase	COG0525	Translation, ribosomal structure and biogenesis	-2.82123	0.000848036	-3.06707	0.00145754
lp_2323	tpx	thiol peroxidase	COG2077	Post-translational modification, protein turnover, and chaperones	5.40207	1.11372e-06	5.40912	3.11789e-07
lp_2324	gshA	glutamate-cysteine ligase	COG2918	Coenzyme transport and metabolism	-1.43454	0.253433	-1.02449	0.954841
lp_2325	thiI	thiamine biosynthesis protein ThiI, ATP pyrophosphatase	COG0301	Coenzyme transport and metabolism	-2.35279	0.00325825	-1.88777	0.116268
lp_2326	csd2	cysteine desulfurase	COG1104	Amino acid transport and metabolism	-1.75846	0.0428316	-1.20496	0.674669
lp_2328	ezrA	septation ring formation regulator	COG4477	Cell cycle control, cell division, chromosome partitioning	2.70779	0.000143338	3.34274	1.25506e-08
lp_2330	lp_2330	signaling protein containing GAF domain	COG1956	Signal transduction mechanisms	1.25576	0.599512	1.84116	0.217478
lp_2331	rpsD	30S ribosomal protein S4	COG0522	Translation, ribosomal structure and biogenesis	-6.48401	4.19466e-07	-3.93832	0.00141304
lp_2332	lp_2332	hypothetical protein, DUF1054 family	COG4493	Function unknown	-1.93823	0.0118499	-1.47808	0.198647
lp_2333	lp_2333	hypothetical protein, DUF1694 family	COG5506	Function unknown	18.3636	4.32221e-16	19.7934	8.60929e-14
lp_2334	lp_2334	hypothetical membrane protein, DUF1648 family			2.08487	0.0220011	2.4206	0.00168473
lp_2335	lp_2335	transcription regulator, ArsR family	COG0640	Transcription	6.05433	3.09748e-09	6.47096	3.9884e-08
lp_2336	gshAB	glutathione biosynthesis bifunctional protein: glutamate-cysteine ligase%3B glutathione synthetase	COG2918	Coenzyme transport and metabolism	1.01187	0.97817	1.06664	0.777399
lp_2337	lp_2337	ATPase, AAA family	COG2256	Replication, recombination and repair	1.05382	0.890404	1.13451	0.722292
lp_2339	lp_2339	hypothetical membrane protein			16.0143	7.48216e-15	16.3254	5.1944e-28
lp_2340	lp_2340	nucleotide-binding protein, universal stress protein UspA family	COG0589	Signal transduction mechanisms	65.0173	2.03392e-27	48.658	2.75256e-22
lp_2341	bla2	beta-lactamase, class A	COG2367	Defense mechanisms	1.68758	0.104402	1.92836	0.0359026
lp_2342	lp_2342	transcription regulator, Xre family	COG1476	Transcription	2.8077	0.0188851	3.52127	0.000186769
lp_2344	glpQ3	glycerophosphodiester phosphodiesterase	COG0584	Energy production and conversion	-2.14341	0.0348745	-1.02353	0.959409
lp_2345	ddl	D-alanine-D-alanine ligase	COG1181	Cell wall/membrane/envelope biogenesis	1.20454	0.588141	1.56967	0.125213
lp_2346	lp_2346	alcohol dehydrogenase, zinc-binding	COG0604	Energy production and conversion	1.43197	0.202163	1.4785	0.181201
lp_2347	lp_2347	hypothetical protein, DUF2785 family			1.15963	0.644566	1.70879	0.0627296
lp_2349	hicD3	L-2-hydroxyisocaproate dehydrogenase	COG0039	Energy production and conversion	2.0942	0.0436609	2.5453	0.000730591
lp_2350	lp_2350	D-Methionine-like precursorABC transporter,substrate binding protein	COG1464	Inorganic ion transport and metabolism	-1.87687	0.00496883	-1.46362	0.162751
lp_2351	lp_2351	D-Methionine-like precursor ABC transporter,permease protein	COG2011	Inorganic ion transport and metabolism	-6.46088	2.88086e-09	-3.50263	0.000214412
lp_2352	lp_2352	D-Methionine-like precursor ABC transporter,ATP binding binding protein	COG1135	Inorganic ion transport and metabolism	-3.817	4.93014e-07	-2.85894	8.87573e-05
lp_2353	gcsH2	glycine cleavage system, H protein			1.94657	0.0890628	2.97958	0.000246511
lp_2354	rodA2	rod-shape determining protein	COG0772	Cell cycle control, cell division, chromosome partitioning	2.15043	0.0304405	2.88053	6.94747e-05
lp_2357	lp_2357	hypothetical protein, DUF2969 family			-2.8109	0.0020775	-2.82001	0.000700689
lp_2358	lp_2358	hypothetical protein, DUF37 family	COG0759	Function unknown	-2.09967	0.0442384	-2.45693	0.0057654
lp_2359	mreB2	cell shape determining protein MreB	COG1077	Cell cycle control, cell division, chromosome partitioning	1.21329	0.621384	1.62777	0.139484
lp_2360	lp_2360	ribosomal protein serine-acetylating enzyme	COG1670	Translation, ribosomal structure and biogenesis	-6.37681	4.4864e-09	-4.9699	7.33044e-07
lp_2361	murA2	UDP-N-acetylglucosamine 1-carboxyvinyltransferase	COG0766	Cell wall/membrane/envelope biogenesis	1.20916	0.583444	1.48901	0.207826
lp_2363	atpC	H(+)-transporting two-sector ATPase, epsilon subunit	COG0355	Energy production and conversion	-1.95379	0.149334	-3.5983	0.000399515
lp_2364	atpD	H(+)-transporting two-sector ATPase, beta subunit	COG0055	Energy production and conversion	-2.99825	0.032388	-6.13757	1.20567e-07
lp_2365	atpG	H(+)-transporting two-sector ATPase, gamma subunit	COG0224	Energy production and conversion	-5.10703	0.00156716	-11.0188	1.57971e-12
lp_2366	atpA	H(+)-transporting two-sector ATPase, alpha subunit	COG0056	Energy production and conversion	-3.30977	0.0304698	-7.58132	1.85104e-11
lp_2367	atpH	H(+)-transporting two-sector ATPase, delta subunit	COG0712	Energy production and conversion	-2.72572	0.0915937	-5.19936	1.61944e-07
lp_2368	atpF	H(+)-transporting two-sector ATPase, B subunit	COG0711	Energy production and conversion	-2.27551	0.178913	-4.35987	2.44663e-05
lp_2369	atpE	H(+)-transporting two-sector ATPase, C subunit			-2.24007	0.212097	-3.9571	0.00015887
lp_2370	atpB	H(+)-transporting two-sector ATPase, A subunit	COG0356	Energy production and conversion	-1.43001	0.573693	-2.53831	0.00503201
lp_2371	pyrP	uracil transport protein	COG2233	Nucleotide transport and metabolism	-1.68525	0.240888	-1.38732	0.317316
lp_2374	upp	uracil phosphoribosyltransferase	COG0035	Nucleotide transport and metabolism	1.78861	0.0391545	1.77688	0.0566432
lp_2375	glyA	glycine hydroxymethyltransferase	COG0112	Amino acid transport and metabolism	-1.69782	0.212097	-1.57777	0.190262
lp_2376	lp_2376	translation factor, SUA5 family	COG0009	Translation, ribosomal structure and biogenesis	-2.60548	0.00586299	-2.80782	9.51357e-05
lp_2377	lp_2377	S-adenosyl-L-methionine-dependent N(5)-glutamine methyltransferase, release factor-specific	COG2890	Translation, ribosomal structure and biogenesis	-1.79974	0.0231223	-2.23787	0.00324711
lp_2378	prfA	peptide chain release factor 1	COG0216	Translation, ribosomal structure and biogenesis	-2.33961	0.0033205	-1.86375	0.0201147
lp_2379	tdk	thymidine kinase	COG1435	Nucleotide transport and metabolism	-1.65966	0.215356	-1.36898	0.319843
lp_2380	lp_2380	UDP-N-acetylmuramyl tripeptide synthase	COG0769	Cell wall/membrane/envelope biogenesis	-1.7681	0.0268773	-1.11159	0.734279
lp_2382	lp_2382	glutamine amidotransferase, CobQ-like domain	COG3442	General function prediction only	-2.10796	0.00428396	-1.39876	0.254822
lp_2384	pmi	mannose-6-phosphate isomerase	COG1482	Carbohydrate transport and metabolism	4.92093	9.44774e-14	6.38878	1.4476e-15
lp_2385	lp_2385	beta-lactamase family protein	COG1680	Defense mechanisms	1.44532	0.293159	2.09591	0.0417042
lp_2388	lp_2388	hypothetical protein			-1.042	0.914575	1.63535	0.168409
lp_2390	bcaT	branched-chain amino acid aminotransferase	COG0115	Amino acid transport and metabolism	1.43669	0.372503	1.99882	0.1649
lp_2391	lp_2391	hypothetical protein			9.57156	4.35663e-08	9.72581	1.00144e-09
lp_2393	lp_2393	lipoprotein precursor			-3.96233	0.00035502	-8.52593	7.43243e-11
lp_2394	lp_2394	ABC transporter, ATP-binding and permease protein	COG1132	Defense mechanisms	-4.05075	0.000138707	-7.54919	1.21527e-10
lp_2395	lp_2395	ABC transporter, ATP-binding and permease protein	COG1132	Defense mechanisms	-4.51357	0.000328079	-5.89314	4.28565e-06
lp_2396	lp_2396	extracellular protein, DUF 1093 family,membrane-bound	COG5294	Function unknown	2.77942	0.076101	1.40149	0.452218
lp_2397	lp_2397	prophage P2a protein 59%3B extracellular polysaccharide deacetylase, lipid-anchored			3.82966	8.69655e-05	3.97186	1.02904e-05
[truncated: 1,108 more rows]
