# Supplementary material for: Gene expression of Lactobacillus plantarum and the commensal microbiota in the ileum of healthy and early SIV-infected rhesus macaques
Source: Sci Rep. 2016 Apr 22;6:24723. doi: 10.1038/srep24723 (PMC4840379; doi:10.1038/srep24723)
Supplement: Supplementary Table 2 [file srep24723-s3.xls]

## Sheet: Table S2
Supplementary Table 2. Metatranscriptome SEED Subsystems annotations and hierarchies.
MG-RAST accession	Metatranscriptome name	SEED Subsystems level 1	SEED Subsystems level 2	SEED Subsystems level 3	SEED Subsystems function	abundance	avg eValue	avg % ident	avg align len	# hits
4.6227e+06	36097_L8_2.5d_lup02	Amino Acids and Derivatives	-	Creatine and Creatinine Degradation	Cytosine deaminase (EC 3.5.4.1)	3	-20.33	100	46.67	1
4.6227e+06	36097_L8_2.5d_lup02	Amino Acids and Derivatives	-	L-2-amino-thiazoline-4-carboxylic acid-Lcysteine conversion	Beta-ureidopropionase (EC 3.5.1.6)	2	-8	62.35	46.5	2
4.6227e+06	36097_L8_2.5d_lup02	Amino Acids and Derivatives	Alanine, serine, and glycine	Alanine biosynthesis	Alanine racemase (EC 5.1.1.1)	1	-5	62.86	35	1
4.6227e+06	36097_L8_2.5d_lup02	Amino Acids and Derivatives	Alanine, serine, and glycine	Alanine biosynthesis	Alanine racemase, biosynthetic (EC 5.1.1.1)	4	-53.33	91.81	109.67	3
4.6227e+06	36097_L8_2.5d_lup02	Amino Acids and Derivatives	Alanine, serine, and glycine	Alanine biosynthesis	Branched-chain amino acid aminotransferase (EC 2.6.1.42)	12	-27.73	95.12	61.36	5
4.6227e+06	36097_L8_2.5d_lup02	Amino Acids and Derivatives	Alanine, serine, and glycine	Alanine biosynthesis	Chaperone protein HscA	22	-22.43	93.3	56.72	6
4.6227e+06	36097_L8_2.5d_lup02	Amino Acids and Derivatives	Alanine, serine, and glycine	Alanine biosynthesis	Cysteine desulfurase (EC 2.8.1.7)	19	-86.68	95.48	166.05	3
4.6227e+06	36097_L8_2.5d_lup02	Amino Acids and Derivatives	Alanine, serine, and glycine	Alanine biosynthesis	Cysteine desulfurase (EC 2.8.1.7), IscS subfamily	19	-86.68	95.48	166.05	3
4.6227e+06	36097_L8_2.5d_lup02	Amino Acids and Derivatives	Alanine, serine, and glycine	Alanine biosynthesis	Cysteine desulfurase CsdA-CsdE (EC 2.8.1.7), main protein CsdA	7	-12.57	87.22	40.86	4
4.6227e+06	36097_L8_2.5d_lup02	Amino Acids and Derivatives	Alanine, serine, and glycine	Alanine biosynthesis	Ferredoxin, 2Fe-2S	7	-17.8	93.28	43.2	3
4.6227e+06	36097_L8_2.5d_lup02	Amino Acids and Derivatives	Alanine, serine, and glycine	Alanine biosynthesis	HTH-type transcriptional regulator IlvY	2	-15.5	84.12	47	2
4.6227e+06	36097_L8_2.5d_lup02	Amino Acids and Derivatives	Alanine, serine, and glycine	Alanine biosynthesis	Iron binding protein IscA for iron-sulfur cluster assembly	5	-20	95.64	50.33	2
4.6227e+06	36097_L8_2.5d_lup02	Amino Acids and Derivatives	Alanine, serine, and glycine	Alanine biosynthesis	Iron-sulfur cluster assembly scaffold protein IscU	13	-28.67	95.77	65.44	4
4.6227e+06	36097_L8_2.5d_lup02	Amino Acids and Derivatives	Alanine, serine, and glycine	Alanine biosynthesis	Iron-sulfur cluster regulator IscR	13	-20.55	82.83	58.27	3
4.6227e+06	36097_L8_2.5d_lup02	Amino Acids and Derivatives	Alanine, serine, and glycine	Glycine Biosynthesis	Serine hydroxymethyltransferase (EC 2.1.2.1)	11	-26.4	96.16	59.4	2
4.6227e+06	36097_L8_2.5d_lup02	Amino Acids and Derivatives	Alanine, serine, and glycine	Glycine and Serine Utilization	D-3-phosphoglycerate dehydrogenase (EC 1.1.1.95)	10	-26	91.09	63	5
4.6227e+06	36097_L8_2.5d_lup02	Amino Acids and Derivatives	Alanine, serine, and glycine	Glycine and Serine Utilization	Glycerate kinase (EC 2.7.1.31)	7	-15.14	89.7	45.57	1
4.6227e+06	36097_L8_2.5d_lup02	Amino Acids and Derivatives	Alanine, serine, and glycine	Glycine and Serine Utilization	Glycine cleavage system H protein	1	-20	71.43	70	1
4.6227e+06	36097_L8_2.5d_lup02	Amino Acids and Derivatives	Alanine, serine, and glycine	Glycine and Serine Utilization	L-serine dehydratase (EC 4.3.1.17)	26	-81.06	89.2	162.35	4
4.6227e+06	36097_L8_2.5d_lup02	Amino Acids and Derivatives	Alanine, serine, and glycine	Glycine and Serine Utilization	Phosphoserine aminotransferase (EC 2.6.1.52)	11	-67.44	92.51	135.56	5
4.6227e+06	36097_L8_2.5d_lup02	Amino Acids and Derivatives	Alanine, serine, and glycine	Glycine and Serine Utilization	Phosphoserine phosphatase (EC 3.1.3.3)	12	-20.14	84.12	58.14	5
4.6227e+06	36097_L8_2.5d_lup02	Amino Acids and Derivatives	Alanine, serine, and glycine	Glycine and Serine Utilization	Serine hydroxymethyltransferase (EC 2.1.2.1)	11	-26.4	96.16	59.4	2
4.6227e+06	36097_L8_2.5d_lup02	Amino Acids and Derivatives	Alanine, serine, and glycine	Glycine and Serine Utilization	Serine transporter	12	-124.18	90.84	240.55	2
4.6227e+06	36097_L8_2.5d_lup02	Amino Acids and Derivatives	Alanine, serine, and glycine	Glycine and Serine Utilization	Seryl-tRNA synthetase (EC 6.1.1.11)	26	-53.15	92.84	105.2	8
4.6227e+06	36097_L8_2.5d_lup02	Amino Acids and Derivatives	Alanine, serine, and glycine	Glycine cleavage system	Dihydrolipoamide dehydrogenase (EC 1.8.1.4)	25	-60.71	94.23	123.17	8
4.6227e+06	36097_L8_2.5d_lup02	Amino Acids and Derivatives	Alanine, serine, and glycine	Glycine cleavage system	Glycine cleavage system H protein	1	-20	71.43	70	1
4.6227e+06	36097_L8_2.5d_lup02	Amino Acids and Derivatives	Alanine, serine, and glycine	Glycine cleavage system	Glycine cleavage system transcriptional activator GcvA	1	-8	78.12	32	1
4.6227e+06	36097_L8_2.5d_lup02	Amino Acids and Derivatives	Alanine, serine, and glycine	Glycine cleavage system	Sodium/glycine symporter GlyP	4	-14.5	96.48	40.25	2
4.6227e+06	36097_L8_2.5d_lup02	Amino Acids and Derivatives	Alanine, serine, and glycine	Serine Biosynthesis	D-3-phosphoglycerate dehydrogenase (EC 1.1.1.95)	10	-26	91.09	63	5
4.6227e+06	36097_L8_2.5d_lup02	Amino Acids and Derivatives	Alanine, serine, and glycine	Serine Biosynthesis	Phosphoserine aminotransferase (EC 2.6.1.52)	11	-67.44	92.51	135.56	5
4.6227e+06	36097_L8_2.5d_lup02	Amino Acids and Derivatives	Alanine, serine, and glycine	Serine Biosynthesis	Phosphoserine phosphatase (EC 3.1.3.3)	12	-20.14	84.12	58.14	5
4.6227e+06	36097_L8_2.5d_lup02	Amino Acids and Derivatives	Alanine, serine, and glycine	Serine Biosynthesis	Serine hydroxymethyltransferase (EC 2.1.2.1)	11	-26.4	96.16	59.4	2
4.6227e+06	36097_L8_2.5d_lup02	Amino Acids and Derivatives	Arginine; urea cycle, polyamines	Arginine Biosynthesis extended	Arginine pathway regulatory protein ArgR, repressor of arg regulon	7	-18.33	86.88	52	5
4.6227e+06	36097_L8_2.5d_lup02	Amino Acids and Derivatives	Arginine; urea cycle, polyamines	Arginine Biosynthesis extended	Argininosuccinate lyase (EC 4.3.2.1)	9	-26.55	94.25	61.45	4
4.6227e+06	36097_L8_2.5d_lup02	Amino Acids and Derivatives	Arginine; urea cycle, polyamines	Arginine Biosynthesis extended	Argininosuccinate synthase (EC 6.3.4.5)	11	-246	94.55	440	1
4.6227e+06	36097_L8_2.5d_lup02	Amino Acids and Derivatives	Arginine; urea cycle, polyamines	Arginine Biosynthesis extended	N-acetylglutamate synthase (EC 2.3.1.1)	1	-12	94.59	37	1
4.6227e+06	36097_L8_2.5d_lup02	Amino Acids and Derivatives	Arginine; urea cycle, polyamines	Arginine Biosynthesis extended	N-succinyl-L,L-diaminopimelate desuccinylase (EC 3.5.1.18)	5	-24.4	95.05	56.8	4
4.6227e+06	36097_L8_2.5d_lup02	Amino Acids and Derivatives	Arginine; urea cycle, polyamines	Arginine Biosynthesis extended	Ornithine carbamoyltransferase (EC 2.1.3.3)	8	-13	89.34	39.12	4
4.6227e+06	36097_L8_2.5d_lup02	Amino Acids and Derivatives	Arginine; urea cycle, polyamines	Arginine Deiminase Pathway	Arginine pathway regulatory protein ArgR, repressor of arg regulon	7	-18.33	86.88	52	5
4.6227e+06	36097_L8_2.5d_lup02	Amino Acids and Derivatives	Arginine; urea cycle, polyamines	Arginine Deiminase Pathway	Carbamate kinase (EC 2.7.2.2)	4	-13	96.29	38	4
4.6227e+06	36097_L8_2.5d_lup02	Amino Acids and Derivatives	Arginine; urea cycle, polyamines	Arginine Deiminase Pathway	Ornithine carbamoyltransferase (EC 2.1.3.3)	8	-13	89.34	39.12	4
4.6227e+06	36097_L8_2.5d_lup02	Amino Acids and Derivatives	Arginine; urea cycle, polyamines	Arginine and Ornithine Degradation	Arginine ABC transporter, ATP-binding protein ArtP	9	-23.29	90.04	60.72	5
4.6227e+06	36097_L8_2.5d_lup02	Amino Acids and Derivatives	Arginine; urea cycle, polyamines	Arginine and Ornithine Degradation	Arginine ABC transporter, periplasmic arginine-binding protein ArtI	9	-36.78	83.45	89.78	5
4.6227e+06	36097_L8_2.5d_lup02	Amino Acids and Derivatives	Arginine; urea cycle, polyamines	Arginine and Ornithine Degradation	Arginine ABC transporter, permease protein ArtM	5	-42	86.14	95	4
4.6227e+06	36097_L8_2.5d_lup02	Amino Acids and Derivatives	Arginine; urea cycle, polyamines	Arginine and Ornithine Degradation	Arginine ABC transporter, permease protein ArtQ	8	-18.71	83.97	55.14	5
4.6227e+06	36097_L8_2.5d_lup02	Amino Acids and Derivatives	Arginine; urea cycle, polyamines	Arginine and Ornithine Degradation	Arginine pathway regulatory protein ArgR, repressor of arg regulon	7	-18.33	86.88	52	5
4.6227e+06	36097_L8_2.5d_lup02	Amino Acids and Derivatives	Arginine; urea cycle, polyamines	Arginine and Ornithine Degradation	Carbamate kinase (EC 2.7.2.2)	4	-13	96.29	38	4
4.6227e+06	36097_L8_2.5d_lup02	Amino Acids and Derivatives	Arginine; urea cycle, polyamines	Arginine and Ornithine Degradation	NADP-specific glutamate dehydrogenase (EC 1.4.1.4)	11	-15.3	91.85	43.7	7
4.6227e+06	36097_L8_2.5d_lup02	Amino Acids and Derivatives	Arginine; urea cycle, polyamines	Arginine and Ornithine Degradation	Ornithine carbamoyltransferase (EC 2.1.3.3)	8	-13	89.34	39.12	4
4.6227e+06	36097_L8_2.5d_lup02	Amino Acids and Derivatives	Arginine; urea cycle, polyamines	Arginine and Ornithine Degradation	Ornithine decarboxylase (EC 4.1.1.17)	1	-15	95.12	41	1
4.6227e+06	36097_L8_2.5d_lup02	Amino Acids and Derivatives	Arginine; urea cycle, polyamines	Polyamine Metabolism	5'-methylthioadenosine nucleosidase (EC 3.2.2.16)	4	-7.75	89.42	33	3
4.6227e+06	36097_L8_2.5d_lup02	Amino Acids and Derivatives	Arginine; urea cycle, polyamines	Polyamine Metabolism	ABC transporter, periplasmic spermidine putrescine-binding protein PotD (TC 3.A.1.11.1)	25	-51.21	90.61	105.79	6
4.6227e+06	36097_L8_2.5d_lup02	Amino Acids and Derivatives	Arginine; urea cycle, polyamines	Polyamine Metabolism	Carbamate kinase (EC 2.7.2.2)	4	-13	96.29	38	4
4.6227e+06	36097_L8_2.5d_lup02	Amino Acids and Derivatives	Arginine; urea cycle, polyamines	Polyamine Metabolism	Ornithine decarboxylase (EC 4.1.1.17)	1	-15	95.12	41	1
4.6227e+06	36097_L8_2.5d_lup02	Amino Acids and Derivatives	Arginine; urea cycle, polyamines	Polyamine Metabolism	Putrescine transport ATP-binding protein PotA (TC 3.A.1.11.1)	25	-89.07	95.42	173.86	5
4.6227e+06	36097_L8_2.5d_lup02	Amino Acids and Derivatives	Arginine; urea cycle, polyamines	Polyamine Metabolism	Spermidine Putrescine ABC transporter permease component PotB (TC 3.A.1.11.1)	21	-23.93	93.42	57.64	6
4.6227e+06	36097_L8_2.5d_lup02	Amino Acids and Derivatives	Arginine; urea cycle, polyamines	Polyamine Metabolism	Spermidine Putrescine ABC transporter permease component potC (TC_3.A.1.11.1)	10	-39.22	95.97	84	4
4.6227e+06	36097_L8_2.5d_lup02	Amino Acids and Derivatives	Arginine; urea cycle, polyamines	Urea carboxylase and Allophanate hydrolase cluster	Allophanate hydrolase 2 subunit 2 (EC 3.5.1.54)	1	-11	73.33	45	1
4.6227e+06	36097_L8_2.5d_lup02	Amino Acids and Derivatives	Arginine; urea cycle, polyamines	Urea decomposition	Urease accessory protein UreE	2	-25.5	96.53	58.5	2
4.6227e+06	36097_L8_2.5d_lup02	Amino Acids and Derivatives	Arginine; urea cycle, polyamines	Urea decomposition	Urease accessory protein UreF	2	-9	92.43	32.5	1
4.6227e+06	36097_L8_2.5d_lup02	Amino Acids and Derivatives	Arginine; urea cycle, polyamines	Urea decomposition	Urease accessory protein UreG	2	-10	98.57	33.5	1
4.6227e+06	36097_L8_2.5d_lup02	Amino Acids and Derivatives	Arginine; urea cycle, polyamines	Urea decomposition	Urease alpha subunit (EC 3.5.1.5)	11	-15.64	95.67	41.82	4
4.6227e+06	36097_L8_2.5d_lup02	Amino Acids and Derivatives	Arginine; urea cycle, polyamines	Urea decomposition	Urease beta subunit (EC 3.5.1.5)	1	-16	85.11	47	1
4.6227e+06	36097_L8_2.5d_lup02	Amino Acids and Derivatives	Arginine; urea cycle, polyamines	Urease subunits	Urease accessory protein UreE	2	-25.5	96.53	58.5	2
4.6227e+06	36097_L8_2.5d_lup02	Amino Acids and Derivatives	Arginine; urea cycle, polyamines	Urease subunits	Urease accessory protein UreF	2	-9	92.43	32.5	1
4.6227e+06	36097_L8_2.5d_lup02	Amino Acids and Derivatives	Arginine; urea cycle, polyamines	Urease subunits	Urease accessory protein UreG	2	-10	98.57	33.5	1
4.6227e+06	36097_L8_2.5d_lup02	Amino Acids and Derivatives	Arginine; urea cycle, polyamines	Urease subunits	Urease alpha subunit (EC 3.5.1.5)	11	-15.64	95.67	41.82	4
4.6227e+06	36097_L8_2.5d_lup02	Amino Acids and Derivatives	Arginine; urea cycle, polyamines	Urease subunits	Urease beta subunit (EC 3.5.1.5)	1	-16	85.11	47	1
4.6227e+06	36097_L8_2.5d_lup02	Amino Acids and Derivatives	Aromatic amino acids and derivatives	Aromatic amino acid degradation	Tryptophanase (EC 4.1.99.1)	2	-9	88.81	31.5	2
4.6227e+06	36097_L8_2.5d_lup02	Amino Acids and Derivatives	Aromatic amino acids and derivatives	Aromatic amino acid interconversions with aryl acids	Indolepyruvate oxidoreductase subunit IorA (EC 1.2.7.8)	8	-12.38	78.3	42.88	1
4.6227e+06	36097_L8_2.5d_lup02	Amino Acids and Derivatives	Aromatic amino acids and derivatives	Aromatic amino acid interconversions with aryl acids	Indolepyruvate oxidoreductase subunit IorB (EC 1.2.7.8)	3	-9.67	87.55	37.67	2
4.6227e+06	36097_L8_2.5d_lup02	Amino Acids and Derivatives	Aromatic amino acids and derivatives	Chorismate: Intermediate for synthesis of Tryptophan, PAPA antibiotics, PABA, 3-hydroxyanthranilate and more.	Anthranilate phosphoribosyltransferase (EC 2.4.2.18)	8	-24.43	89.38	62.14	5
4.6227e+06	36097_L8_2.5d_lup02	Amino Acids and Derivatives	Aromatic amino acids and derivatives	Chorismate: Intermediate for synthesis of Tryptophan, PAPA antibiotics, PABA, 3-hydroxyanthranilate and more.	Anthranilate synthase, amidotransferase component (EC 4.1.3.27)	3	-29	94.52	65.33	1
4.6227e+06	36097_L8_2.5d_lup02	Amino Acids and Derivatives	Aromatic amino acids and derivatives	Chorismate: Intermediate for synthesis of Tryptophan, PAPA antibiotics, PABA, 3-hydroxyanthranilate and more.	Anthranilate synthase, aminase component (EC 4.1.3.27)	12	-38.44	94.91	84.56	5
4.6227e+06	36097_L8_2.5d_lup02	Amino Acids and Derivatives	Aromatic amino acids and derivatives	Chorismate: Intermediate for synthesis of Tryptophan, PAPA antibiotics, PABA, 3-hydroxyanthranilate and more.	Indole-3-glycerol phosphate synthase (EC 4.1.1.48)	14	-27.5	90.82	66.6	5
4.6227e+06	36097_L8_2.5d_lup02	Amino Acids and Derivatives	Aromatic amino acids and derivatives	Chorismate: Intermediate for synthesis of Tryptophan, PAPA antibiotics, PABA, 3-hydroxyanthranilate and more.	Para-aminobenzoate synthase, amidotransferase component (EC 2.6.1.85)	5	-12	80.27	40.6	4
4.6227e+06	36097_L8_2.5d_lup02	Amino Acids and Derivatives	Aromatic amino acids and derivatives	Chorismate: Intermediate for synthesis of Tryptophan, PAPA antibiotics, PABA, 3-hydroxyanthranilate and more.	Para-aminobenzoate synthase, aminase component (EC 2.6.1.85)	1	-8	68.42	38	1
4.6227e+06	36097_L8_2.5d_lup02	Amino Acids and Derivatives	Aromatic amino acids and derivatives	Chorismate: Intermediate for synthesis of Tryptophan, PAPA antibiotics, PABA, 3-hydroxyanthranilate and more.	Phosphoribosylanthranilate isomerase (EC 5.3.1.24)	14	-27.5	90.82	66.6	5
4.6227e+06	36097_L8_2.5d_lup02	Amino Acids and Derivatives	Aromatic amino acids and derivatives	Chorismate: Intermediate for synthesis of Tryptophan, PAPA antibiotics, PABA, 3-hydroxyanthranilate and more.	Phosphoribosylformimino-5-aminoimidazole carboxamide ribotide isomerase (EC 5.3.1.16)	1	-11	91.89	37	1
4.6227e+06	36097_L8_2.5d_lup02	Amino Acids and Derivatives	Aromatic amino acids and derivatives	Chorismate: Intermediate for synthesis of Tryptophan, PAPA antibiotics, PABA, 3-hydroxyanthranilate and more.	Tryptophan synthase alpha chain (EC 4.2.1.20)	7	-61	92.21	122.72	4
4.6227e+06	36097_L8_2.5d_lup02	Amino Acids and Derivatives	Aromatic amino acids and derivatives	Chorismate: Intermediate for synthesis of Tryptophan, PAPA antibiotics, PABA, 3-hydroxyanthranilate and more.	Tryptophan synthase beta chain (EC 4.2.1.20)	11	-55.36	95.38	106.64	4
4.6227e+06	36097_L8_2.5d_lup02	Amino Acids and Derivatives	Aromatic amino acids and derivatives	Chorismate Synthesis	2-keto-3-deoxy-D-arabino-heptulosonate-7-phosphate synthase I alpha (EC 2.5.1.54)	7	-38.28	88.97	82.86	4
4.6227e+06	36097_L8_2.5d_lup02	Amino Acids and Derivatives	Aromatic amino acids and derivatives	Chorismate Synthesis	3-dehydroquinate dehydratase II (EC 4.2.1.10)	4	-15.5	89.26	44.5	3
4.6227e+06	36097_L8_2.5d_lup02	Amino Acids and Derivatives	Aromatic amino acids and derivatives	Chorismate Synthesis	3-dehydroquinate synthase (EC 4.2.3.4)	15	-27.93	92.21	65.72	5
4.6227e+06	36097_L8_2.5d_lup02	Amino Acids and Derivatives	Aromatic amino acids and derivatives	Chorismate Synthesis	5-Enolpyruvylshikimate-3-phosphate synthase (EC 2.5.1.19)	5	-44.75	86.66	99.25	3
4.6227e+06	36097_L8_2.5d_lup02	Amino Acids and Derivatives	Aromatic amino acids and derivatives	Chorismate Synthesis	Chorismate mutase I (EC 5.4.99.5)	9	-48.71	93.55	101	4
4.6227e+06	36097_L8_2.5d_lup02	Amino Acids and Derivatives	Aromatic amino acids and derivatives	Chorismate Synthesis	Chorismate synthase (EC 4.2.3.5)	9	-26	98.56	57.43	5
4.6227e+06	36097_L8_2.5d_lup02	Amino Acids and Derivatives	Aromatic amino acids and derivatives	Chorismate Synthesis	Cyclohexadienyl dehydrogenase (EC 1.3.1.12)(EC 1.3.1.43)	1	-9	90.62	32	1
4.6227e+06	36097_L8_2.5d_lup02	Amino Acids and Derivatives	Aromatic amino acids and derivatives	Chorismate Synthesis	Prephenate dehydratase (EC 4.2.1.51)	8	-55.33	94.04	112.5	3
4.6227e+06	36097_L8_2.5d_lup02	Amino Acids and Derivatives	Aromatic amino acids and derivatives	Chorismate Synthesis	Shikimate 5-dehydrogenase I alpha (EC 1.1.1.25)	2	-19	84.05	53.5	1
4.6227e+06	36097_L8_2.5d_lup02	Amino Acids and Derivatives	Aromatic amino acids and derivatives	Chorismate Synthesis	Shikimate 5-dehydrogenase I gamma (EC 1.1.1.25)	5	-16.5	90.41	46	3
4.6227e+06	36097_L8_2.5d_lup02	Amino Acids and Derivatives	Aromatic amino acids and derivatives	Chorismate Synthesis	Shikimate kinase I (EC 2.7.1.71)	6	-19.5	96.75	50.17	3
4.6227e+06	36097_L8_2.5d_lup02	Amino Acids and Derivatives	Aromatic amino acids and derivatives	Common Pathway For Synthesis of Aromatic Compounds (DAHP synthase to chorismate)	2-keto-3-deoxy-D-arabino-heptulosonate-7-phosphate synthase I alpha (EC 2.5.1.54)	7	-38.28	88.97	82.86	4
4.6227e+06	36097_L8_2.5d_lup02	Amino Acids and Derivatives	Aromatic amino acids and derivatives	Common Pathway For Synthesis of Aromatic Compounds (DAHP synthase to chorismate)	3-dehydroquinate dehydratase II (EC 4.2.1.10)	4	-15.5	89.26	44.5	3
4.6227e+06	36097_L8_2.5d_lup02	Amino Acids and Derivatives	Aromatic amino acids and derivatives	Common Pathway For Synthesis of Aromatic Compounds (DAHP synthase to chorismate)	3-dehydroquinate synthase (EC 4.2.3.4)	15	-27.93	92.21	65.72	5
4.6227e+06	36097_L8_2.5d_lup02	Amino Acids and Derivatives	Aromatic amino acids and derivatives	Common Pathway For Synthesis of Aromatic Compounds (DAHP synthase to chorismate)	5-Enolpyruvylshikimate-3-phosphate synthase (EC 2.5.1.19)	5	-44.75	86.66	99.25	3
4.6227e+06	36097_L8_2.5d_lup02	Amino Acids and Derivatives	Aromatic amino acids and derivatives	Common Pathway For Synthesis of Aromatic Compounds (DAHP synthase to chorismate)	Chorismate synthase (EC 4.2.3.5)	9	-26	98.56	57.43	5
4.6227e+06	36097_L8_2.5d_lup02	Amino Acids and Derivatives	Aromatic amino acids and derivatives	Common Pathway For Synthesis of Aromatic Compounds (DAHP synthase to chorismate)	Shikimate 5-dehydrogenase I alpha (EC 1.1.1.25)	2	-19	84.05	53.5	1
4.6227e+06	36097_L8_2.5d_lup02	Amino Acids and Derivatives	Aromatic amino acids and derivatives	Common Pathway For Synthesis of Aromatic Compounds (DAHP synthase to chorismate)	Shikimate 5-dehydrogenase I gamma (EC 1.1.1.25)	5	-16.5	90.41	46	3
4.6227e+06	36097_L8_2.5d_lup02	Amino Acids and Derivatives	Aromatic amino acids and derivatives	Common Pathway For Synthesis of Aromatic Compounds (DAHP synthase to chorismate)	Shikimate kinase I (EC 2.7.1.71)	6	-19.5	96.75	50.17	3
4.6227e+06	36097_L8_2.5d_lup02	Amino Acids and Derivatives	Aromatic amino acids and derivatives	Common Pathway For Synthesis of Aromatic Compounds (DAHP synthase to chorismate)	Transcriptional repressor protein TrpR	3	-31.67	82.6	80.33	2
4.6227e+06	36097_L8_2.5d_lup02	Amino Acids and Derivatives	Aromatic amino acids and derivatives	Indole-pyruvate oxidoreductase complex	Indolepyruvate oxidoreductase subunit IorA (EC 1.2.7.8)	8	-12.38	78.3	42.88	1
4.6227e+06	36097_L8_2.5d_lup02	Amino Acids and Derivatives	Aromatic amino acids and derivatives	Indole-pyruvate oxidoreductase complex	Indolepyruvate oxidoreductase subunit IorB (EC 1.2.7.8)	3	-9.67	87.55	37.67	2
4.6227e+06	36097_L8_2.5d_lup02	Amino Acids and Derivatives	Aromatic amino acids and derivatives	Phenylalanine and Tyrosine Branches from Chorismate	Biosynthetic Aromatic amino acid aminotransferase beta (EC 2.6.1.57)	14	-20.17	90.85	55.17	7
4.6227e+06	36097_L8_2.5d_lup02	Amino Acids and Derivatives	Aromatic amino acids and derivatives	Phenylalanine and Tyrosine Branches from Chorismate	Chorismate mutase I (EC 5.4.99.5)	9	-48.71	93.55	101	4
4.6227e+06	36097_L8_2.5d_lup02	Amino Acids and Derivatives	Aromatic amino acids and derivatives	Phenylalanine and Tyrosine Branches from Chorismate	Cyclohexadienyl dehydrogenase (EC 1.3.1.12)(EC 1.3.1.43)	1	-9	90.62	32	1
4.6227e+06	36097_L8_2.5d_lup02	Amino Acids and Derivatives	Aromatic amino acids and derivatives	Phenylalanine and Tyrosine Branches from Chorismate	Prephenate dehydratase (EC 4.2.1.51)	8	-55.33	94.04	112.5	3
4.6227e+06	36097_L8_2.5d_lup02	Amino Acids and Derivatives	Aromatic amino acids and derivatives	Tryptophan catabolism	Acetaldehyde dehydrogenase (EC 1.2.1.10)	60	-152.73	91.69	287.61	4
4.6227e+06	36097_L8_2.5d_lup02	Amino Acids and Derivatives	Aromatic amino acids and derivatives	Tryptophan synthesis	Anthranilate phosphoribosyltransferase (EC 2.4.2.18)	8	-24.43	89.38	62.14	5
4.6227e+06	36097_L8_2.5d_lup02	Amino Acids and Derivatives	Aromatic amino acids and derivatives	Tryptophan synthesis	Anthranilate synthase, amidotransferase component (EC 4.1.3.27)	3	-29	94.52	65.33	1
4.6227e+06	36097_L8_2.5d_lup02	Amino Acids and Derivatives	Aromatic amino acids and derivatives	Tryptophan synthesis	Anthranilate synthase, aminase component (EC 4.1.3.27)	12	-38.44	94.91	84.56	5
4.6227e+06	36097_L8_2.5d_lup02	Amino Acids and Derivatives	Aromatic amino acids and derivatives	Tryptophan synthesis	Indole-3-glycerol phosphate synthase (EC 4.1.1.48)	14	-27.5	90.82	66.6	5
4.6227e+06	36097_L8_2.5d_lup02	Amino Acids and Derivatives	Aromatic amino acids and derivatives	Tryptophan synthesis	Para-aminobenzoate synthase, amidotransferase component (EC 2.6.1.85)	5	-12	80.27	40.6	4
4.6227e+06	36097_L8_2.5d_lup02	Amino Acids and Derivatives	Aromatic amino acids and derivatives	Tryptophan synthesis	Phosphoribosylanthranilate isomerase (EC 5.3.1.24)	14	-27.5	90.82	66.6	5
4.6227e+06	36097_L8_2.5d_lup02	Amino Acids and Derivatives	Aromatic amino acids and derivatives	Tryptophan synthesis	Tryptophan synthase alpha chain (EC 4.2.1.20)	7	-61	92.21	122.72	4
4.6227e+06	36097_L8_2.5d_lup02	Amino Acids and Derivatives	Aromatic amino acids and derivatives	Tryptophan synthesis	Tryptophan synthase beta chain (EC 4.2.1.20)	11	-55.36	95.38	106.64	4
4.6227e+06	36097_L8_2.5d_lup02	Amino Acids and Derivatives	Branched-chain amino acids	Branched-Chain Amino Acid Biosynthesis	2-isopropylmalate synthase (EC 2.3.3.13)	2	-12.5	100	35.5	2
4.6227e+06	36097_L8_2.5d_lup02	Amino Acids and Derivatives	Branched-chain amino acids	Branched-Chain Amino Acid Biosynthesis	3-isopropylmalate dehydratase large subunit (EC 4.2.1.33)	16	-14.08	96.18	38.85	6
4.6227e+06	36097_L8_2.5d_lup02	Amino Acids and Derivatives	Branched-chain amino acids	Branched-Chain Amino Acid Biosynthesis	3-isopropylmalate dehydratase small subunit (EC 4.2.1.33)	2	-24	100	53.5	1
4.6227e+06	36097_L8_2.5d_lup02	Amino Acids and Derivatives	Branched-chain amino acids	Branched-Chain Amino Acid Biosynthesis	3-isopropylmalate dehydrogenase (EC 1.1.1.85)	11	-18	95.66	45.2	5
4.6227e+06	36097_L8_2.5d_lup02	Amino Acids and Derivatives	Branched-chain amino acids	Branched-Chain Amino Acid Biosynthesis	Acetolactate synthase large subunit (EC 2.2.1.6)	13	-44.15	82.78	105.92	6
4.6227e+06	36097_L8_2.5d_lup02	Amino Acids and Derivatives	Branched-chain amino acids	Branched-Chain Amino Acid Biosynthesis	Acetolactate synthase small subunit (EC 2.2.1.6)	4	-10	92.12	34.67	3
4.6227e+06	36097_L8_2.5d_lup02	Amino Acids and Derivatives	Branched-chain amino acids	Branched-Chain Amino Acid Biosynthesis	Branched-chain amino acid aminotransferase (EC 2.6.1.42)	12	-27.73	95.12	61.36	5
4.6227e+06	36097_L8_2.5d_lup02	Amino Acids and Derivatives	Branched-chain amino acids	Branched-Chain Amino Acid Biosynthesis	Dihydroxy-acid dehydratase (EC 4.2.1.9)	12	-91.42	96.79	172	4
4.6227e+06	36097_L8_2.5d_lup02	Amino Acids and Derivatives	Branched-chain amino acids	Branched-Chain Amino Acid Biosynthesis	Ketol-acid reductoisomerase (EC 1.1.1.86)	22	-201.18	97.56	351.09	4
4.6227e+06	36097_L8_2.5d_lup02	Amino Acids and Derivatives	Branched-chain amino acids	Branched-Chain Amino Acid Biosynthesis	Leucine-responsive regulatory protein, regulator for leucine (or lrp) regulon and high-affinity branched-chain amino acid transport system	2	-27.5	91.26	67	1
4.6227e+06	36097_L8_2.5d_lup02	Amino Acids and Derivatives	Branched-chain amino acids	Branched-Chain Amino Acid Biosynthesis	Threonine dehydratase (EC 4.3.1.19)	5	-20.2	80.2	59.8	2
4.6227e+06	36097_L8_2.5d_lup02	Amino Acids and Derivatives	Branched-chain amino acids	Branched-Chain Amino Acid Biosynthesis	Threonine dehydratase biosynthetic (EC 4.3.1.19)	24	-44.65	92.21	94.65	6
4.6227e+06	36097_L8_2.5d_lup02	Amino Acids and Derivatives	Branched-chain amino acids	Branched chain amino acid degradation regulons	Branched-chain amino acid aminotransferase (EC 2.6.1.42)	12	-27.73	95.12	61.36	5
4.6227e+06	36097_L8_2.5d_lup02	Amino Acids and Derivatives	Branched-chain amino acids	Isoleucine degradation	3-ketoacyl-CoA thiolase (EC 2.3.1.16)	1	-7	93.33	30	1
4.6227e+06	36097_L8_2.5d_lup02	Amino Acids and Derivatives	Branched-chain amino acids	Isoleucine degradation	Branched-chain amino acid aminotransferase (EC 2.6.1.42)	12	-27.73	95.12	61.36	5
4.6227e+06	36097_L8_2.5d_lup02	Amino Acids and Derivatives	Branched-chain amino acids	Isoleucine degradation	Butyrate kinase (EC 2.7.2.7)	3	-25.67	72.88	76.33	2
4.6227e+06	36097_L8_2.5d_lup02	Amino Acids and Derivatives	Branched-chain amino acids	Isoleucine degradation	Butyryl-CoA dehydrogenase (EC 1.3.99.2)	1	-10	85.71	35	1
4.6227e+06	36097_L8_2.5d_lup02	Amino Acids and Derivatives	Branched-chain amino acids	Isoleucine degradation	Phosphate butyryltransferase (EC 2.3.1.19)	3	-36	77.85	94	1
4.6227e+06	36097_L8_2.5d_lup02	Amino Acids and Derivatives	Branched-chain amino acids	Leucine Biosynthesis	2-isopropylmalate synthase (EC 2.3.3.13)	2	-12.5	100	35.5	2
4.6227e+06	36097_L8_2.5d_lup02	Amino Acids and Derivatives	Branched-chain amino acids	Leucine Biosynthesis	3-isopropylmalate dehydratase large subunit (EC 4.2.1.33)	16	-14.08	96.18	38.85	6
4.6227e+06	36097_L8_2.5d_lup02	Amino Acids and Derivatives	Branched-chain amino acids	Leucine Biosynthesis	3-isopropylmalate dehydratase small subunit (EC 4.2.1.33)	2	-24	100	53.5	1
4.6227e+06	36097_L8_2.5d_lup02	Amino Acids and Derivatives	Branched-chain amino acids	Leucine Biosynthesis	3-isopropylmalate dehydrogenase (EC 1.1.1.85)	11	-18	95.66	45.2	5
4.6227e+06	36097_L8_2.5d_lup02	Amino Acids and Derivatives	Branched-chain amino acids	Leucine Biosynthesis	Branched-chain amino acid aminotransferase (EC 2.6.1.42)	12	-27.73	95.12	61.36	5
4.6227e+06	36097_L8_2.5d_lup02	Amino Acids and Derivatives	Branched-chain amino acids	Leucine Degradation and HMG-CoA Metabolism	Branched-chain amino acid aminotransferase (EC 2.6.1.42)	12	-27.73	95.12	61.36	5
4.6227e+06	36097_L8_2.5d_lup02	Amino Acids and Derivatives	Branched-chain amino acids	Leucine Degradation and HMG-CoA Metabolism	Dihydrolipoamide dehydrogenase (EC 1.8.1.4)	25	-60.71	94.23	123.17	8
4.6227e+06	36097_L8_2.5d_lup02	Amino Acids and Derivatives	Branched-chain amino acids	Valine degradation	Branched-chain amino acid aminotransferase (EC 2.6.1.42)	12	-27.73	95.12	61.36	5
4.6227e+06	36097_L8_2.5d_lup02	Amino Acids and Derivatives	Branched-chain amino acids	Valine degradation	Butyrate kinase (EC 2.7.2.7)	3	-25.67	72.88	76.33	2
4.6227e+06	36097_L8_2.5d_lup02	Amino Acids and Derivatives	Branched-chain amino acids	Valine degradation	Butyryl-CoA dehydrogenase (EC 1.3.99.2)	1	-10	85.71	35	1
4.6227e+06	36097_L8_2.5d_lup02	Amino Acids and Derivatives	Branched-chain amino acids	Valine degradation	Phosphate butyryltransferase (EC 2.3.1.19)	3	-36	77.85	94	1
4.6227e+06	36097_L8_2.5d_lup02	Amino Acids and Derivatives	Glutamine, glutamate, aspartate, asparagine; ammonia assimilation	Aspartate aminotransferase	Aspartate aminotransferase (EC 2.6.1.1)	12	-24.5	87.16	63.7	8
4.6227e+06	36097_L8_2.5d_lup02	Amino Acids and Derivatives	Glutamine, glutamate, aspartate, asparagine; ammonia assimilation	Glutamate and Aspartate uptake in Bacteria	Sodium/glutamate symport protein	17	-42.23	89.04	93.3	4
4.6227e+06	36097_L8_2.5d_lup02	Amino Acids and Derivatives	Glutamine, glutamate, aspartate, asparagine; ammonia assimilation	Glutamate dehydrogenases	NAD-specific glutamate dehydrogenase (EC 1.4.1.2)	6	-27.6	76.35	73.8	3
4.6227e+06	36097_L8_2.5d_lup02	Amino Acids and Derivatives	Glutamine, glutamate, aspartate, asparagine; ammonia assimilation	Glutamate dehydrogenases	NADP-specific glutamate dehydrogenase (EC 1.4.1.4)	11	-15.3	91.85	43.7	7
4.6227e+06	36097_L8_2.5d_lup02	Amino Acids and Derivatives	Glutamine, glutamate, aspartate, asparagine; ammonia assimilation	Glutamine, Glutamate, Aspartate and Asparagine Biosynthesis	Aspartate aminotransferase (EC 2.6.1.1)	12	-24.5	87.16	63.7	8
4.6227e+06	36097_L8_2.5d_lup02	Amino Acids and Derivatives	Glutamine, glutamate, aspartate, asparagine; ammonia assimilation	Glutamine, Glutamate, Aspartate and Asparagine Biosynthesis	Aspartate ammonia-lyase (EC 4.3.1.1)	31	-93.58	95.01	177.29	7
4.6227e+06	36097_L8_2.5d_lup02	Amino Acids and Derivatives	Glutamine, glutamate, aspartate, asparagine; ammonia assimilation	Glutamine, Glutamate, Aspartate and Asparagine Biosynthesis	Aspartate--ammonia ligase (EC 6.3.1.1)	10	-23.1	96.17	54.9	5
4.6227e+06	36097_L8_2.5d_lup02	Amino Acids and Derivatives	Glutamine, glutamate, aspartate, asparagine; ammonia assimilation	Glutamine, Glutamate, Aspartate and Asparagine Biosynthesis	Glutamate racemase (EC 5.1.1.3)	3	-9	86.51	33.33	2
4.6227e+06	36097_L8_2.5d_lup02	Amino Acids and Derivatives	Glutamine, glutamate, aspartate, asparagine; ammonia assimilation	Glutamine, Glutamate, Aspartate and Asparagine Biosynthesis	Glutamine synthetase type I (EC 6.3.1.2)	36	-111.46	94.35	204.86	5
4.6227e+06	36097_L8_2.5d_lup02	Amino Acids and Derivatives	Glutamine, glutamate, aspartate, asparagine; ammonia assimilation	Glutamine, Glutamate, Aspartate and Asparagine Biosynthesis	L-asparaginase (EC 3.5.1.1)	8	-65.67	91.85	134.5	2
4.6227e+06	36097_L8_2.5d_lup02	Amino Acids and Derivatives	Glutamine, glutamate, aspartate, asparagine; ammonia assimilation	Glutamine, Glutamate, Aspartate and Asparagine Biosynthesis	Leucine-responsive regulatory protein, regulator for leucine (or lrp) regulon and high-affinity branched-chain amino acid transport system	2	-27.5	91.26	67	1
4.6227e+06	36097_L8_2.5d_lup02	Amino Acids and Derivatives	Glutamine, glutamate, aspartate, asparagine; ammonia assimilation	Glutamine, Glutamate, Aspartate and Asparagine Biosynthesis	NAD-specific glutamate dehydrogenase (EC 1.4.1.2)	6	-27.6	76.35	73.8	3
4.6227e+06	36097_L8_2.5d_lup02	Amino Acids and Derivatives	Glutamine, glutamate, aspartate, asparagine; ammonia assimilation	Glutamine, Glutamate, Aspartate and Asparagine Biosynthesis	NADP-specific glutamate dehydrogenase (EC 1.4.1.4)	11	-15.3	91.85	43.7	7
4.6227e+06	36097_L8_2.5d_lup02	Amino Acids and Derivatives	Glutamine, glutamate, aspartate, asparagine; ammonia assimilation	Glutamine synthetases	Glutamine synthetase type I (EC 6.3.1.2)	36	-111.46	94.35	204.86	5
4.6227e+06	36097_L8_2.5d_lup02	Amino Acids and Derivatives	Glutamine, glutamate, aspartate, asparagine; ammonia assimilation	Poly-gamma-glutamate biosynthesis	Glutamate racemase (EC 5.1.1.3)	3	-9	86.51	33.33	2
4.6227e+06	36097_L8_2.5d_lup02	Amino Acids and Derivatives	Glutamine, glutamate, aspartate, asparagine; ammonia assimilation	Poly-gamma-glutamate biosynthesis	Poly-gamma-glutamate synthase subunit PgsB/CapB (EC 6.3.2.-)	3	-10	80.36	37	2
4.6227e+06	36097_L8_2.5d_lup02	Amino Acids and Derivatives	Histidine Metabolism	Histidine Biosynthesis	ATP phosphoribosyltransferase (EC 2.4.2.17)	3	-8.33	88.42	34.67	3
4.6227e+06	36097_L8_2.5d_lup02	Amino Acids and Derivatives	Histidine Metabolism	Histidine Biosynthesis	Histidinol-phosphatase (EC 3.1.3.15)	3	-10.33	92.24	33	2
4.6227e+06	36097_L8_2.5d_lup02	Amino Acids and Derivatives	Histidine Metabolism	Histidine Biosynthesis	Histidinol-phosphate aminotransferase (EC 2.6.1.9)	12	-16.3	92.56	45.4	5
4.6227e+06	36097_L8_2.5d_lup02	Amino Acids and Derivatives	Histidine Metabolism	Histidine Biosynthesis	Imidazoleglycerol-phosphate dehydratase (EC 4.2.1.19)	3	-10.33	92.24	33	2
4.6227e+06	36097_L8_2.5d_lup02	Amino Acids and Derivatives	Histidine Metabolism	Histidine Biosynthesis	Phosphoribosylformimino-5-aminoimidazole carboxamide ribotide isomerase (EC 5.3.1.16)	1	-11	91.89	37	1
4.6227e+06	36097_L8_2.5d_lup02	Amino Acids and Derivatives	Histidine Metabolism	Histidine Degradation	Histidine ammonia-lyase (EC 4.3.1.3)	1	-6	67.5	40	1
4.6227e+06	36097_L8_2.5d_lup02	Amino Acids and Derivatives	Histidine Metabolism	Histidine Degradation	Imidazolonepropionase (EC 3.5.2.7)	4	-7.5	69.14	36.5	4
4.6227e+06	36097_L8_2.5d_lup02	Amino Acids and Derivatives	Histidine Metabolism	Histidine Degradation	Urocanate hydratase (EC 4.2.1.49)	6	-15.17	83.1	45	5
4.6227e+06	36097_L8_2.5d_lup02	Amino Acids and Derivatives	Lysine, threonine, methionine, and cysteine	Cysteine Biosynthesis	Cys regulon transcriptional activator CysB	13	-16.54	89.99	45.77	3
4.6227e+06	36097_L8_2.5d_lup02	Amino Acids and Derivatives	Lysine, threonine, methionine, and cysteine	Cysteine Biosynthesis	Cysteine synthase (EC 2.5.1.47)	19	-96.94	92.86	192.61	6
4.6227e+06	36097_L8_2.5d_lup02	Amino Acids and Derivatives	Lysine, threonine, methionine, and cysteine	Cysteine Biosynthesis	Phosphoadenylyl-sulfate reductase [thioredoxin] (EC 1.8.4.8)	3	-21.5	82.49	60.5	2
4.6227e+06	36097_L8_2.5d_lup02	Amino Acids and Derivatives	Lysine, threonine, methionine, and cysteine	Cysteine Biosynthesis	Serine acetyltransferase (EC 2.3.1.30)	12	-12.71	93.6	38.72	4
4.6227e+06	36097_L8_2.5d_lup02	Amino Acids and Derivatives	Lysine, threonine, methionine, and cysteine	Cysteine Biosynthesis	Sulfate adenylyltransferase subunit 1 (EC 2.7.7.4)	3	-9.33	86.42	34.67	2
4.6227e+06	36097_L8_2.5d_lup02	Amino Acids and Derivatives	Lysine, threonine, methionine, and cysteine	Cysteine Biosynthesis	Sulfate adenylyltransferase subunit 2 (EC 2.7.7.4)	3	-13	93.85	38.33	3
4.6227e+06	36097_L8_2.5d_lup02	Amino Acids and Derivatives	Lysine, threonine, methionine, and cysteine	Cysteine Biosynthesis	Sulfate and thiosulfate binding protein CysP	3	-15.33	74.91	50.67	2
4.6227e+06	36097_L8_2.5d_lup02	Amino Acids and Derivatives	Lysine, threonine, methionine, and cysteine	Cysteine Biosynthesis	Sulfate transport system permease protein CysT	1	-10	90.91	33	1
4.6227e+06	36097_L8_2.5d_lup02	Amino Acids and Derivatives	Lysine, threonine, methionine, and cysteine	Lysine Biosynthesis DAP Pathway	2,3,4,5-tetrahydropyridine-2,6-dicarboxylate N-acetyltransferase (EC 2.3.1.89)	4	-12	94.17	35	3
4.6227e+06	36097_L8_2.5d_lup02	Amino Acids and Derivatives	Lysine, threonine, methionine, and cysteine	Lysine Biosynthesis DAP Pathway	2,3,4,5-tetrahydropyridine-2,6-dicarboxylate N-succinyltransferase (EC 2.3.1.117)	19	-28.13	98.39	62.93	6
4.6227e+06	36097_L8_2.5d_lup02	Amino Acids and Derivatives	Lysine, threonine, methionine, and cysteine	Lysine Biosynthesis DAP Pathway	Aspartate-semialdehyde dehydrogenase (EC 1.2.1.11)	21	-26.58	89.83	64.32	11
4.6227e+06	36097_L8_2.5d_lup02	Amino Acids and Derivatives	Lysine, threonine, methionine, and cysteine	Lysine Biosynthesis DAP Pathway	Aspartokinase (EC 2.7.2.4)	37	-96.97	95.1	189.42	8
4.6227e+06	36097_L8_2.5d_lup02	Amino Acids and Derivatives	Lysine, threonine, methionine, and cysteine	Lysine Biosynthesis DAP Pathway	Diaminopimelate decarboxylase (EC 4.1.1.20)	16	-27.53	92.58	64.47	6
4.6227e+06	36097_L8_2.5d_lup02	Amino Acids and Derivatives	Lysine, threonine, methionine, and cysteine	Lysine Biosynthesis DAP Pathway	Diaminopimelate epimerase (EC 5.1.1.7)	5	-21.4	93.27	51	4
4.6227e+06	36097_L8_2.5d_lup02	Amino Acids and Derivatives	Lysine, threonine, methionine, and cysteine	Lysine Biosynthesis DAP Pathway	Dihydrodipicolinate reductase (EC 1.3.1.26)	5	-36.2	94.54	81.4	4
4.6227e+06	36097_L8_2.5d_lup02	Amino Acids and Derivatives	Lysine, threonine, methionine, and cysteine	Lysine Biosynthesis DAP Pathway	Dihydrodipicolinate synthase (EC 4.2.1.52)	14	-18.5	88.93	52.17	7
4.6227e+06	36097_L8_2.5d_lup02	Amino Acids and Derivatives	Lysine, threonine, methionine, and cysteine	Lysine Biosynthesis DAP Pathway	N-succinyl-L,L-diaminopimelate desuccinylase (EC 3.5.1.18)	5	-24.4	95.05	56.8	4
4.6227e+06	36097_L8_2.5d_lup02	Amino Acids and Derivatives	Lysine, threonine, methionine, and cysteine	Lysine biosynthesis AAA pathway 2	Homocitrate synthase (EC 2.3.3.14)	1	-12	94.74	38	1
4.6227e+06	36097_L8_2.5d_lup02	Amino Acids and Derivatives	Lysine, threonine, methionine, and cysteine	Lysine degradation	Lysine 2,3-aminomutase (EC 5.4.3.2)	11	-18.14	87.1	48.72	4
4.6227e+06	36097_L8_2.5d_lup02	Amino Acids and Derivatives	Lysine, threonine, methionine, and cysteine	Lysine degradation	Lysine decarboxylase, inducible (EC 4.1.1.18)	1	-282	78.05	574	1
4.6227e+06	36097_L8_2.5d_lup02	Amino Acids and Derivatives	Lysine, threonine, methionine, and cysteine	Lysine fermentation	Acetate kinase (EC 2.7.2.1)	42	-63.21	89.28	130.68	8
4.6227e+06	36097_L8_2.5d_lup02	Amino Acids and Derivatives	Lysine, threonine, methionine, and cysteine	Lysine fermentation	Acetyl-CoA acetyltransferase (EC 2.3.1.9)	1	-7	93.33	30	1
4.6227e+06	36097_L8_2.5d_lup02	Amino Acids and Derivatives	Lysine, threonine, methionine, and cysteine	Lysine fermentation	Butyryl-CoA dehydrogenase (EC 1.3.99.2)	1	-10	85.71	35	1
4.6227e+06	36097_L8_2.5d_lup02	Amino Acids and Derivatives	Lysine, threonine, methionine, and cysteine	Lysine fermentation	Lysine 2,3-aminomutase (EC 5.4.3.2)	11	-18.14	87.1	48.72	4
4.6227e+06	36097_L8_2.5d_lup02	Amino Acids and Derivatives	Lysine, threonine, methionine, and cysteine	Methionine Biosynthesis	5,10-methylenetetrahydrofolate reductase (EC 1.5.1.20)	7	-27.43	93.31	70	3
4.6227e+06	36097_L8_2.5d_lup02	Amino Acids and Derivatives	Lysine, threonine, methionine, and cysteine	Methionine Biosynthesis	5-methyltetrahydrofolate--homocysteine methyltransferase (EC 2.1.1.13)	11	-16	90.88	46.55	4
4.6227e+06	36097_L8_2.5d_lup02	Amino Acids and Derivatives	Lysine, threonine, methionine, and cysteine	Methionine Biosynthesis	Cystathionine beta-lyase (EC 4.4.1.8)	16	-18.71	89.04	50.29	8
4.6227e+06	36097_L8_2.5d_lup02	Amino Acids and Derivatives	Lysine, threonine, methionine, and cysteine	Methionine Biosynthesis	Cystathionine gamma-synthase (EC 2.5.1.48)	15	-18.54	93.44	48.38	6
4.6227e+06	36097_L8_2.5d_lup02	Amino Acids and Derivatives	Lysine, threonine, methionine, and cysteine	Methionine Biosynthesis	Cysteine synthase (EC 2.5.1.47)	19	-96.94	92.86	192.61	6
4.6227e+06	36097_L8_2.5d_lup02	Amino Acids and Derivatives	Lysine, threonine, methionine, and cysteine	Methionine Biosynthesis	Homoserine O-acetyltransferase (EC 2.3.1.31)	1	-12	85	40	1
4.6227e+06	36097_L8_2.5d_lup02	Amino Acids and Derivatives	Lysine, threonine, methionine, and cysteine	Methionine Biosynthesis	Homoserine dehydrogenase (EC 1.1.1.3)	25	-137.19	95.88	261	4
4.6227e+06	36097_L8_2.5d_lup02	Amino Acids and Derivatives	Lysine, threonine, methionine, and cysteine	Methionine Biosynthesis	Homoserine kinase (EC 2.7.1.39)	10	-158.4	96.07	285.9	2
4.6227e+06	36097_L8_2.5d_lup02	Amino Acids and Derivatives	Lysine, threonine, methionine, and cysteine	Methionine Biosynthesis	Methionine ABC transporter ATP-binding protein	3	-11.67	96.04	36	2
4.6227e+06	36097_L8_2.5d_lup02	Amino Acids and Derivatives	Lysine, threonine, methionine, and cysteine	Methionine Biosynthesis	Methionine ABC transporter permease protein	4	-11.33	98.92	35.33	3
4.6227e+06	36097_L8_2.5d_lup02	Amino Acids and Derivatives	Lysine, threonine, methionine, and cysteine	Methionine Biosynthesis	Methionine ABC transporter substrate-binding protein	14	-11.7	93.17	37.7	5
4.6227e+06	36097_L8_2.5d_lup02	Amino Acids and Derivatives	Lysine, threonine, methionine, and cysteine	Methionine Biosynthesis	Methionine repressor MetJ	1	-11	100	33	1
4.6227e+06	36097_L8_2.5d_lup02	Amino Acids and Derivatives	Lysine, threonine, methionine, and cysteine	Methionine Biosynthesis	S-adenosylhomocysteine nucleosidase (EC 3.2.2.9)	4	-7.75	89.42	33	3
4.6227e+06	36097_L8_2.5d_lup02	Amino Acids and Derivatives	Lysine, threonine, methionine, and cysteine	Methionine Biosynthesis	S-adenosylmethionine synthetase (EC 2.5.1.6)	8	-18.33	98.46	46	4
4.6227e+06	36097_L8_2.5d_lup02	Amino Acids and Derivatives	Lysine, threonine, methionine, and cysteine	Methionine Biosynthesis	S-ribosylhomocysteine lyase (EC 4.4.1.21)	3	-14.33	93.03	40.67	3
4.6227e+06	36097_L8_2.5d_lup02	Amino Acids and Derivatives	Lysine, threonine, methionine, and cysteine	Methionine Biosynthesis	Serine acetyltransferase (EC 2.3.1.30)	12	-12.71	93.6	38.72	4
4.6227e+06	36097_L8_2.5d_lup02	Amino Acids and Derivatives	Lysine, threonine, methionine, and cysteine	Methionine Biosynthesis	Transcriptional activator MetR	5	-12.2	85.75	38.4	3
4.6227e+06	36097_L8_2.5d_lup02	Amino Acids and Derivatives	Lysine, threonine, methionine, and cysteine	Methionine Degradation	Methionine ABC transporter ATP-binding protein	3	-11.67	96.04	36	2
4.6227e+06	36097_L8_2.5d_lup02	Amino Acids and Derivatives	Lysine, threonine, methionine, and cysteine	Methionine Degradation	Methionine ABC transporter permease protein	4	-11.33	98.92	35.33	3
4.6227e+06	36097_L8_2.5d_lup02	Amino Acids and Derivatives	Lysine, threonine, methionine, and cysteine	Methionine Degradation	Methionine ABC transporter substrate-binding protein	14	-11.7	93.17	37.7	5
4.6227e+06	36097_L8_2.5d_lup02	Amino Acids and Derivatives	Lysine, threonine, methionine, and cysteine	Methionine Degradation	Methionine gamma-lyase (EC 4.4.1.11)	1	-6	71.88	32	1
4.6227e+06	36097_L8_2.5d_lup02	Amino Acids and Derivatives	Lysine, threonine, methionine, and cysteine	Methionine Degradation	Pyruvate dehydrogenase E1 component (EC 1.2.4.1)	51	-42.61	91.73	93	9
4.6227e+06	36097_L8_2.5d_lup02	Amino Acids and Derivatives	Lysine, threonine, methionine, and cysteine	Methionine Degradation	Pyruvate-flavodoxin oxidoreductase (EC 1.2.7.-)	8	-73.33	82.54	157.83	2
4.6227e+06	36097_L8_2.5d_lup02	Amino Acids and Derivatives	Lysine, threonine, methionine, and cysteine	Methionine Degradation	S-adenosylhomocysteine nucleosidase (EC 3.2.2.9)	4	-7.75	89.42	33	3
4.6227e+06	36097_L8_2.5d_lup02	Amino Acids and Derivatives	Lysine, threonine, methionine, and cysteine	Methionine Degradation	S-adenosylmethionine synthetase (EC 2.5.1.6)	8	-18.33	98.46	46	4
4.6227e+06	36097_L8_2.5d_lup02	Amino Acids and Derivatives	Lysine, threonine, methionine, and cysteine	Methionine Degradation	S-ribosylhomocysteine lyase (EC 4.4.1.21)	3	-14.33	93.03	40.67	3
4.6227e+06	36097_L8_2.5d_lup02	Amino Acids and Derivatives	Lysine, threonine, methionine, and cysteine	Methionine Salvage	5'-methylthioadenosine nucleosidase (EC 3.2.2.16)	4	-7.75	89.42	33	3
4.6227e+06	36097_L8_2.5d_lup02	Amino Acids and Derivatives	Lysine, threonine, methionine, and cysteine	Threonine anaerobic catabolism gene cluster	Acetate kinase (EC 2.7.2.1)	42	-63.21	89.28	130.68	8
4.6227e+06	36097_L8_2.5d_lup02	Amino Acids and Derivatives	Lysine, threonine, methionine, and cysteine	Threonine anaerobic catabolism gene cluster	Phosphate acetyltransferase (EC 2.3.1.8)	95	-105.4	92.56	209.84	8
4.6227e+06	36097_L8_2.5d_lup02	Amino Acids and Derivatives	Lysine, threonine, methionine, and cysteine	Threonine anaerobic catabolism gene cluster	Serine transporter	12	-124.18	90.84	240.55	2
4.6227e+06	36097_L8_2.5d_lup02	Amino Acids and Derivatives	Lysine, threonine, methionine, and cysteine	Threonine and Homoserine Biosynthesis	Aspartate aminotransferase (EC 2.6.1.1)	12	-24.5	87.16	63.7	8
4.6227e+06	36097_L8_2.5d_lup02	Amino Acids and Derivatives	Lysine, threonine, methionine, and cysteine	Threonine and Homoserine Biosynthesis	Aspartate-semialdehyde dehydrogenase (EC 1.2.1.11)	21	-26.58	89.83	64.32	11
4.6227e+06	36097_L8_2.5d_lup02	Amino Acids and Derivatives	Lysine, threonine, methionine, and cysteine	Threonine and Homoserine Biosynthesis	Aspartokinase (EC 2.7.2.4)	37	-96.97	95.1	189.42	8
4.6227e+06	36097_L8_2.5d_lup02	Amino Acids and Derivatives	Lysine, threonine, methionine, and cysteine	Threonine and Homoserine Biosynthesis	Homoserine dehydrogenase (EC 1.1.1.3)	25	-137.19	95.88	261	4
4.6227e+06	36097_L8_2.5d_lup02	Amino Acids and Derivatives	Lysine, threonine, methionine, and cysteine	Threonine and Homoserine Biosynthesis	Homoserine kinase (EC 2.7.1.39)	10	-158.4	96.07	285.9	2
4.6227e+06	36097_L8_2.5d_lup02	Amino Acids and Derivatives	Lysine, threonine, methionine, and cysteine	Threonine and Homoserine Biosynthesis	Threonine synthase (EC 4.2.3.1)	12	-109.33	89.39	212.83	3
4.6227e+06	36097_L8_2.5d_lup02	Amino Acids and Derivatives	Lysine, threonine, methionine, and cysteine	Threonine degradation	Threonine dehydratase (EC 4.3.1.19)	5	-20.2	80.2	59.8	2
4.6227e+06	36097_L8_2.5d_lup02	Amino Acids and Derivatives	Proline and 4-hydroxyproline	A Hypothetical Protein Related to Proline Metabolism	Hypothetical protein YggS, proline synthase co-transcribed bacterial homolog PROSC	4	-10.75	92.35	34.25	2
4.6227e+06	36097_L8_2.5d_lup02	Amino Acids and Derivatives	Proline and 4-hydroxyproline	A Hypothetical Protein Related to Proline Metabolism	Pyrroline-5-carboxylate reductase (EC 1.5.1.2)	7	-11.2	90.19	40.2	4
4.6227e+06	36097_L8_2.5d_lup02	Amino Acids and Derivatives	Proline and 4-hydroxyproline	Proline, 4-hydroxyproline uptake and utilization	ProQ: influences osmotic activation of compatible solute ProP	8	-25.83	81.32	71	4
4.6227e+06	36097_L8_2.5d_lup02	Amino Acids and Derivatives	Proline and 4-hydroxyproline	Proline, 4-hydroxyproline uptake and utilization	Proline/sodium symporter PutP (TC 2.A.21.2.1)	10	-18.9	89.64	51.5	6
4.6227e+06	36097_L8_2.5d_lup02	Amino Acids and Derivatives	Proline and 4-hydroxyproline	Proline Synthesis	Gamma-glutamyl phosphate reductase (EC 1.2.1.41)	5	-15	92.14	45	4
4.6227e+06	36097_L8_2.5d_lup02	Amino Acids and Derivatives	Proline and 4-hydroxyproline	Proline Synthesis	Glutamate 5-kinase (EC 2.7.2.11)	4	-31.25	92.07	72	3
4.6227e+06	36097_L8_2.5d_lup02	Amino Acids and Derivatives	Proline and 4-hydroxyproline	Proline Synthesis	NADP-specific glutamate dehydrogenase (EC 1.4.1.4)	11	-15.3	91.85	43.7	7
4.6227e+06	36097_L8_2.5d_lup02	Amino Acids and Derivatives	Proline and 4-hydroxyproline	Proline Synthesis	Pyrroline-5-carboxylate reductase (EC 1.5.1.2)	7	-11.2	90.19	40.2	4
4.6227e+06	36097_L8_2.5d_lup02	Carbohydrates	-	Carbon storage regulator	Carbon storage regulator	5	-14	88.3	42.6	3
4.6227e+06	36097_L8_2.5d_lup02	Carbohydrates	-	Lacto-N-Biose I and Galacto-N-Biose Metabolic Pathway	UDP-glucose 4-epimerase (EC 5.1.3.2)	15	-22.75	92.28	55.92	6
4.6227e+06	36097_L8_2.5d_lup02	Carbohydrates	-	Sugar utilization in Thermotogales	1-phosphofructokinase (EC 2.7.1.56)	21	-23.72	87.68	62.28	6
4.6227e+06	36097_L8_2.5d_lup02	Carbohydrates	-	Sugar utilization in Thermotogales	2-dehydro-3-deoxygluconate kinase (EC 2.7.1.45)	9	-35.12	90.24	77.62	2
4.6227e+06	36097_L8_2.5d_lup02	Carbohydrates	-	Sugar utilization in Thermotogales	2-dehydro-3-deoxyphosphogluconate aldolase (EC 4.1.2.14)	2	-47	90.81	100.5	2
4.6227e+06	36097_L8_2.5d_lup02	Carbohydrates	-	Sugar utilization in Thermotogales	6-phosphogluconate dehydrogenase, decarboxylating (EC 1.1.1.44)	26	-69.43	96.62	133.1	5
4.6227e+06	36097_L8_2.5d_lup02	Carbohydrates	-	Sugar utilization in Thermotogales	6-phosphogluconolactonase (EC 3.1.1.31), eukaryotic type	9	-64.62	92.06	125.25	3
4.6227e+06	36097_L8_2.5d_lup02	Carbohydrates	-	Sugar utilization in Thermotogales	Alpha-galactosidase (EC 3.2.1.22)	28	-38.53	76	331.43	3
4.6227e+06	36097_L8_2.5d_lup02	Carbohydrates	-	Sugar utilization in Thermotogales	Beta-galactosidase (EC 3.2.1.23)	42	-20	77.97	57.22	5
4.6227e+06	36097_L8_2.5d_lup02	Carbohydrates	-	Sugar utilization in Thermotogales	Beta-glucosidase (EC 3.2.1.21)	1	-5	65.71	35	1
4.6227e+06	36097_L8_2.5d_lup02	Carbohydrates	-	Sugar utilization in Thermotogales	D-mannonate oxidoreductase (EC 1.1.1.57)	5	-36.2	89.98	80.8	2
4.6227e+06	36097_L8_2.5d_lup02	Carbohydrates	-	Sugar utilization in Thermotogales	Fructokinase (EC 2.7.1.4)	5	-9.25	81.33	37.25	3
4.6227e+06	36097_L8_2.5d_lup02	Carbohydrates	-	Sugar utilization in Thermotogales	Galactokinase (EC 2.7.1.6)	17	-93.61	87.25	191.08	5
4.6227e+06	36097_L8_2.5d_lup02	Carbohydrates	-	Sugar utilization in Thermotogales	Galactose-1-phosphate uridylyltransferase (EC 2.7.7.10)	11	-66.56	94.48	125.33	4
4.6227e+06	36097_L8_2.5d_lup02	Carbohydrates	-	Sugar utilization in Thermotogales	Glucose-6-phosphate 1-dehydrogenase (EC 1.1.1.49)	11	-36.4	94.61	76.1	4
4.6227e+06	36097_L8_2.5d_lup02	Carbohydrates	-	Sugar utilization in Thermotogales	Glycerol kinase (EC 2.7.1.30)	21	-293	97.6	501	1
4.6227e+06	36097_L8_2.5d_lup02	Carbohydrates	-	Sugar utilization in Thermotogales	Glycerol uptake facilitator protein	7	-135.57	89.88	254.14	2
4.6227e+06	36097_L8_2.5d_lup02	Carbohydrates	-	Sugar utilization in Thermotogales	L-ribulose-5-phosphate 4-epimerase (EC 5.1.3.4)	1	-49	97.85	93	1
4.6227e+06	36097_L8_2.5d_lup02	Carbohydrates	-	Sugar utilization in Thermotogales	Mannonate dehydratase (EC 4.2.1.8)	7	-97.33	89.57	185.33	3
4.6227e+06	36097_L8_2.5d_lup02	Carbohydrates	-	Sugar utilization in Thermotogales	Mannose-6-phosphate isomerase (EC 5.3.1.8)	6	-15.33	81.97	46.5	3
4.6227e+06	36097_L8_2.5d_lup02	Carbohydrates	-	Sugar utilization in Thermotogales	Myo-inositol 2-dehydrogenase 1 (EC 1.1.1.18)	3	-17	94.1	45	2
4.6227e+06	36097_L8_2.5d_lup02	Carbohydrates	-	Sugar utilization in Thermotogales	N-acetylglucosamine-6-phosphate deacetylase (EC 3.5.1.25)	21	-30.33	90.99	68.8	2
4.6227e+06	36097_L8_2.5d_lup02	Carbohydrates	-	Sugar utilization in Thermotogales	PTS system, fructose-specific IIA component (EC 2.7.1.69)	23	-59.65	85.19	137.71	3
4.6227e+06	36097_L8_2.5d_lup02	Carbohydrates	-	Sugar utilization in Thermotogales	PTS system, fructose-specific IIB component (EC 2.7.1.69)	18	-44.69	87.21	101.94	8
4.6227e+06	36097_L8_2.5d_lup02	Carbohydrates	-	Sugar utilization in Thermotogales	PTS system, fructose-specific IIC component (EC 2.7.1.69)	19	-42.59	87.78	97.82	9
4.6227e+06	36097_L8_2.5d_lup02	Carbohydrates	-	Sugar utilization in Thermotogales	Ribokinase (EC 2.7.1.15)	2	-119	82.2	264	1
4.6227e+06	36097_L8_2.5d_lup02	Carbohydrates	-	Sugar utilization in Thermotogales	Ribose ABC transport system, ATP-binding protein RbsA (TC 3.A.1.2.1)	9	-27.88	91.91	67.5	4
4.6227e+06	36097_L8_2.5d_lup02	Carbohydrates	-	Sugar utilization in Thermotogales	Ribose ABC transport system, high affinity permease RbsD (TC 3.A.1.2.1)	1	-18	72.88	59	1
4.6227e+06	36097_L8_2.5d_lup02	Carbohydrates	-	Sugar utilization in Thermotogales	Ribose ABC transport system, periplasmic ribose-binding protein RbsB (TC 3.A.1.2.1)	3	-93.33	94.05	187.33	2
4.6227e+06	36097_L8_2.5d_lup02	Carbohydrates	-	Sugar utilization in Thermotogales	Ribose ABC transport system, permease protein RbsC (TC 3.A.1.2.1)	3	-53.33	94.36	116	1
4.6227e+06	36097_L8_2.5d_lup02	Carbohydrates	-	Sugar utilization in Thermotogales	Ribulose-phosphate 3-epimerase (EC 5.1.3.1)	5	-39.6	91.72	86.8	3
4.6227e+06	36097_L8_2.5d_lup02	Carbohydrates	-	Sugar utilization in Thermotogales	Transaldolase (EC 2.2.1.2)	16	-139.2	95.61	262.47	4
4.6227e+06	36097_L8_2.5d_lup02	Carbohydrates	-	Sugar utilization in Thermotogales	Transketolase (EC 2.2.1.1)	21	-16.45	91.14	339.47	8
4.6227e+06	36097_L8_2.5d_lup02	Carbohydrates	-	Sugar utilization in Thermotogales	UDP-glucose 4-epimerase (EC 5.1.3.2)	15	-22.75	92.28	55.92	6
4.6227e+06	36097_L8_2.5d_lup02	Carbohydrates	-	Sugar utilization in Thermotogales	Uronate isomerase (EC 5.3.1.12)	1	-11	100	33	1
4.6227e+06	36097_L8_2.5d_lup02	Carbohydrates	-	Sugar utilization in Thermotogales	Xylulose kinase (EC 2.7.1.17)	3	-18.33	84.79	51	2
4.6227e+06	36097_L8_2.5d_lup02	Carbohydrates	-	Unknown carbohydrate utilization ( cluster Ydj )	Peptide methionine sulfoxide reductase MsrB (EC 1.8.4.12)	1	-8	79.41	34	1
4.6227e+06	36097_L8_2.5d_lup02	Carbohydrates	-	Unknown carbohydrate utilization ( cluster Ydj )	Putative oxidoreductase YdjL	2	-12	82.84	38	2
4.6227e+06	36097_L8_2.5d_lup02	Carbohydrates	-	Unknown carbohydrate utilization ( cluster Yeg )	Fructose-bisphosphate aldolase class I (EC 4.1.2.13)	1	-16	100	42	1
4.6227e+06	36097_L8_2.5d_lup02	Carbohydrates	Aminosugars	Chitin and N-acetylglucosamine utilization	Glucosamine-6-phosphate deaminase (EC 3.5.99.6)	14	-19.08	91.12	49.62	7
4.6227e+06	36097_L8_2.5d_lup02	Carbohydrates	Aminosugars	Chitin and N-acetylglucosamine utilization	N-acetylglucosamine-6-phosphate deacetylase (EC 3.5.1.25)	21	-30.33	90.99	68.8	2
4.6227e+06	36097_L8_2.5d_lup02	Carbohydrates	Aminosugars	Chitin and N-acetylglucosamine utilization	PTS system, N-acetylglucosamine-specific IIA component (EC 2.7.1.69)	6	-12.83	88.45	40.5	4
4.6227e+06	36097_L8_2.5d_lup02	Carbohydrates	Aminosugars	Chitin and N-acetylglucosamine utilization	PTS system, N-acetylglucosamine-specific IIB component (EC 2.7.1.69)	6	-12.83	88.45	40.5	4
4.6227e+06	36097_L8_2.5d_lup02	Carbohydrates	Aminosugars	Chitin and N-acetylglucosamine utilization	PTS system, N-acetylglucosamine-specific IIC component (EC 2.7.1.69)	6	-12.83	88.45	40.5	4
4.6227e+06	36097_L8_2.5d_lup02	Carbohydrates	Aminosugars	N-Acetyl-Galactosamine and Galactosamine Utilization	6-phosphofructokinase (EC 2.7.1.11)	17	-44.31	93.59	92	5
4.6227e+06	36097_L8_2.5d_lup02	Carbohydrates	CO2 fixation	Calvin-Benson cycle	Fructose-1,6-bisphosphatase, type I (EC 3.1.3.11)	10	-22.25	94.37	54	4
4.6227e+06	36097_L8_2.5d_lup02	Carbohydrates	CO2 fixation	Calvin-Benson cycle	Fructose-bisphosphate aldolase class I (EC 4.1.2.13)	1	-16	100	42	1
4.6227e+06	36097_L8_2.5d_lup02	Carbohydrates	CO2 fixation	Calvin-Benson cycle	Fructose-bisphosphate aldolase class II (EC 4.1.2.13)	37	-150.31	95.33	270.88	4
4.6227e+06	36097_L8_2.5d_lup02	Carbohydrates	CO2 fixation	Calvin-Benson cycle	NAD-dependent glyceraldehyde-3-phosphate dehydrogenase (EC 1.2.1.12)	26	-132.54	97.49	238.5	6
4.6227e+06	36097_L8_2.5d_lup02	Carbohydrates	CO2 fixation	Calvin-Benson cycle	Phosphoglycerate kinase (EC 2.7.2.3)	45	-117.77	91.19	236.42	5
4.6227e+06	36097_L8_2.5d_lup02	Carbohydrates	CO2 fixation	Calvin-Benson cycle	Ribose 5-phosphate isomerase A (EC 5.3.1.6)	3	-8.67	93.24	30.67	3
4.6227e+06	36097_L8_2.5d_lup02	Carbohydrates	CO2 fixation	Calvin-Benson cycle	Ribulose-phosphate 3-epimerase (EC 5.1.3.1)	5	-39.6	91.72	86.8	3
4.6227e+06	36097_L8_2.5d_lup02	Carbohydrates	CO2 fixation	Calvin-Benson cycle	Transketolase (EC 2.2.1.1)	21	-16.45	91.14	339.47	8
4.6227e+06	36097_L8_2.5d_lup02	Carbohydrates	CO2 fixation	Calvin-Benson cycle	Triosephosphate isomerase (EC 5.3.1.1)	33	-116.11	96.18	219.28	3
4.6227e+06	36097_L8_2.5d_lup02	Carbohydrates	CO2 fixation	Carboxysome	Carbonic anhydrase (EC 4.2.1.1)	7	-19.43	95.9	46.29	1
4.6227e+06	36097_L8_2.5d_lup02	Carbohydrates	CO2 fixation	Carboxysome	NADH dehydrogenase (EC 1.6.99.3)	10	-24	90.71	61.43	2
4.6227e+06	36097_L8_2.5d_lup02	Carbohydrates	CO2 fixation	Photorespiration (oxidative C2 cycle)	2-hydroxy-3-oxopropionate reductase (EC 1.1.1.60)	2	-10.5	97.16	35.5	1
4.6227e+06	36097_L8_2.5d_lup02	Carbohydrates	CO2 fixation	Photorespiration (oxidative C2 cycle)	2-oxoglutarate/malate translocator	19	-50.47	84.87	117.89	2
4.6227e+06	36097_L8_2.5d_lup02	Carbohydrates	CO2 fixation	Photorespiration (oxidative C2 cycle)	Catalase (EC 1.11.1.6)	11	-24	96.6	53	3
4.6227e+06	36097_L8_2.5d_lup02	Carbohydrates	CO2 fixation	Photorespiration (oxidative C2 cycle)	Dihydrolipoamide dehydrogenase (EC 1.8.1.4)	25	-60.71	94.23	123.17	8
4.6227e+06	36097_L8_2.5d_lup02	Carbohydrates	CO2 fixation	Photorespiration (oxidative C2 cycle)	Glycerate kinase (EC 2.7.1.31)	7	-15.14	89.7	45.57	1
4.6227e+06	36097_L8_2.5d_lup02	Carbohydrates	CO2 fixation	Photorespiration (oxidative C2 cycle)	Glycine cleavage system H protein	1	-20	71.43	70	1
4.6227e+06	36097_L8_2.5d_lup02	Carbohydrates	CO2 fixation	Photorespiration (oxidative C2 cycle)	Hydroxypyruvate reductase (EC 1.1.1.81)	9	-11.22	82.71	39	4
4.6227e+06	36097_L8_2.5d_lup02	Carbohydrates	CO2 fixation	Photorespiration (oxidative C2 cycle)	Phosphoglycolate phosphatase (EC 3.1.3.18)	6	-21.2	85.83	56.2	4
4.6227e+06	36097_L8_2.5d_lup02	Carbohydrates	CO2 fixation	Photorespiration (oxidative C2 cycle)	Serine hydroxymethyltransferase (EC 2.1.2.1)	11	-26.4	96.16	59.4	2
4.6227e+06	36097_L8_2.5d_lup02	Carbohydrates	Central carbohydrate metabolism	Dehydrogenase complexes	2-oxoglutarate dehydrogenase E1 component (EC 1.2.4.2)	31	-65.57	90.34	130.14	8
4.6227e+06	36097_L8_2.5d_lup02	Carbohydrates	Central carbohydrate metabolism	Dehydrogenase complexes	Cytosol aminopeptidase PepA (EC 3.4.11.1)	10	-26.2	86.19	68.5	4
4.6227e+06	36097_L8_2.5d_lup02	Carbohydrates	Central carbohydrate metabolism	Dehydrogenase complexes	Dihydrolipoamide acetyltransferase component of pyruvate dehydrogenase complex (EC 2.3.1.12)	64	-40.81	90.64	93.33	9
4.6227e+06	36097_L8_2.5d_lup02	Carbohydrates	Central carbohydrate metabolism	Dehydrogenase complexes	Dihydrolipoamide succinyltransferase component (E2) of 2-oxoglutarate dehydrogenase complex (EC 2.3.1.61)	13	-23.73	94.1	58.36	3
4.6227e+06	36097_L8_2.5d_lup02	Carbohydrates	Central carbohydrate metabolism	Dehydrogenase complexes	Pyruvate dehydrogenase E1 component (EC 1.2.4.1)	51	-42.61	91.73	93	9
4.6227e+06	36097_L8_2.5d_lup02	Carbohydrates	Central carbohydrate metabolism	Entner-Doudoroff Pathway	2-dehydro-3-deoxygluconate kinase (EC 2.7.1.45)	9	-35.12	90.24	77.62	2
4.6227e+06	36097_L8_2.5d_lup02	Carbohydrates	Central carbohydrate metabolism	Entner-Doudoroff Pathway	2-dehydro-3-deoxyphosphogluconate aldolase (EC 4.1.2.14)	2	-47	90.81	100.5	2
4.6227e+06	36097_L8_2.5d_lup02	Carbohydrates	Central carbohydrate metabolism	Entner-Doudoroff Pathway	6-phosphogluconolactonase (EC 3.1.1.31)	9	-64.62	92.06	125.25	3
4.6227e+06	36097_L8_2.5d_lup02	Carbohydrates	Central carbohydrate metabolism	Entner-Doudoroff Pathway	6-phosphogluconolactonase (EC 3.1.1.31), eukaryotic type	9	-64.62	92.06	125.25	3
4.6227e+06	36097_L8_2.5d_lup02	Carbohydrates	Central carbohydrate metabolism	Entner-Doudoroff Pathway	Enolase (EC 4.2.1.11)	35	-169.63	96.77	314.49	8
4.6227e+06	36097_L8_2.5d_lup02	Carbohydrates	Central carbohydrate metabolism	Entner-Doudoroff Pathway	Glucose-6-phosphate 1-dehydrogenase (EC 1.1.1.49)	11	-36.4	94.61	76.1	4
4.6227e+06	36097_L8_2.5d_lup02	Carbohydrates	Central carbohydrate metabolism	Entner-Doudoroff Pathway	NAD-dependent glyceraldehyde-3-phosphate dehydrogenase (EC 1.2.1.12)	26	-132.54	97.49	238.5	6
4.6227e+06	36097_L8_2.5d_lup02	Carbohydrates	Central carbohydrate metabolism	Entner-Doudoroff Pathway	Phosphoglycerate kinase (EC 2.7.2.3)	45	-117.77	91.19	236.42	5
4.6227e+06	36097_L8_2.5d_lup02	Carbohydrates	Central carbohydrate metabolism	Entner-Doudoroff Pathway	Phosphoglycerate mutase (EC 5.4.2.1)	18	-63.23	97.04	119.65	4
4.6227e+06	36097_L8_2.5d_lup02	Carbohydrates	Central carbohydrate metabolism	Entner-Doudoroff Pathway	Pyruvate kinase (EC 2.7.1.40)	39	-90.21	93.16	179.11	8
4.6227e+06	36097_L8_2.5d_lup02	Carbohydrates	Central carbohydrate metabolism	Glycolate, glyoxylate interconversions	Glyoxylate reductase (EC 1.1.1.79)	1	-16	71.67	60	1
4.6227e+06	36097_L8_2.5d_lup02	Carbohydrates	Central carbohydrate metabolism	Glycolate, glyoxylate interconversions	Hydroxypyruvate reductase (EC 1.1.1.81)	9	-11.22	82.71	39	4
4.6227e+06	36097_L8_2.5d_lup02	Carbohydrates	Central carbohydrate metabolism	Glycolate, glyoxylate interconversions	Phosphoglycolate phosphatase (EC 3.1.3.18)	6	-21.2	85.83	56.2	4
4.6227e+06	36097_L8_2.5d_lup02	Carbohydrates	Central carbohydrate metabolism	Glycolysis and Gluconeogenesis	6-phosphofructokinase (EC 2.7.1.11)	17	-44.31	93.59	92	5
4.6227e+06	36097_L8_2.5d_lup02	Carbohydrates	Central carbohydrate metabolism	Glycolysis and Gluconeogenesis	Enolase (EC 4.2.1.11)	35	-169.63	96.77	314.49	8
4.6227e+06	36097_L8_2.5d_lup02	Carbohydrates	Central carbohydrate metabolism	Glycolysis and Gluconeogenesis	Fructose-1,6-bisphosphatase, type I (EC 3.1.3.11)	10	-22.25	94.37	54	4
4.6227e+06	36097_L8_2.5d_lup02	Carbohydrates	Central carbohydrate metabolism	Glycolysis and Gluconeogenesis	Fructose-bisphosphate aldolase class I (EC 4.1.2.13)	1	-16	100	42	1
4.6227e+06	36097_L8_2.5d_lup02	Carbohydrates	Central carbohydrate metabolism	Glycolysis and Gluconeogenesis	Fructose-bisphosphate aldolase class II (EC 4.1.2.13)	37	-150.31	95.33	270.88	4
4.6227e+06	36097_L8_2.5d_lup02	Carbohydrates	Central carbohydrate metabolism	Glycolysis and Gluconeogenesis	Glucose-6-phosphate isomerase (EC 5.3.1.9)	40	-37.4	91.4	80.37	10
4.6227e+06	36097_L8_2.5d_lup02	Carbohydrates	Central carbohydrate metabolism	Glycolysis and Gluconeogenesis	NAD-dependent glyceraldehyde-3-phosphate dehydrogenase (EC 1.2.1.12)	26	-132.54	97.49	238.5	6
4.6227e+06	36097_L8_2.5d_lup02	Carbohydrates	Central carbohydrate metabolism	Glycolysis and Gluconeogenesis	Phosphoglycerate kinase (EC 2.7.2.3)	45	-117.77	91.19	236.42	5
4.6227e+06	36097_L8_2.5d_lup02	Carbohydrates	Central carbohydrate metabolism	Glycolysis and Gluconeogenesis	Phosphoglycerate mutase (EC 5.4.2.1)	18	-63.23	97.04	119.65	4
4.6227e+06	36097_L8_2.5d_lup02	Carbohydrates	Central carbohydrate metabolism	Glycolysis and Gluconeogenesis	Pyruvate kinase (EC 2.7.1.40)	39	-90.21	93.16	179.11	8
4.6227e+06	36097_L8_2.5d_lup02	Carbohydrates	Central carbohydrate metabolism	Glycolysis and Gluconeogenesis	Pyruvate,phosphate dikinase (EC 2.7.9.1)	9	-24.44	77.84	69.56	4
4.6227e+06	36097_L8_2.5d_lup02	Carbohydrates	Central carbohydrate metabolism	Glycolysis and Gluconeogenesis	Triosephosphate isomerase (EC 5.3.1.1)	33	-116.11	96.18	219.28	3
4.6227e+06	36097_L8_2.5d_lup02	Carbohydrates	Central carbohydrate metabolism	Glycolysis and Gluconeogenesis, including Archaeal enzymes	6-phosphofructokinase (EC 2.7.1.11)	17	-44.31	93.59	92	5
4.6227e+06	36097_L8_2.5d_lup02	Carbohydrates	Central carbohydrate metabolism	Glycolysis and Gluconeogenesis, including Archaeal enzymes	Enolase (EC 4.2.1.11)	35	-169.63	96.77	314.49	8
4.6227e+06	36097_L8_2.5d_lup02	Carbohydrates	Central carbohydrate metabolism	Glycolysis and Gluconeogenesis, including Archaeal enzymes	Fructose-1,6-bisphosphatase, type I (EC 3.1.3.11)	10	-22.25	94.37	54	4
4.6227e+06	36097_L8_2.5d_lup02	Carbohydrates	Central carbohydrate metabolism	Glycolysis and Gluconeogenesis, including Archaeal enzymes	Glucose-6-phosphate isomerase (EC 5.3.1.9)	40	-37.4	91.4	80.37	10
4.6227e+06	36097_L8_2.5d_lup02	Carbohydrates	Central carbohydrate metabolism	Glycolysis and Gluconeogenesis, including Archaeal enzymes	Phosphoglycerate kinase (EC 2.7.2.3)	45	-117.77	91.19	236.42	5
4.6227e+06	36097_L8_2.5d_lup02	Carbohydrates	Central carbohydrate metabolism	Glycolysis and Gluconeogenesis, including Archaeal enzymes	Phosphoglycerate mutase (EC 5.4.2.1)	18	-63.23	97.04	119.65	4
4.6227e+06	36097_L8_2.5d_lup02	Carbohydrates	Central carbohydrate metabolism	Glycolysis and Gluconeogenesis, including Archaeal enzymes	Pyruvate kinase (EC 2.7.1.40)	39	-90.21	93.16	179.11	8
4.6227e+06	36097_L8_2.5d_lup02	Carbohydrates	Central carbohydrate metabolism	Glycolysis and Gluconeogenesis, including Archaeal enzymes	Pyruvate,phosphate dikinase (EC 2.7.9.1)	9	-24.44	77.84	69.56	4
4.6227e+06	36097_L8_2.5d_lup02	Carbohydrates	Central carbohydrate metabolism	Glycolysis and Gluconeogenesis, including Archaeal enzymes	Triosephosphate isomerase (EC 5.3.1.1)	33	-116.11	96.18	219.28	3
4.6227e+06	36097_L8_2.5d_lup02	Carbohydrates	Central carbohydrate metabolism	Glyoxylate bypass	Malate dehydrogenase (EC 1.1.1.37)	17	-68.18	91.47	140.65	3
4.6227e+06	36097_L8_2.5d_lup02	Carbohydrates	Central carbohydrate metabolism	HPr kinase and hprK operon in Gram-positive organisms	Prolipoprotein diacylglyceryl transferase (EC 2.4.99.-)	12	-17.2	92.4	44.6	3
4.6227e+06	36097_L8_2.5d_lup02	Carbohydrates	Central carbohydrate metabolism	Methylglyoxal Metabolism	Aldehyde dehydrogenase (EC 1.2.1.3)	2	-12.5	87.74	41	1
4.6227e+06	36097_L8_2.5d_lup02	Carbohydrates	Central carbohydrate metabolism	Methylglyoxal Metabolism	Hydroxyacylglutathione hydrolase (EC 3.1.2.6)	3	-10.33	80.18	37.67	1
4.6227e+06	36097_L8_2.5d_lup02	Carbohydrates	Central carbohydrate metabolism	Methylglyoxal Metabolism	Lactoylglutathione lyase (EC 4.4.1.5)	9	-15.43	89.32	44.29	6
4.6227e+06	36097_L8_2.5d_lup02	Carbohydrates	Central carbohydrate metabolism	Methylglyoxal Metabolism	Methylglyoxal synthase (EC 4.2.3.3)	2	-14.5	90.22	42.5	2
4.6227e+06	36097_L8_2.5d_lup02	Carbohydrates	Central carbohydrate metabolism	Pentose phosphate pathway	6-phosphogluconate dehydrogenase, decarboxylating (EC 1.1.1.44)	26	-69.43	96.62	133.1	5
4.6227e+06	36097_L8_2.5d_lup02	Carbohydrates	Central carbohydrate metabolism	Pentose phosphate pathway	6-phosphogluconolactonase (EC 3.1.1.31)	9	-64.62	92.06	125.25	3
4.6227e+06	36097_L8_2.5d_lup02	Carbohydrates	Central carbohydrate metabolism	Pentose phosphate pathway	6-phosphogluconolactonase (EC 3.1.1.31), eukaryotic type	9	-64.62	92.06	125.25	3
4.6227e+06	36097_L8_2.5d_lup02	Carbohydrates	Central carbohydrate metabolism	Pentose phosphate pathway	Glucose-6-phosphate 1-dehydrogenase (EC 1.1.1.49)	11	-36.4	94.61	76.1	4
4.6227e+06	36097_L8_2.5d_lup02	Carbohydrates	Central carbohydrate metabolism	Pentose phosphate pathway	Ribose 5-phosphate isomerase A (EC 5.3.1.6)	3	-8.67	93.24	30.67	3
4.6227e+06	36097_L8_2.5d_lup02	Carbohydrates	Central carbohydrate metabolism	Pentose phosphate pathway	Ribose-phosphate pyrophosphokinase (EC 2.7.6.1)	36	-70.91	95.44	139.77	7
4.6227e+06	36097_L8_2.5d_lup02	Carbohydrates	Central carbohydrate metabolism	Pentose phosphate pathway	Ribulose-phosphate 3-epimerase (EC 5.1.3.1)	5	-39.6	91.72	86.8	3
4.6227e+06	36097_L8_2.5d_lup02	Carbohydrates	Central carbohydrate metabolism	Pentose phosphate pathway	Transaldolase (EC 2.2.1.2)	16	-139.2	95.61	262.47	4
4.6227e+06	36097_L8_2.5d_lup02	Carbohydrates	Central carbohydrate metabolism	Pentose phosphate pathway	Transketolase (EC 2.2.1.1)	21	-16.45	91.14	339.47	8
4.6227e+06	36097_L8_2.5d_lup02	Carbohydrates	Central carbohydrate metabolism	Pyruvate:ferredoxin oxidoreductase	Pyruvate-flavodoxin oxidoreductase (EC 1.2.7.-)	8	-73.33	82.54	157.83	2
4.6227e+06	36097_L8_2.5d_lup02	Carbohydrates	Central carbohydrate metabolism	Pyruvate Alanine Serine Interconversions	Alanine racemase (EC 5.1.1.1)	1	-5	62.86	35	1
4.6227e+06	36097_L8_2.5d_lup02	Carbohydrates	Central carbohydrate metabolism	Pyruvate Alanine Serine Interconversions	Alanine racemase, biosynthetic (EC 5.1.1.1)	4	-53.33	91.81	109.67	3
4.6227e+06	36097_L8_2.5d_lup02	Carbohydrates	Central carbohydrate metabolism	Pyruvate Alanine Serine Interconversions	Branched-chain amino acid aminotransferase (EC 2.6.1.42)	12	-27.73	95.12	61.36	5
4.6227e+06	36097_L8_2.5d_lup02	Carbohydrates	Central carbohydrate metabolism	Pyruvate Alanine Serine Interconversions	L-serine dehydratase (EC 4.3.1.17)	26	-81.06	89.2	162.35	4
4.6227e+06	36097_L8_2.5d_lup02	Carbohydrates	Central carbohydrate metabolism	Pyruvate Alanine Serine Interconversions	Serine transporter	12	-124.18	90.84	240.55	2
4.6227e+06	36097_L8_2.5d_lup02	Carbohydrates	Central carbohydrate metabolism	Pyruvate metabolism I: anaplerotic reactions, PEP	Malate permease	4	-14.75	81.03	48.75	2
4.6227e+06	36097_L8_2.5d_lup02	Carbohydrates	Central carbohydrate metabolism	Pyruvate metabolism I: anaplerotic reactions, PEP	NADP-dependent malic enzyme (EC 1.1.1.40)	29	-72.05	92.96	141.76	5
4.6227e+06	36097_L8_2.5d_lup02	Carbohydrates	Central carbohydrate metabolism	Pyruvate metabolism I: anaplerotic reactions, PEP	Oxaloacetate decarboxylase alpha chain (EC 4.1.1.3)	22	-199.41	89.19	384.36	5
4.6227e+06	36097_L8_2.5d_lup02	Carbohydrates	Central carbohydrate metabolism	Pyruvate metabolism I: anaplerotic reactions, PEP	Oxaloacetate decarboxylase beta chain (EC 4.1.1.3)	5	-165.6	85.35	348.6	2
4.6227e+06	36097_L8_2.5d_lup02	Carbohydrates	Central carbohydrate metabolism	Pyruvate metabolism I: anaplerotic reactions, PEP	Oxaloacetate decarboxylase gamma chain (EC 4.1.1.3)	1	-11	71.74	46	1
4.6227e+06	36097_L8_2.5d_lup02	Carbohydrates	Central carbohydrate metabolism	Pyruvate metabolism I: anaplerotic reactions, PEP	Phosphoenolpyruvate carboxykinase [ATP] (EC 4.1.1.49)	5	-5.03	96.97	471.77	3
4.6227e+06	36097_L8_2.5d_lup02	Carbohydrates	Central carbohydrate metabolism	Pyruvate metabolism I: anaplerotic reactions, PEP	Phosphoenolpyruvate carboxylase (EC 4.1.1.31)	45	-44.32	90.02	95.33	10
4.6227e+06	36097_L8_2.5d_lup02	Carbohydrates	Central carbohydrate metabolism	Pyruvate metabolism I: anaplerotic reactions, PEP	Pyruvate kinase (EC 2.7.1.40)	39	-90.21	93.16	179.11	8
4.6227e+06	36097_L8_2.5d_lup02	Carbohydrates	Central carbohydrate metabolism	Pyruvate metabolism I: anaplerotic reactions, PEP	Pyruvate,phosphate dikinase (EC 2.7.9.1)	9	-24.44	77.84	69.56	4
4.6227e+06	36097_L8_2.5d_lup02	Carbohydrates	Central carbohydrate metabolism	Pyruvate metabolism II: acetyl-CoA, acetogenesis from pyruvate	Acetaldehyde dehydrogenase (EC 1.2.1.10)	60	-152.73	91.69	287.61	4
4.6227e+06	36097_L8_2.5d_lup02	Carbohydrates	Central carbohydrate metabolism	Pyruvate metabolism II: acetyl-CoA, acetogenesis from pyruvate	Acetate kinase (EC 2.7.2.1)	42	-63.21	89.28	130.68	8
4.6227e+06	36097_L8_2.5d_lup02	Carbohydrates	Central carbohydrate metabolism	Pyruvate metabolism II: acetyl-CoA, acetogenesis from pyruvate	Aldehyde dehydrogenase (EC 1.2.1.3)	2	-12.5	87.74	41	1
4.6227e+06	36097_L8_2.5d_lup02	Carbohydrates	Central carbohydrate metabolism	Pyruvate metabolism II: acetyl-CoA, acetogenesis from pyruvate	Dihydrolipoamide acetyltransferase component of pyruvate dehydrogenase complex (EC 2.3.1.12)	64	-40.81	90.64	93.33	9
4.6227e+06	36097_L8_2.5d_lup02	Carbohydrates	Central carbohydrate metabolism	Pyruvate metabolism II: acetyl-CoA, acetogenesis from pyruvate	Dihydrolipoamide dehydrogenase of pyruvate dehydrogenase complex (EC 1.8.1.4)	23	-61.27	96.16	121.14	7
4.6227e+06	36097_L8_2.5d_lup02	Carbohydrates	Central carbohydrate metabolism	Pyruvate metabolism II: acetyl-CoA, acetogenesis from pyruvate	Phosphate acetyltransferase (EC 2.3.1.8)	95	-105.4	92.56	209.84	8
4.6227e+06	36097_L8_2.5d_lup02	Carbohydrates	Central carbohydrate metabolism	Pyruvate metabolism II: acetyl-CoA, acetogenesis from pyruvate	Pyruvate dehydrogenase E1 component (EC 1.2.4.1)	51	-42.61	91.73	93	9
4.6227e+06	36097_L8_2.5d_lup02	Carbohydrates	Central carbohydrate metabolism	TCA Cycle	2-oxoglutarate dehydrogenase E1 component (EC 1.2.4.2)	31	-65.57	90.34	130.14	8
4.6227e+06	36097_L8_2.5d_lup02	Carbohydrates	Central carbohydrate metabolism	TCA Cycle	Dihydrolipoamide dehydrogenase (EC 1.8.1.4)	25	-60.71	94.23	123.17	8
4.6227e+06	36097_L8_2.5d_lup02	Carbohydrates	Central carbohydrate metabolism	TCA Cycle	Dihydrolipoamide dehydrogenase of pyruvate dehydrogenase complex (EC 1.8.1.4)	23	-61.27	96.16	121.14	7
4.6227e+06	36097_L8_2.5d_lup02	Carbohydrates	Central carbohydrate metabolism	TCA Cycle	Dihydrolipoamide succinyltransferase component (E2) of 2-oxoglutarate dehydrogenase complex (EC 2.3.1.61)	13	-23.73	94.1	58.36	3
4.6227e+06	36097_L8_2.5d_lup02	Carbohydrates	Central carbohydrate metabolism	TCA Cycle	Fumarate hydratase class II (EC 4.2.1.2)	61	-181.26	94.95	332.21	6
4.6227e+06	36097_L8_2.5d_lup02	Carbohydrates	Central carbohydrate metabolism	TCA Cycle	Malate dehydrogenase (EC 1.1.1.37)	17	-68.18	91.47	140.65	3
4.6227e+06	36097_L8_2.5d_lup02	Carbohydrates	Central carbohydrate metabolism	TCA Cycle	Succinate dehydrogenase flavoprotein subunit (EC 1.3.99.1)	10	-19.6	97.63	426.55	4
4.6227e+06	36097_L8_2.5d_lup02	Carbohydrates	Central carbohydrate metabolism	TCA Cycle	Succinate dehydrogenase iron-sulfur protein (EC 1.3.99.1)	7	-24.57	91.33	57	2
4.6227e+06	36097_L8_2.5d_lup02	Carbohydrates	Central carbohydrate metabolism	TCA Cycle	Succinyl-CoA ligase [ADP-forming] alpha chain (EC 6.2.1.5)	3	-13.33	93.82	40.33	1
4.6227e+06	36097_L8_2.5d_lup02	Carbohydrates	Central carbohydrate metabolism	TCA Cycle	Succinyl-CoA ligase [ADP-forming] beta chain (EC 6.2.1.5)	6	-15	86.68	45.4	3
4.6227e+06	36097_L8_2.5d_lup02	Carbohydrates	Di- and oligosaccharides	Beta-Glucoside Metabolism	Beta-glucosidase (EC 3.2.1.21)	1	-5	65.71	35	1
4.6227e+06	36097_L8_2.5d_lup02	Carbohydrates	Di- and oligosaccharides	Fructooligosaccharides(FOS) and Raffinose Utilization	Alpha-galactosidase (EC 3.2.1.22)	28	-38.53	76	331.43	3
4.6227e+06	36097_L8_2.5d_lup02	Carbohydrates	Di- and oligosaccharides	Fructooligosaccharides(FOS) and Raffinose Utilization	Beta-glucosidase (EC 3.2.1.21)	1	-5	65.71	35	1
4.6227e+06	36097_L8_2.5d_lup02	Carbohydrates	Di- and oligosaccharides	Fructooligosaccharides(FOS) and Raffinose Utilization	Lactose permease	8	-20	75.53	61	2
4.6227e+06	36097_L8_2.5d_lup02	Carbohydrates	Di- and oligosaccharides	Fructooligosaccharides(FOS) and Raffinose Utilization	Sucrose-6-phosphate hydrolase (EC 3.2.1.26)	12	-15	88.16	41.25	5
4.6227e+06	36097_L8_2.5d_lup02	Carbohydrates	Di- and oligosaccharides	Lactose and Galactose Uptake and Utilization	Aldose 1-epimerase (EC 5.1.3.3)	18	-38.93	76.52	104.79	6
4.6227e+06	36097_L8_2.5d_lup02	Carbohydrates	Di- and oligosaccharides	Lactose and Galactose Uptake and Utilization	Alpha-galactosidase (EC 3.2.1.22)	28	-38.53	76	331.43	3
4.6227e+06	36097_L8_2.5d_lup02	Carbohydrates	Di- and oligosaccharides	Lactose and Galactose Uptake and Utilization	Beta-galactosidase (EC 3.2.1.23)	42	-20	77.97	57.22	5
4.6227e+06	36097_L8_2.5d_lup02	Carbohydrates	Di- and oligosaccharides	Lactose and Galactose Uptake and Utilization	Galactokinase (EC 2.7.1.6)	17	-93.61	87.25	191.08	5
4.6227e+06	36097_L8_2.5d_lup02	Carbohydrates	Di- and oligosaccharides	Lactose and Galactose Uptake and Utilization	Galactose operon repressor, GalR-LacI family of transcriptional regulators	7	-44.2	89.06	100.4	3
4.6227e+06	36097_L8_2.5d_lup02	Carbohydrates	Di- and oligosaccharides	Lactose and Galactose Uptake and Utilization	Galactose-1-phosphate uridylyltransferase (EC 2.7.7.10)	11	-66.56	94.48	125.33	4
4.6227e+06	36097_L8_2.5d_lup02	Carbohydrates	Di- and oligosaccharides	Lactose and Galactose Uptake and Utilization	Galactose-6-phosphate isomerase, LacB subunit (EC 5.3.1.26)	2	-20	99.26	46.5	1
4.6227e+06	36097_L8_2.5d_lup02	Carbohydrates	Di- and oligosaccharides	Lactose and Galactose Uptake and Utilization	Galactose/methyl galactoside ABC transport system, ATP-binding protein MglA (EC 3.6.3.17)	35	-241.95	94.03	448.95	3
4.6227e+06	36097_L8_2.5d_lup02	Carbohydrates	Di- and oligosaccharides	Lactose and Galactose Uptake and Utilization	Galactose/methyl galactoside ABC transport system, D-galactose-binding periplasmic protein MglB (TC 3.A.1.2.3)	21	-144.15	87.65	286.05	5
4.6227e+06	36097_L8_2.5d_lup02	Carbohydrates	Di- and oligosaccharides	Lactose and Galactose Uptake and Utilization	Galactose/methyl galactoside ABC transport system, permease protein MglC (TC 3.A.1.2.3)	10	-87.56	93.81	173.11	4
4.6227e+06	36097_L8_2.5d_lup02	Carbohydrates	Di- and oligosaccharides	Lactose and Galactose Uptake and Utilization	Lactose permease	8	-20	75.53	61	2
4.6227e+06	36097_L8_2.5d_lup02	Carbohydrates	Di- and oligosaccharides	Lactose and Galactose Uptake and Utilization	Tagatose 1,6-diphosphate aldolase (EC 4.1.2.40)	2	-13	98.65	36.5	2
4.6227e+06	36097_L8_2.5d_lup02	Carbohydrates	Di- and oligosaccharides	Lactose and Galactose Uptake and Utilization	Tagatose-6-phosphate kinase (EC 2.7.1.144)	2	-12	97.26	36.5	1
4.6227e+06	36097_L8_2.5d_lup02	Carbohydrates	Di- and oligosaccharides	Lactose and Galactose Uptake and Utilization	UDP-glucose 4-epimerase (EC 5.1.3.2)	15	-22.75	92.28	55.92	6
4.6227e+06	36097_L8_2.5d_lup02	Carbohydrates	Di- and oligosaccharides	Lactose utilization	Beta-galactosidase (EC 3.2.1.23)	42	-20	77.97	57.22	5
4.6227e+06	36097_L8_2.5d_lup02	Carbohydrates	Di- and oligosaccharides	Lactose utilization	Galactoside O-acetyltransferase (EC 2.3.1.18)	1	-5	76.92	26	1
4.6227e+06	36097_L8_2.5d_lup02	Carbohydrates	Di- and oligosaccharides	Lactose utilization	Lactose permease	8	-20	75.53	61	2
4.6227e+06	36097_L8_2.5d_lup02	Carbohydrates	Di- and oligosaccharides	Maltose and Maltodextrin Utilization	4-alpha-glucanotransferase (amylomaltase) (EC 2.4.1.25)	16	-14	88.79	40.73	5
4.6227e+06	36097_L8_2.5d_lup02	Carbohydrates	Di- and oligosaccharides	Maltose and Maltodextrin Utilization	Aldose 1-epimerase (EC 5.1.3.3)	18	-38.93	76.52	104.79	6
4.6227e+06	36097_L8_2.5d_lup02	Carbohydrates	Di- and oligosaccharides	Maltose and Maltodextrin Utilization	Alpha-glucosidase (EC 3.2.1.20)	5	-15	95.42	38.4	1
4.6227e+06	36097_L8_2.5d_lup02	Carbohydrates	Di- and oligosaccharides	Maltose and Maltodextrin Utilization	Glycogen phosphorylase (EC 2.4.1.1)	31	-19.25	91.67	49.32	5
4.6227e+06	36097_L8_2.5d_lup02	Carbohydrates	Di- and oligosaccharides	Maltose and Maltodextrin Utilization	Maltodextrin phosphorylase (EC 2.4.1.1)	16	-17.69	87.99	48.77	4
4.6227e+06	36097_L8_2.5d_lup02	Carbohydrates	Di- and oligosaccharides	Maltose and Maltodextrin Utilization	Maltoporin (maltose/maltodextrin high-affinity receptor, phage lambda receptor protein)	9	-27.71	86.28	66.86	2
4.6227e+06	36097_L8_2.5d_lup02	Carbohydrates	Di- and oligosaccharides	Maltose and Maltodextrin Utilization	Maltose operon periplasmic protein MalM	1	-6	76.67	30	1
4.6227e+06	36097_L8_2.5d_lup02	Carbohydrates	Di- and oligosaccharides	Maltose and Maltodextrin Utilization	Maltose/maltodextrin ABC transporter, permease protein MalF	7	-13.29	90.81	39.72	1
4.6227e+06	36097_L8_2.5d_lup02	Carbohydrates	Di- and oligosaccharides	Maltose and Maltodextrin Utilization	Maltose/maltodextrin ABC transporter, permease protein MalG	5	-16	95.44	42.8	1
4.6227e+06	36097_L8_2.5d_lup02	Carbohydrates	Di- and oligosaccharides	Maltose and Maltodextrin Utilization	Maltose/maltodextrin ABC transporter, substrate binding periplasmic protein MalE	11	-20.78	90.83	53.22	2
4.6227e+06	36097_L8_2.5d_lup02	Carbohydrates	Di- and oligosaccharides	Maltose and Maltodextrin Utilization	Maltose/maltodextrin transport ATP-binding protein MalK (EC 3.6.3.19)	19	-13.92	92.09	41.08	3
4.6227e+06	36097_L8_2.5d_lup02	Carbohydrates	Di- and oligosaccharides	Maltose and Maltodextrin Utilization	PTS system, maltose and glucose-specific IIA component (EC 2.7.1.69)	4	-15	79.47	48	3
4.6227e+06	36097_L8_2.5d_lup02	Carbohydrates	Di- and oligosaccharides	Maltose and Maltodextrin Utilization	PTS system, maltose and glucose-specific IIB component (EC 2.7.1.69)	7	-11.86	76.34	43.14	5
4.6227e+06	36097_L8_2.5d_lup02	Carbohydrates	Di- and oligosaccharides	Maltose and Maltodextrin Utilization	PTS system, maltose and glucose-specific IIC component (EC 2.7.1.69)	7	-11.86	76.34	43.14	5
4.6227e+06	36097_L8_2.5d_lup02	Carbohydrates	Di- and oligosaccharides	Maltose and Maltodextrin Utilization	Transcriptional activator of maltose regulon, MalT	1	-6	74.19	31	1
4.6227e+06	36097_L8_2.5d_lup02	Carbohydrates	Di- and oligosaccharides	Melibiose Utilization	Alpha-galactosidase (EC 3.2.1.22)	28	-38.53	76	331.43	3
4.6227e+06	36097_L8_2.5d_lup02	Carbohydrates	Di- and oligosaccharides	Melibiose Utilization	Melibiose carrier protein, Na+/melibiose symporter	11	-194.17	87	371.83	2
4.6227e+06	36097_L8_2.5d_lup02	Carbohydrates	Di- and oligosaccharides	Sucrose utilization	Fructokinase (EC 2.7.1.4)	5	-9.25	81.33	37.25	3
4.6227e+06	36097_L8_2.5d_lup02	Carbohydrates	Di- and oligosaccharides	Sucrose utilization	PTS system, sucrose-specific IIB component (EC 2.7.1.69)	38	-46.15	91.32	98.5	3
4.6227e+06	36097_L8_2.5d_lup02	Carbohydrates	Di- and oligosaccharides	Sucrose utilization	PTS system, sucrose-specific IIC component (EC 2.7.1.69)	38	-46.15	91.32	98.5	3
4.6227e+06	36097_L8_2.5d_lup02	Carbohydrates	Di- and oligosaccharides	Sucrose utilization	Sucrose operon repressor ScrR, LacI family	4	-10.67	83.1	39.67	2
4.6227e+06	36097_L8_2.5d_lup02	Carbohydrates	Di- and oligosaccharides	Sucrose utilization	Sucrose permease, major facilitator superfamily	6	-25.5	81.92	66.67	1
4.6227e+06	36097_L8_2.5d_lup02	Carbohydrates	Di- and oligosaccharides	Sucrose utilization	Sucrose specific transcriptional regulator CscR, LacI family	1	-9	84.85	33	1
4.6227e+06	36097_L8_2.5d_lup02	Carbohydrates	Di- and oligosaccharides	Sucrose utilization	Sucrose-6-phosphate hydrolase (EC 3.2.1.26)	12	-15	88.16	41.25	5
4.6227e+06	36097_L8_2.5d_lup02	Carbohydrates	Di- and oligosaccharides	Sucrose utilization Shewanella	Fructokinase (EC 2.7.1.4)	5	-9.25	81.33	37.25	3
4.6227e+06	36097_L8_2.5d_lup02	Carbohydrates	Di- and oligosaccharides	Trehalose Biosynthesis	1,4-alpha-glucan (glycogen) branching enzyme, GH-13-type (EC 2.4.1.18)	26	-76.05	91.78	140.5	9
4.6227e+06	36097_L8_2.5d_lup02	Carbohydrates	Di- and oligosaccharides	Trehalose Biosynthesis	Glycogen debranching enzyme (EC 3.2.1.-)	22	-18.8	86.07	49.33	5
4.6227e+06	36097_L8_2.5d_lup02	Carbohydrates	Di- and oligosaccharides	Trehalose Uptake and Utilization	Maltoporin (maltose/maltodextrin high-affinity receptor, phage lambda receptor protein)	9	-27.71	86.28	66.86	2
4.6227e+06	36097_L8_2.5d_lup02	Carbohydrates	Di- and oligosaccharides	Trehalose Uptake and Utilization	PTS system, glucose-specific IIA component (EC 2.7.1.69)	4	-44	84.1	103.5	1
4.6227e+06	36097_L8_2.5d_lup02	Carbohydrates	Fermentation	Acetoin, butanediol metabolism	Acetolactate synthase large subunit (EC 2.2.1.6)	13	-44.15	82.78	105.92	6
4.6227e+06	36097_L8_2.5d_lup02	Carbohydrates	Fermentation	Acetoin, butanediol metabolism	Acetolactate synthase small subunit (EC 2.2.1.6)	4	-10	92.12	34.67	3
4.6227e+06	36097_L8_2.5d_lup02	Carbohydrates	Fermentation	Acetone Butanol Ethanol Synthesis	Acetaldehyde dehydrogenase (EC 1.2.1.10)	60	-152.73	91.69	287.61	4
4.6227e+06	36097_L8_2.5d_lup02	Carbohydrates	Fermentation	Acetone Butanol Ethanol Synthesis	Acetyl-CoA acetyltransferase (EC 2.3.1.9)	1	-7	93.33	30	1
4.6227e+06	36097_L8_2.5d_lup02	Carbohydrates	Fermentation	Acetone Butanol Ethanol Synthesis	Alcohol dehydrogenase (EC 1.1.1.1)	60	-152.73	91.69	287.61	4
4.6227e+06	36097_L8_2.5d_lup02	Carbohydrates	Fermentation	Acetone Butanol Ethanol Synthesis	Butyryl-CoA dehydrogenase (EC 1.3.99.2)	1	-10	85.71	35	1
4.6227e+06	36097_L8_2.5d_lup02	Carbohydrates	Fermentation	Acetyl-CoA fermentation to Butyrate	Acetyl-CoA acetyltransferase (EC 2.3.1.9)	1	-7	93.33	30	1
4.6227e+06	36097_L8_2.5d_lup02	Carbohydrates	Fermentation	Acetyl-CoA fermentation to Butyrate	Butyrate kinase (EC 2.7.2.7)	3	-25.67	72.88	76.33	2
4.6227e+06	36097_L8_2.5d_lup02	Carbohydrates	Fermentation	Acetyl-CoA fermentation to Butyrate	Butyryl-CoA dehydrogenase (EC 1.3.99.2)	1	-10	85.71	35	1
4.6227e+06	36097_L8_2.5d_lup02	Carbohydrates	Fermentation	Acetyl-CoA fermentation to Butyrate	Phosphate butyryltransferase (EC 2.3.1.19)	3	-36	77.85	94	1
4.6227e+06	36097_L8_2.5d_lup02	Carbohydrates	Fermentation	Butanol Biosynthesis	Acetyl-CoA acetyltransferase (EC 2.3.1.9)	1	-7	93.33	30	1
4.6227e+06	36097_L8_2.5d_lup02	Carbohydrates	Fermentation	Butanol Biosynthesis	Alcohol dehydrogenase (EC 1.1.1.1); Acetaldehyde dehydrogenase (EC 1.2.1.10)	60	-152.73	91.69	287.61	4
4.6227e+06	36097_L8_2.5d_lup02	Carbohydrates	Fermentation	Butanol Biosynthesis	Butyryl-CoA dehydrogenase (EC 1.3.99.2)	1	-10	85.71	35	1
4.6227e+06	36097_L8_2.5d_lup02	Carbohydrates	Fermentation	Butanol Biosynthesis	Pyruvate formate-lyase (EC 2.3.1.54)	21	-20.8	95.64	464.89	8
4.6227e+06	36097_L8_2.5d_lup02	Carbohydrates	Fermentation	Fermentations: Lactate	Acetaldehyde dehydrogenase (EC 1.2.1.10)	60	-152.73	91.69	287.61	4
4.6227e+06	36097_L8_2.5d_lup02	Carbohydrates	Fermentation	Fermentations: Lactate	Acetate kinase (EC 2.7.2.1)	42	-63.21	89.28	130.68	8
4.6227e+06	36097_L8_2.5d_lup02	Carbohydrates	Fermentation	Fermentations: Lactate	D-lactate dehydrogenase (EC 1.1.1.28)	5	-38.5	93.77	82.5	3
4.6227e+06	36097_L8_2.5d_lup02	Carbohydrates	Fermentation	Fermentations: Lactate	Phosphate acetyltransferase (EC 2.3.1.8)	95	-105.4	92.56	209.84	8
4.6227e+06	36097_L8_2.5d_lup02	Carbohydrates	Fermentation	Fermentations: Mixed acid	Acetaldehyde dehydrogenase (EC 1.2.1.10)	60	-152.73	91.69	287.61	4
4.6227e+06	36097_L8_2.5d_lup02	Carbohydrates	Fermentation	Fermentations: Mixed acid	Acetate kinase (EC 2.7.2.1)	42	-63.21	89.28	130.68	8
4.6227e+06	36097_L8_2.5d_lup02	Carbohydrates	Fermentation	Fermentations: Mixed acid	Alcohol dehydrogenase (EC 1.1.1.1)	60	-152.73	91.69	287.61	4
4.6227e+06	36097_L8_2.5d_lup02	Carbohydrates	Fermentation	Fermentations: Mixed acid	D-lactate dehydrogenase (EC 1.1.1.28)	5	-38.5	93.77	82.5	3
4.6227e+06	36097_L8_2.5d_lup02	Carbohydrates	Fermentation	Fermentations: Mixed acid	Formate efflux transporter (TC 2.A.44 family)	17	-81.18	91.19	154.82	5
4.6227e+06	36097_L8_2.5d_lup02	Carbohydrates	Fermentation	Fermentations: Mixed acid	Phosphate acetyltransferase (EC 2.3.1.8)	95	-105.4	92.56	209.84	8
4.6227e+06	36097_L8_2.5d_lup02	Carbohydrates	Fermentation	Fermentations: Mixed acid	Phosphoenolpyruvate carboxylase (EC 4.1.1.31)	45	-44.32	90.02	95.33	10
4.6227e+06	36097_L8_2.5d_lup02	Carbohydrates	Fermentation	Fermentations: Mixed acid	Pyruvate formate-lyase (EC 2.3.1.54)	21	-20.8	95.64	464.89	8
4.6227e+06	36097_L8_2.5d_lup02	Carbohydrates	Fermentation	Fermentations: Mixed acid	Pyruvate formate-lyase activating enzyme (EC 1.97.1.4)	6	-19.5	91.02	48.25	4
4.6227e+06	36097_L8_2.5d_lup02	Carbohydrates	Monosaccharides	2-Ketogluconate Utilization	2-ketogluconate kinase (EC 2.7.1.13)	1	-5	73.33	30	1
4.6227e+06	36097_L8_2.5d_lup02	Carbohydrates	Monosaccharides	D-Galacturonate and D-Glucuronate Utilization	2-dehydro-3-deoxygluconate kinase (EC 2.7.1.45)	9	-35.12	90.24	77.62	2
4.6227e+06	36097_L8_2.5d_lup02	Carbohydrates	Monosaccharides	D-Galacturonate and D-Glucuronate Utilization	2-dehydro-3-deoxyphosphogluconate aldolase (EC 4.1.2.14)	2	-47	90.81	100.5	2
4.6227e+06	36097_L8_2.5d_lup02	Carbohydrates	Monosaccharides	D-Galacturonate and D-Glucuronate Utilization	Alpha-glucosidase (EC 3.2.1.20)	5	-15	95.42	38.4	1
4.6227e+06	36097_L8_2.5d_lup02	Carbohydrates	Monosaccharides	D-Galacturonate and D-Glucuronate Utilization	D-mannonate oxidoreductase (EC 1.1.1.57)	5	-36.2	89.98	80.8	2
4.6227e+06	36097_L8_2.5d_lup02	Carbohydrates	Monosaccharides	D-Galacturonate and D-Glucuronate Utilization	Hexuronate utilization operon transcriptional repressor ExuR	3	-50	97.48	103.33	2
4.6227e+06	36097_L8_2.5d_lup02	Carbohydrates	Monosaccharides	D-Galacturonate and D-Glucuronate Utilization	Mannonate dehydratase (EC 4.2.1.8)	7	-97.33	89.57	185.33	3
4.6227e+06	36097_L8_2.5d_lup02	Carbohydrates	Monosaccharides	D-Galacturonate and D-Glucuronate Utilization	Uronate isomerase (EC 5.3.1.12)	1	-11	100	33	1
4.6227e+06	36097_L8_2.5d_lup02	Carbohydrates	Monosaccharides	D-Tagatose and Galactitol Utilization	6-phosphofructokinase (EC 2.7.1.11)	17	-44.31	93.59	92	5
4.6227e+06	36097_L8_2.5d_lup02	Carbohydrates	Monosaccharides	D-Tagatose and Galactitol Utilization	Tagatose-6-phosphate kinase (EC 2.7.1.144)	2	-12	97.26	36.5	1
4.6227e+06	36097_L8_2.5d_lup02	Carbohydrates	Monosaccharides	D-galactarate, D-glucarate and D-glycerate catabolism	2-dehydro-3-deoxyglucarate aldolase (EC 4.1.2.20)	1	-10	87.88	33	1
4.6227e+06	36097_L8_2.5d_lup02	Carbohydrates	Monosaccharides	D-galactarate, D-glucarate and D-glycerate catabolism	2-hydroxy-3-oxopropionate reductase (EC 1.1.1.60)	2	-10.5	97.16	35.5	1
4.6227e+06	36097_L8_2.5d_lup02	Carbohydrates	Monosaccharides	D-galactarate, D-glucarate and D-glycerate catabolism	D-glycerate transporter (predicted)	9	-20.14	95.2	53.86	3
4.6227e+06	36097_L8_2.5d_lup02	Carbohydrates	Monosaccharides	D-galactarate, D-glucarate and D-glycerate catabolism	Glucarate dehydratase (EC 4.2.1.40)	2	-13.5	97.62	37	2
4.6227e+06	36097_L8_2.5d_lup02	Carbohydrates	Monosaccharides	D-galactarate, D-glucarate and D-glycerate catabolism	Glycerate kinase (EC 2.7.1.31)	7	-15.14	89.7	45.57	1
4.6227e+06	36097_L8_2.5d_lup02	Carbohydrates	Monosaccharides	D-galactarate, D-glucarate and D-glycerate catabolism	Sugar diacid utilization regulator SdaR	1	-5	77.42	31	1
4.6227e+06	36097_L8_2.5d_lup02	Carbohydrates	Monosaccharides	D-gluconate and ketogluconates metabolism	2-dehydro-3-deoxygluconate kinase (EC 2.7.1.45)	9	-35.12	90.24	77.62	2
4.6227e+06	36097_L8_2.5d_lup02	Carbohydrates	Monosaccharides	D-gluconate and ketogluconates metabolism	2-ketoaldonate reductase, broad specificity (EC 1.1.1.215) (EC 1.1.1.-)	3	-11.67	72.03	48.67	3
4.6227e+06	36097_L8_2.5d_lup02	Carbohydrates	Monosaccharides	D-gluconate and ketogluconates metabolism	2-ketogluconate kinase (EC 2.7.1.13)	1	-5	73.33	30	1
4.6227e+06	36097_L8_2.5d_lup02	Carbohydrates	Monosaccharides	D-gluconate and ketogluconates metabolism	6-phosphogluconate dehydrogenase, decarboxylating (EC 1.1.1.44)	26	-69.43	96.62	133.1	5
4.6227e+06	36097_L8_2.5d_lup02	Carbohydrates	Monosaccharides	D-gluconate and ketogluconates metabolism	Gluconate permease	1	-7	88.24	34	1
4.6227e+06	36097_L8_2.5d_lup02	Carbohydrates	Monosaccharides	D-gluconate and ketogluconates metabolism	Low-affinity gluconate/H+ symporter GntU	2	-8	88.72	34	2
4.6227e+06	36097_L8_2.5d_lup02	Carbohydrates	Monosaccharides	D-ribose utilization	Ribokinase (EC 2.7.1.15)	2	-119	82.2	264	1
4.6227e+06	36097_L8_2.5d_lup02	Carbohydrates	Monosaccharides	D-ribose utilization	Ribose 5-phosphate isomerase A (EC 5.3.1.6)	3	-8.67	93.24	30.67	3
4.6227e+06	36097_L8_2.5d_lup02	Carbohydrates	Monosaccharides	D-ribose utilization	Ribose ABC transport system, ATP-binding protein RbsA (TC 3.A.1.2.1)	9	-27.88	91.91	67.5	4
4.6227e+06	36097_L8_2.5d_lup02	Carbohydrates	Monosaccharides	D-ribose utilization	Ribose ABC transport system, high affinity permease RbsD (TC 3.A.1.2.1)	1	-18	72.88	59	1
4.6227e+06	36097_L8_2.5d_lup02	Carbohydrates	Monosaccharides	D-ribose utilization	Ribose ABC transport system, periplasmic ribose-binding protein RbsB (TC 3.A.1.2.1)	3	-93.33	94.05	187.33	2
4.6227e+06	36097_L8_2.5d_lup02	Carbohydrates	Monosaccharides	D-ribose utilization	Ribose ABC transport system, permease protein RbsC (TC 3.A.1.2.1)	3	-53.33	94.36	116	1
4.6227e+06	36097_L8_2.5d_lup02	Carbohydrates	Monosaccharides	D-ribose utilization	Ribose operon repressor	5	-29.4	86.12	73.8	1
4.6227e+06	36097_L8_2.5d_lup02	Carbohydrates	Monosaccharides	Deoxyribose and Deoxynucleoside Catabolism	Deoxyribose operon repressor, DeoR family	3	-6.67	67.52	36.67	1
4.6227e+06	36097_L8_2.5d_lup02	Carbohydrates	Monosaccharides	Deoxyribose and Deoxynucleoside Catabolism	Deoxyribose-phosphate aldolase (EC 4.1.2.4)	5	-89.8	90.65	177.8	2
4.6227e+06	36097_L8_2.5d_lup02	Carbohydrates	Monosaccharides	Deoxyribose and Deoxynucleoside Catabolism	Nucleoside permease NupC	16	-75.38	88.4	156.19	4
4.6227e+06	36097_L8_2.5d_lup02	Carbohydrates	Monosaccharides	Deoxyribose and Deoxynucleoside Catabolism	Phosphopentomutase (EC 5.4.2.7)	1	-15	97.5	40	1
4.6227e+06	36097_L8_2.5d_lup02	Carbohydrates	Monosaccharides	Deoxyribose and Deoxynucleoside Catabolism	Purine nucleoside phosphorylase (EC 2.4.2.1)	13	-96.69	94.9	181.46	3
4.6227e+06	36097_L8_2.5d_lup02	Carbohydrates	Monosaccharides	Deoxyribose and Deoxynucleoside Catabolism	Putative deoxyribonuclease YjjV	1	-5	74.19	31	1
4.6227e+06	36097_L8_2.5d_lup02	Carbohydrates	Monosaccharides	Deoxyribose and Deoxynucleoside Catabolism	Pyrimidine-nucleoside phosphorylase (EC 2.4.2.2)	1	-12	87.5	40	1
4.6227e+06	36097_L8_2.5d_lup02	Carbohydrates	Monosaccharides	Deoxyribose and Deoxynucleoside Catabolism	Ribokinase (EC 2.7.1.15)	2	-119	82.2	264	1
4.6227e+06	36097_L8_2.5d_lup02	Carbohydrates	Monosaccharides	Fructose utilization	1-phosphofructokinase (EC 2.7.1.56)	21	-23.72	87.68	62.28	6
4.6227e+06	36097_L8_2.5d_lup02	Carbohydrates	Monosaccharides	Fructose utilization	Fructokinase (EC 2.7.1.4)	5	-9.25	81.33	37.25	3
4.6227e+06	36097_L8_2.5d_lup02	Carbohydrates	Monosaccharides	Fructose utilization	Fructose-specific phosphocarrier protein HPr (EC 2.7.1.69)	23	-59.65	85.19	137.71	3
4.6227e+06	36097_L8_2.5d_lup02	Carbohydrates	Monosaccharides	Fructose utilization	PTS system, fructose-specific IIA component (EC 2.7.1.69)	23	-59.65	85.19	137.71	3
4.6227e+06	36097_L8_2.5d_lup02	Carbohydrates	Monosaccharides	Fructose utilization	PTS system, fructose-specific IIB component (EC 2.7.1.69)	18	-44.69	87.21	101.94	8
4.6227e+06	36097_L8_2.5d_lup02	Carbohydrates	Monosaccharides	Fructose utilization	PTS system, fructose-specific IIC component (EC 2.7.1.69)	19	-42.59	87.78	97.82	9
4.6227e+06	36097_L8_2.5d_lup02	Carbohydrates	Monosaccharides	Hexose Phosphate Uptake System	Hexose phosphate uptake regulatory protein UhpC	1	-11	81.08	37	1
4.6227e+06	36097_L8_2.5d_lup02	Carbohydrates	Monosaccharides	Hexose Phosphate Uptake System	Homolog of fucose/glucose/galactose permeases	6	-97.67	88.47	194.83	2
4.6227e+06	36097_L8_2.5d_lup02	Carbohydrates	Monosaccharides	L-Arabinose utilization	L-ribulose-5-phosphate 4-epimerase (EC 5.1.3.4)	1	-49	97.85	93	1
4.6227e+06	36097_L8_2.5d_lup02	Carbohydrates	Monosaccharides	L-ascorbate utilization (and related gene clusters)	3-keto-L-gulonate 6-phosphate decarboxylase	9	-22	95.75	53.5	2
4.6227e+06	36097_L8_2.5d_lup02	Carbohydrates	Monosaccharides	L-ascorbate utilization (and related gene clusters)	Ascorbate utilization transcriptional regulator UlaR, HTH-type	9	-13.55	72.56	50.89	4
4.6227e+06	36097_L8_2.5d_lup02	Carbohydrates	Monosaccharides	L-ascorbate utilization (and related gene clusters)	Ascorbate-specific PTS system, EIIA component (EC 2.7.1.-)	3	-66	83.01	153	1
4.6227e+06	36097_L8_2.5d_lup02	Carbohydrates	Monosaccharides	L-ascorbate utilization (and related gene clusters)	Ascorbate-specific PTS system, EIIC component	10	-48.7	95.12	99.8	3
4.6227e+06	36097_L8_2.5d_lup02	Carbohydrates	Monosaccharides	L-ascorbate utilization (and related gene clusters)	L-ribulose-5-phosphate 4-epimerase (EC 5.1.3.4)	1	-49	97.85	93	1
4.6227e+06	36097_L8_2.5d_lup02	Carbohydrates	Monosaccharides	L-ascorbate utilization (and related gene clusters)	L-xylulose 5-phosphate 3-epimerase (EC 5.1.3.-)	7	-75.14	94.53	141.57	3
4.6227e+06	36097_L8_2.5d_lup02	Carbohydrates	Monosaccharides	L-ascorbate utilization (and related gene clusters)	L-xylulose 5-phosphate 3-epimerase (EC 5.1.3.-) homolog	1	-23	94.74	57	1
4.6227e+06	36097_L8_2.5d_lup02	Carbohydrates	Monosaccharides	L-ascorbate utilization (and related gene clusters)	Probable L-ascorbate-6-phosphate lactonase UlaG (EC 3.1.1.-) (L-ascorbate utilization protein G)	8	-109.62	98.21	190.25	3
4.6227e+06	36097_L8_2.5d_lup02	Carbohydrates	Monosaccharides	L-fucose utilization	Fucose permease	1	-27	95.16	62	1
4.6227e+06	36097_L8_2.5d_lup02	Carbohydrates	Monosaccharides	L-fucose utilization	L-fucose isomerase (EC 5.3.1.25)	16	-18.73	92.61	48.09	4
4.6227e+06	36097_L8_2.5d_lup02	Carbohydrates	Monosaccharides	L-fucose utilization	L-fucose mutarotase	1	-14	87.8	41	1
4.6227e+06	36097_L8_2.5d_lup02	Carbohydrates	Monosaccharides	L-fucose utilization	L-fuculokinase (EC 2.7.1.51)	2	-11.5	78.92	40	1
4.6227e+06	36097_L8_2.5d_lup02	Carbohydrates	Monosaccharides	L-fucose utilization temp	Fucose permease	1	-27	95.16	62	1
4.6227e+06	36097_L8_2.5d_lup02	Carbohydrates	Monosaccharides	L-rhamnose utilization	Predicted L-lactate dehydrogenase, Iron-sulfur cluster-binding subunit YkgF	2	-12	98.28	33	1
4.6227e+06	36097_L8_2.5d_lup02	Carbohydrates	Monosaccharides	Mannose Metabolism	Mannose-6-phosphate isomerase (EC 5.3.1.8)	6	-15.33	81.97	46.5	3
4.6227e+06	36097_L8_2.5d_lup02	Carbohydrates	Monosaccharides	Mannose Metabolism	PTS system, mannose-specific IIA component (EC 2.7.1.69)	1	-23	68.49	73	1
4.6227e+06	36097_L8_2.5d_lup02	Carbohydrates	Monosaccharides	Mannose Metabolism	PTS system, mannose-specific IIB component (EC 2.7.1.69)	1	-23	68.49	73	1
4.6227e+06	36097_L8_2.5d_lup02	Carbohydrates	Monosaccharides	Mannose Metabolism	PTS system, mannose-specific IIC component (EC 2.7.1.69)	4	-11.5	91.44	39	3
4.6227e+06	36097_L8_2.5d_lup02	Carbohydrates	Monosaccharides	Mannose Metabolism	PTS system, mannose-specific IID component (EC 2.7.1.69)	1	-11	94.59	37	1
4.6227e+06	36097_L8_2.5d_lup02	Carbohydrates	Monosaccharides	Mannose Metabolism	Phosphomannomutase (EC 5.4.2.8)	20	-102.75	92.57	194.55	3
4.6227e+06	36097_L8_2.5d_lup02	Carbohydrates	Monosaccharides	Xylose utilization	Xylulose kinase (EC 2.7.1.17)	3	-18.33	84.79	51	2
4.6227e+06	36097_L8_2.5d_lup02	Carbohydrates	One-carbon Metabolism	One-carbon metabolism by tetrahydropterines	5,10-methylenetetrahydrofolate reductase (EC 1.5.1.20)	7	-27.43	93.31	70	3
4.6227e+06	36097_L8_2.5d_lup02	Carbohydrates	One-carbon Metabolism	One-carbon metabolism by tetrahydropterines	5-formyltetrahydrofolate cyclo-ligase (EC 6.3.3.2)	7	-15.4	75.99	51.8	5
4.6227e+06	36097_L8_2.5d_lup02	Carbohydrates	One-carbon Metabolism	One-carbon metabolism by tetrahydropterines	Formate--tetrahydrofolate ligase (EC 6.3.4.3)	4	-68.5	90.5	140.75	3
4.6227e+06	36097_L8_2.5d_lup02	Carbohydrates	One-carbon Metabolism	One-carbon metabolism by tetrahydropterines	Formiminotetrahydrofolate cyclodeaminase (EC 4.3.1.4)	2	-24.5	67.97	84	1
4.6227e+06	36097_L8_2.5d_lup02	Carbohydrates	One-carbon Metabolism	One-carbon metabolism by tetrahydropterines	Formyltetrahydrofolate deformylase (EC 3.5.1.10)	3	-119	94.59	222	1
4.6227e+06	36097_L8_2.5d_lup02	Carbohydrates	One-carbon Metabolism	One-carbon metabolism by tetrahydropterines	Methenyltetrahydrofolate cyclohydrolase (EC 3.5.4.9)	4	-35.75	80.61	96.25	4
4.6227e+06	36097_L8_2.5d_lup02	Carbohydrates	One-carbon Metabolism	One-carbon metabolism by tetrahydropterines	Methylenetetrahydrofolate dehydrogenase (NADP+) (EC 1.5.1.5)	4	-35.75	80.61	96.25	4
4.6227e+06	36097_L8_2.5d_lup02	Carbohydrates	One-carbon Metabolism	Serine-glyoxylate cycle	3-ketoacyl-CoA thiolase (EC 2.3.1.16)	1	-7	93.33	30	1
4.6227e+06	36097_L8_2.5d_lup02	Carbohydrates	One-carbon Metabolism	Serine-glyoxylate cycle	5,10-methylenetetrahydrofolate reductase (EC 1.5.1.20)	7	-27.43	93.31	70	3
4.6227e+06	36097_L8_2.5d_lup02	Carbohydrates	One-carbon Metabolism	Serine-glyoxylate cycle	5-formyltetrahydrofolate cyclo-ligase (EC 6.3.3.2)	7	-15.4	75.99	51.8	5
4.6227e+06	36097_L8_2.5d_lup02	Carbohydrates	One-carbon Metabolism	Serine-glyoxylate cycle	Acetyl-CoA acetyltransferase (EC 2.3.1.9)	1	-7	93.33	30	1
4.6227e+06	36097_L8_2.5d_lup02	Carbohydrates	One-carbon Metabolism	Serine-glyoxylate cycle	Enolase (EC 4.2.1.11)	35	-169.63	96.77	314.49	8
4.6227e+06	36097_L8_2.5d_lup02	Carbohydrates	One-carbon Metabolism	Serine-glyoxylate cycle	Formate--tetrahydrofolate ligase (EC 6.3.4.3)	4	-68.5	90.5	140.75	3
4.6227e+06	36097_L8_2.5d_lup02	Carbohydrates	One-carbon Metabolism	Serine-glyoxylate cycle	Formiminotetrahydrofolate cyclodeaminase (EC 4.3.1.4)	2	-24.5	67.97	84	1
4.6227e+06	36097_L8_2.5d_lup02	Carbohydrates	One-carbon Metabolism	Serine-glyoxylate cycle	Glycerate kinase (EC 2.7.1.31)	7	-15.14	89.7	45.57	1
4.6227e+06	36097_L8_2.5d_lup02	Carbohydrates	One-carbon Metabolism	Serine-glyoxylate cycle	Malate dehydrogenase (EC 1.1.1.37)	17	-68.18	91.47	140.65	3
4.6227e+06	36097_L8_2.5d_lup02	Carbohydrates	One-carbon Metabolism	Serine-glyoxylate cycle	Methenyltetrahydrofolate cyclohydrolase (EC 3.5.4.9)	4	-35.75	80.61	96.25	4
4.6227e+06	36097_L8_2.5d_lup02	Carbohydrates	One-carbon Metabolism	Serine-glyoxylate cycle	Methylenetetrahydrofolate dehydrogenase (NADP+) (EC 1.5.1.5)	4	-35.75	80.61	96.25	4
4.6227e+06	36097_L8_2.5d_lup02	Carbohydrates	One-carbon Metabolism	Serine-glyoxylate cycle	Phosphoenolpyruvate carboxykinase [ATP] (EC 4.1.1.49)	5	-5.03	96.97	471.77	3
4.6227e+06	36097_L8_2.5d_lup02	Carbohydrates	One-carbon Metabolism	Serine-glyoxylate cycle	Serine hydroxymethyltransferase (EC 2.1.2.1)	11	-26.4	96.16	59.4	2
4.6227e+06	36097_L8_2.5d_lup02	Carbohydrates	One-carbon Metabolism	Serine-glyoxylate cycle	Serine--pyruvate aminotransferase (EC 2.6.1.51)	2	-7	80.17	32.5	1
4.6227e+06	36097_L8_2.5d_lup02	Carbohydrates	One-carbon Metabolism	Serine-glyoxylate cycle	Succinate dehydrogenase flavoprotein subunit (EC 1.3.99.1)	10	-19.6	97.63	426.55	4
4.6227e+06	36097_L8_2.5d_lup02	Carbohydrates	One-carbon Metabolism	Serine-glyoxylate cycle	Succinate dehydrogenase iron-sulfur protein (EC 1.3.99.1)	7	-24.57	91.33	57	2
4.6227e+06	36097_L8_2.5d_lup02	Carbohydrates	One-carbon Metabolism	Serine-glyoxylate cycle	Succinyl-CoA ligase [ADP-forming] alpha chain (EC 6.2.1.5)	3	-13.33	93.82	40.33	1
4.6227e+06	36097_L8_2.5d_lup02	Carbohydrates	One-carbon Metabolism	Serine-glyoxylate cycle	Succinyl-CoA ligase [ADP-forming] beta chain (EC 6.2.1.5)	6	-15	86.68	45.4	3
4.6227e+06	36097_L8_2.5d_lup02	Carbohydrates	One-carbon Metabolism	Serine-glyoxylate cycle	decarboxylase	108	-76.29	90.91	157.24	42
4.6227e+06	36097_L8_2.5d_lup02	Carbohydrates	Organic acids	Glycerate metabolism	2-dehydro-3-deoxyglucarate aldolase (EC 4.1.2.20)	1	-10	87.88	33	1
4.6227e+06	36097_L8_2.5d_lup02	Carbohydrates	Organic acids	Glycerate metabolism	2-hydroxy-3-oxopropionate reductase (EC 1.1.1.60)	2	-10.5	97.16	35.5	1
4.6227e+06	36097_L8_2.5d_lup02	Carbohydrates	Organic acids	Glycerate metabolism	D-glycerate transporter (predicted)	9	-20.14	95.2	53.86	3
4.6227e+06	36097_L8_2.5d_lup02	Carbohydrates	Organic acids	Glycerate metabolism	Glycerate kinase (EC 2.7.1.31)	7	-15.14	89.7	45.57	1
4.6227e+06	36097_L8_2.5d_lup02	Carbohydrates	Organic acids	Glycerate metabolism	Hydroxypyruvate isomerase (EC 5.3.1.22)	2	-7	91.38	27	2
4.6227e+06	36097_L8_2.5d_lup02	Carbohydrates	Organic acids	Glycerate metabolism	Hydroxypyruvate reductase (EC 1.1.1.81)	9	-11.22	82.71	39	4
4.6227e+06	36097_L8_2.5d_lup02	Carbohydrates	Organic acids	Glycerate metabolism	Pyruvate kinase (EC 2.7.1.40)	39	-90.21	93.16	179.11	8
4.6227e+06	36097_L8_2.5d_lup02	Carbohydrates	Organic acids	Isobutyryl-CoA to Propionyl-CoA Module	Butyryl-CoA dehydrogenase (EC 1.3.99.2)	1	-10	85.71	35	1
4.6227e+06	36097_L8_2.5d_lup02	Carbohydrates	Organic acids	Lactate utilization	L-lactate permease	2	-12	82.64	44	2
4.6227e+06	36097_L8_2.5d_lup02	Carbohydrates	Organic acids	Lactate utilization	Predicted L-lactate dehydrogenase, Fe-S oxidoreductase subunit YkgE	2	-7	88	29	2
4.6227e+06	36097_L8_2.5d_lup02	Carbohydrates	Organic acids	Lactate utilization	Predicted L-lactate dehydrogenase, Iron-sulfur cluster-binding subunit YkgF	2	-12	98.28	33	1
4.6227e+06	36097_L8_2.5d_lup02	Carbohydrates	Organic acids	Lactate utilization	Predicted L-lactate dehydrogenase, hypothetical protein subunit YkgG	3	-11.67	83.34	42.67	3
4.6227e+06	36097_L8_2.5d_lup02	Carbohydrates	Polysaccharides	Alpha-Amylase locus in Streptocococcus	Maltose/maltodextrin ABC transporter, substrate binding periplasmic protein MalE	11	-20.78	90.83	53.22	2
4.6227e+06	36097_L8_2.5d_lup02	Carbohydrates	Polysaccharides	Glycogen metabolism	1,4-alpha-glucan (glycogen) branching enzyme, GH-13-type (EC 2.4.1.18)	26	-76.05	91.78	140.5	9
4.6227e+06	36097_L8_2.5d_lup02	Carbohydrates	Polysaccharides	Glycogen metabolism	4-alpha-glucanotransferase (amylomaltase) (EC 2.4.1.25)	16	-14	88.79	40.73	5
4.6227e+06	36097_L8_2.5d_lup02	Carbohydrates	Polysaccharides	Glycogen metabolism	Glucose-1-phosphate adenylyltransferase (EC 2.7.7.27)	15	-30.25	97.15	64.25	6
4.6227e+06	36097_L8_2.5d_lup02	Carbohydrates	Polysaccharides	Glycogen metabolism	Glycogen debranching enzyme (EC 3.2.1.-)	22	-18.8	86.07	49.33	5
4.6227e+06	36097_L8_2.5d_lup02	Carbohydrates	Polysaccharides	Glycogen metabolism	Glycogen phosphorylase (EC 2.4.1.1)	31	-19.25	91.67	49.32	5
4.6227e+06	36097_L8_2.5d_lup02	Carbohydrates	Polysaccharides	Glycogen metabolism	Glycogen synthase, ADP-glucose transglucosylase (EC 2.4.1.21)	8	-13.25	93.44	38.38	5
4.6227e+06	36097_L8_2.5d_lup02	Carbohydrates	Polysaccharides	Glycogen metabolism	Maltodextrin phosphorylase (EC 2.4.1.1)	16	-17.69	87.99	48.77	4
4.6227e+06	36097_L8_2.5d_lup02	Carbohydrates	Sugar alcohols	Ethanolamine utilization	Acetate kinase (EC 2.7.2.1)	42	-63.21	89.28	130.68	8
4.6227e+06	36097_L8_2.5d_lup02	Carbohydrates	Sugar alcohols	Ethanolamine utilization	Ethanolamine utilization protein similar to PduL	1	-25	64.77	88	1
4.6227e+06	36097_L8_2.5d_lup02	Carbohydrates	Sugar alcohols	Ethanolamine utilization	Phosphate acetyltransferase (EC 2.3.1.8)	95	-105.4	92.56	209.84	8
4.6227e+06	36097_L8_2.5d_lup02	Carbohydrates	Sugar alcohols	Glycerol and Glycerol-3-phosphate Uptake and Utilization	Anaerobic glycerol-3-phosphate dehydrogenase subunit A (EC 1.1.5.3)	14	-185.28	98.33	322.93	2
4.6227e+06	36097_L8_2.5d_lup02	Carbohydrates	Sugar alcohols	Glycerol and Glycerol-3-phosphate Uptake and Utilization	Anaerobic glycerol-3-phosphate dehydrogenase subunit B (EC 1.1.5.3)	2	-60.5	87.52	130.5	1
4.6227e+06	36097_L8_2.5d_lup02	Carbohydrates	Sugar alcohols	Glycerol and Glycerol-3-phosphate Uptake and Utilization	GlpG protein (membrane protein of glp regulon)	2	-19.5	75.24	66	2
4.6227e+06	36097_L8_2.5d_lup02	Carbohydrates	Sugar alcohols	Glycerol and Glycerol-3-phosphate Uptake and Utilization	Glycerol kinase (EC 2.7.1.30)	21	-293	97.6	501	1
4.6227e+06	36097_L8_2.5d_lup02	Carbohydrates	Sugar alcohols	Glycerol and Glycerol-3-phosphate Uptake and Utilization	Glycerol uptake facilitator protein	7	-135.57	89.88	254.14	2
4.6227e+06	36097_L8_2.5d_lup02	Carbohydrates	Sugar alcohols	Glycerol and Glycerol-3-phosphate Uptake and Utilization	Glycerol-3-phosphate dehydrogenase [NAD(P)+] (EC 1.1.1.94)	13	-16.33	89.3	47.45	6
4.6227e+06	36097_L8_2.5d_lup02	Carbohydrates	Sugar alcohols	Glycerol and Glycerol-3-phosphate Uptake and Utilization	Glycerol-3-phosphate regulon repressor, DeoR family	6	-20.6	85.07	58.6	3
4.6227e+06	36097_L8_2.5d_lup02	Carbohydrates	Sugar alcohols	Glycerol and Glycerol-3-phosphate Uptake and Utilization	Glycerol-3-phosphate transporter	17	-212.65	90.25	378.59	2
4.6227e+06	36097_L8_2.5d_lup02	Carbohydrates	Sugar alcohols	Glycerol and Glycerol-3-phosphate Uptake and Utilization	Glycerophosphoryl diester phosphodiesterase (EC 3.1.4.46)	8	-185	91.82	330	1
4.6227e+06	36097_L8_2.5d_lup02	Carbohydrates	Sugar alcohols	Glycerol and Glycerol-3-phosphate Uptake and Utilization	Glycerophosphoryl diester phosphodiesterase, periplasmic (EC 3.1.4.46)	1	-11	70.21	47	1
4.6227e+06	36097_L8_2.5d_lup02	Carbohydrates	Sugar alcohols	Glycerol and Glycerol-3-phosphate Uptake and Utilization	Thiosulfate sulfurtransferase GlpE (EC 2.8.1.1)	1	-12	86.84	38	1
4.6227e+06	36097_L8_2.5d_lup02	Carbohydrates	Sugar alcohols	Glycerol fermenation to 1,3-propanediol	Glycerol uptake facilitator protein	7	-135.57	89.88	254.14	2
4.6227e+06	36097_L8_2.5d_lup02	Carbohydrates	Sugar alcohols	Inositol catabolism	Inositol transport system sugar-binding protein	1	-25	72.97	74	1
4.6227e+06	36097_L8_2.5d_lup02	Carbohydrates	Sugar alcohols	Inositol catabolism	Methylmalonate-semialdehyde dehydrogenase [inositol] (EC 1.2.1.27)	5	-19.4	94.55	49	1
4.6227e+06	36097_L8_2.5d_lup02	Carbohydrates	Sugar alcohols	Inositol catabolism	Myo-inositol 2-dehydrogenase 1 (EC 1.1.1.18)	3	-17	94.1	45	2
4.6227e+06	36097_L8_2.5d_lup02	Carbohydrates	Sugar alcohols	Inositol catabolism	uncharacterized domain	2	-8.5	72.22	40	2
4.6227e+06	36097_L8_2.5d_lup02	Carbohydrates	Sugar alcohols	Mannitol Utilization	Fructokinase (EC 2.7.1.4)	5	-9.25	81.33	37.25	3
4.6227e+06	36097_L8_2.5d_lup02	Carbohydrates	Sugar alcohols	Mannitol Utilization	Phosphoenolpyruvate-protein phosphotransferase of PTS system (EC 2.7.3.9)	34	-191.57	91.12	372.58	5
4.6227e+06	36097_L8_2.5d_lup02	Carbohydrates	Sugar alcohols	Propanediol utilization	Phosphate acetyltransferase (EC 2.3.1.8)	95	-105.4	92.56	209.84	8
4.6227e+06	36097_L8_2.5d_lup02	Cell Division and Cell Cycle	-	Bacterial Cytoskeleton	Cell division protein FtsA	14	-14.54	87.91	44.62	4
4.6227e+06	36097_L8_2.5d_lup02	Cell Division and Cell Cycle	-	Bacterial Cytoskeleton	Cell division protein FtsB	1	-7	82.76	29	1
4.6227e+06	36097_L8_2.5d_lup02	Cell Division and Cell Cycle	-	Bacterial Cytoskeleton	Cell division protein FtsI [Peptidoglycan synthetase] (EC 2.4.1.129)	10	-12.67	81.66	43.78	3
4.6227e+06	36097_L8_2.5d_lup02	Cell Division and Cell Cycle	-	Bacterial Cytoskeleton	Cell division protein FtsK	15	-19.71	86.83	55.36	5
4.6227e+06	36097_L8_2.5d_lup02	Cell Division and Cell Cycle	-	Bacterial Cytoskeleton	Cell division protein FtsQ	11	-9.4	79.63	36.2	5
4.6227e+06	36097_L8_2.5d_lup02	Cell Division and Cell Cycle	-	Bacterial Cytoskeleton	Cell division protein FtsZ (EC 3.4.24.-)	32	-45.81	84.5	107.05	9
4.6227e+06	36097_L8_2.5d_lup02	Cell Division and Cell Cycle	-	Bacterial Cytoskeleton	Cell division protein MraZ	4	-69	86.99	146	1
4.6227e+06	36097_L8_2.5d_lup02	Cell Division and Cell Cycle	-	Bacterial Cytoskeleton	Cell division protein ZipA	7	-18.33	76.91	59.83	4
4.6227e+06	36097_L8_2.5d_lup02	Cell Division and Cell Cycle	-	Bacterial Cytoskeleton	Cell division topological specificity factor MinE	1	-10	79.07	43	1
4.6227e+06	36097_L8_2.5d_lup02	Cell Division and Cell Cycle	-	Bacterial Cytoskeleton	Rod shape-determining protein MreB	12	-47.5	93.61	99.42	6
4.6227e+06	36097_L8_2.5d_lup02	Cell Division and Cell Cycle	-	Bacterial Cytoskeleton	Rod shape-determining protein MreC	11	-22	90.71	58.45	4
4.6227e+06	36097_L8_2.5d_lup02	Cell Division and Cell Cycle	-	Bacterial Cytoskeleton	Rod shape-determining protein MreD	3	-14.33	84.11	44.33	3
4.6227e+06	36097_L8_2.5d_lup02	Cell Division and Cell Cycle	-	Bacterial Cytoskeleton	Rod shape-determining protein RodA	5	-12.4	91.56	38.4	2
4.6227e+06	36097_L8_2.5d_lup02	Cell Division and Cell Cycle	-	Bacterial Cytoskeleton	Septum formation protein Maf	1	-5	68.75	32	1
4.6227e+06	36097_L8_2.5d_lup02	Cell Division and Cell Cycle	-	Bacterial Cytoskeleton	Septum site-determining protein MinC	1	-9	65.22	46	1
4.6227e+06	36097_L8_2.5d_lup02	Cell Division and Cell Cycle	-	Bacterial Cytoskeleton	Septum site-determining protein MinD	1	-13	94.74	38	1
4.6227e+06	36097_L8_2.5d_lup02	Cell Division and Cell Cycle	-	Control of cell elongation - division cycle in Bacilli	Endonuclease III (EC 4.2.99.18)	5	-19	97.25	47.25	3
4.6227e+06	36097_L8_2.5d_lup02	Cell Division and Cell Cycle	-	Control of cell elongation - division cycle in Bacilli	Penicillin-binding protein 1A/1B (PBP1)	1	-12	94.74	38	1
4.6227e+06	36097_L8_2.5d_lup02	Cell Division and Cell Cycle	-	Intracellular septation in Enterobacteria	Acyl-CoA thioesterase YciA, involved in membrane biogenesis	3	-33	96.64	73	2
4.6227e+06	36097_L8_2.5d_lup02	Cell Division and Cell Cycle	-	Intracellular septation in Enterobacteria	Intracellular septation protein IspA	7	-19.4	86.44	53.8	3
4.6227e+06	36097_L8_2.5d_lup02	Cell Division and Cell Cycle	-	Macromolecular synthesis operon	Carbamoyl-phosphate synthase large chain (EC 6.3.5.5)	24	-18.67	92.86	48.8	7
4.6227e+06	36097_L8_2.5d_lup02	Cell Division and Cell Cycle	-	Macromolecular synthesis operon	Carbamoyl-phosphate synthase small chain (EC 6.3.5.5)	7	-12.57	89.94	39.57	3
4.6227e+06	36097_L8_2.5d_lup02	Cell Division and Cell Cycle	-	Macromolecular synthesis operon	DNA primase (EC 2.7.7.-)	34	-18.65	87.18	51.96	8
4.6227e+06	36097_L8_2.5d_lup02	Cell Division and Cell Cycle	-	Macromolecular synthesis operon	RNA polymerase sigma factor RpoD	40	-23.81	88.16	61.56	7
4.6227e+06	36097_L8_2.5d_lup02	Cell Division and Cell Cycle	-	Macromolecular synthesis operon	SSU ribosomal protein S21p	7	-21	96.34	53.29	3
4.6227e+06	36097_L8_2.5d_lup02	Cell Division and Cell Cycle	-	Macromolecular synthesis operon	Transamidase GatB domain protein	2	-22.5	80.08	71	1
4.6227e+06	36097_L8_2.5d_lup02	Cell Division and Cell Cycle	-	Macromolecular synthesis operon	YgjD/Kae1/Qri7 family, required for N6-threonylcarbamoyl adenosine t(6)A37 modification in tRNA	14	-23.09	93.65	56.82	5
4.6227e+06	36097_L8_2.5d_lup02	Cell Division and Cell Cycle	-	MukBEF Chromosome Condensation	Chromosome partition protein MukB	69	-19.02	90.49	51.77	12
4.6227e+06	36097_L8_2.5d_lup02	Cell Division and Cell Cycle	-	MukBEF Chromosome Condensation	Chromosome partition protein MukE	9	-13.86	92.47	40.86	5
4.6227e+06	36097_L8_2.5d_lup02	Cell Division and Cell Cycle	-	MukBEF Chromosome Condensation	Chromosome partition protein MukF	10	-19.7	93.97	50.5	5
4.6227e+06	36097_L8_2.5d_lup02	Cell Division and Cell Cycle	-	Two cell division clusters relating to chromosome partitioning	Ribonuclease III (EC 3.1.26.3)	14	-12.15	91.72	38.23	5
4.6227e+06	36097_L8_2.5d_lup02	Cell Division and Cell Cycle	-	Two cell division clusters relating to chromosome partitioning	Ribosomal large subunit pseudouridine synthase B (EC 4.2.1.70)	13	-26.42	93.38	62.25	7
4.6227e+06	36097_L8_2.5d_lup02	Cell Division and Cell Cycle	-	Two cell division clusters relating to chromosome partitioning	Signal recognition particle receptor protein FtsY (=alpha subunit) (TC 3.A.5.1.1)	2	-12	94.74	37	2
4.6227e+06	36097_L8_2.5d_lup02	Cell Division and Cell Cycle	-	Two cell division clusters relating to chromosome partitioning	Signal recognition particle, subunit Ffh SRP54 (TC 3.A.5.1.1)	18	-37.2	98.33	80	6
4.6227e+06	36097_L8_2.5d_lup02	Cell Division and Cell Cycle	-	YgjD and YeaZ	Inactive homolog of metal-dependent proteases, putative molecular chaperone	5	-13	88.49	41.25	3
4.6227e+06	36097_L8_2.5d_lup02	Cell Division and Cell Cycle	-	YgjD and YeaZ	YgjD/Kae1/Qri7 family, required for N6-threonylcarbamoyl adenosine t(6)A37 modification in tRNA	14	-23.09	93.65	56.82	5
4.6227e+06	36097_L8_2.5d_lup02	Cell Wall and Capsule	-	Murein Hydrolases	Beta N-acetyl-glucosaminidase (EC 3.2.1.52)	4	-27	87.24	69.25	2
4.6227e+06	36097_L8_2.5d_lup02	Cell Wall and Capsule	-	Murein Hydrolases	D-alanyl-D-alanine carboxypeptidase (EC 3.4.16.4)	37	-65.18	88.54	133.43	9
4.6227e+06	36097_L8_2.5d_lup02	Cell Wall and Capsule	-	Murein Hydrolases	Membrane-bound lytic murein transglycosylase A precursor (EC 3.2.1.-)	6	-11.5	87.31	36.67	4
4.6227e+06	36097_L8_2.5d_lup02	Cell Wall and Capsule	-	Murein Hydrolases	Membrane-bound lytic murein transglycosylase B precursor (EC 3.2.1.-)	10	-10.55	81.23	37.67	4
4.6227e+06	36097_L8_2.5d_lup02	Cell Wall and Capsule	-	Murein Hydrolases	Membrane-bound lytic murein transglycosylase C precursor (EC 3.2.1.-)	17	-52.69	88.96	110	5
4.6227e+06	36097_L8_2.5d_lup02	Cell Wall and Capsule	-	Murein Hydrolases	N-acetylmuramoyl-L-alanine amidase (EC 3.5.1.28)	1	-11	94.44	36	1
4.6227e+06	36097_L8_2.5d_lup02	Cell Wall and Capsule	-	Murein Hydrolases	Soluble lytic murein transglycosylase precursor (EC 3.2.1.-)	14	-12.64	81.23	42.27	4
4.6227e+06	36097_L8_2.5d_lup02	Cell Wall and Capsule	-	Peptidoglycan Biosynthesis	Cell division protein FtsI [Peptidoglycan synthetase] (EC 2.4.1.129)	10	-12.67	81.66	43.78	3
4.6227e+06	36097_L8_2.5d_lup02	Cell Wall and Capsule	-	Peptidoglycan Biosynthesis	D-alanine--D-alanine ligase (EC 6.3.2.4)	11	-15.22	91.4	44.89	6
4.6227e+06	36097_L8_2.5d_lup02	Cell Wall and Capsule	-	Peptidoglycan Biosynthesis	D-alanine--D-alanine ligase B (EC 6.3.2.4)	2	-12	91.43	35	1
4.6227e+06	36097_L8_2.5d_lup02	Cell Wall and Capsule	-	Peptidoglycan Biosynthesis	D-alanyl-D-alanine carboxypeptidase (EC 3.4.16.4)	37	-65.18	88.54	133.43	9
4.6227e+06	36097_L8_2.5d_lup02	Cell Wall and Capsule	-	Peptidoglycan Biosynthesis	Glucosamine-1-phosphate N-acetyltransferase (EC 2.3.1.157)	10	-20	90.69	52.1	5
4.6227e+06	36097_L8_2.5d_lup02	Cell Wall and Capsule	-	Peptidoglycan Biosynthesis	Glutamate racemase (EC 5.1.1.3)	3	-9	86.51	33.33	2
4.6227e+06	36097_L8_2.5d_lup02	Cell Wall and Capsule	-	Peptidoglycan Biosynthesis	Glutamine synthetase type I (EC 6.3.1.2)	36	-111.46	94.35	204.86	5
4.6227e+06	36097_L8_2.5d_lup02	Cell Wall and Capsule	-	Peptidoglycan Biosynthesis	Membrane-bound lytic murein transglycosylase B precursor (EC 3.2.1.-)	10	-10.55	81.23	37.67	4
4.6227e+06	36097_L8_2.5d_lup02	Cell Wall and Capsule	-	Peptidoglycan Biosynthesis	Monofunctional biosynthetic peptidoglycan transglycosylase (EC 2.4.2.-)	2	-30	87.89	73	2
4.6227e+06	36097_L8_2.5d_lup02	Cell Wall and Capsule	-	Peptidoglycan Biosynthesis	Multimodular transpeptidase-transglycosylase (EC 2.4.1.129) (EC 3.4.-.-)	30	-31.14	89.83	71.97	12
4.6227e+06	36097_L8_2.5d_lup02	Cell Wall and Capsule	-	Peptidoglycan Biosynthesis	N-acetylglucosamine-1-phosphate uridyltransferase (EC 2.7.7.23)	10	-20	90.69	52.1	5
4.6227e+06	36097_L8_2.5d_lup02	Cell Wall and Capsule	-	Peptidoglycan Biosynthesis	Penicillin-binding protein 2 (PBP-2)	8	-10.14	80.85	37.29	5
4.6227e+06	36097_L8_2.5d_lup02	Cell Wall and Capsule	-	Peptidoglycan Biosynthesis	Penicillin-binding protein 4 precursor	1	-13	89.74	39	1
4.6227e+06	36097_L8_2.5d_lup02	Cell Wall and Capsule	-	Peptidoglycan Biosynthesis	Phospho-N-acetylmuramoyl-pentapeptide-transferase (EC 2.7.8.13)	11	-35.38	95.93	74.62	3
4.6227e+06	36097_L8_2.5d_lup02	Cell Wall and Capsule	-	Peptidoglycan Biosynthesis	Rare lipoprotein A precursor	5	-15.4	80.57	48	4
4.6227e+06	36097_L8_2.5d_lup02	Cell Wall and Capsule	-	Peptidoglycan Biosynthesis	Rod shape-determining protein RodA	5	-12.4	91.56	38.4	2
4.6227e+06	36097_L8_2.5d_lup02	Cell Wall and Capsule	-	Peptidoglycan Biosynthesis	UDP-N-acetylenolpyruvoylglucosamine reductase (EC 1.1.1.158)	8	-10.33	84.03	36.33	5
4.6227e+06	36097_L8_2.5d_lup02	Cell Wall and Capsule	-	Peptidoglycan Biosynthesis	UDP-N-acetylglucosamine 1-carboxyvinyltransferase (EC 2.5.1.7)	24	-32.86	93.68	75.18	8
4.6227e+06	36097_L8_2.5d_lup02	Cell Wall and Capsule	-	Peptidoglycan Biosynthesis	UDP-N-acetylglucosamine--N-acetylmuramyl-(pentapeptide) pyrophosphoryl-undecaprenol N-acetylglucosamine transferase (EC 2.4.1.227)	3	-8.33	86.5	35	3
4.6227e+06	36097_L8_2.5d_lup02	Cell Wall and Capsule	-	Peptidoglycan Biosynthesis	UDP-N-acetylmuramate--alanine ligase (EC 6.3.2.8)	13	-12.9	92.03	39.7	6
4.6227e+06	36097_L8_2.5d_lup02	Cell Wall and Capsule	-	Peptidoglycan Biosynthesis	UDP-N-acetylmuramoylalanine--D-glutamate ligase (EC 6.3.2.9)	5	-15.4	88.69	45.2	2
4.6227e+06	36097_L8_2.5d_lup02	Cell Wall and Capsule	-	Peptidoglycan Biosynthesis	UDP-N-acetylmuramoylalanyl-D-glutamate--2,6-diaminopimelate ligase (EC 6.3.2.13)	6	-37.28	74.14	98.29	5
4.6227e+06	36097_L8_2.5d_lup02	Cell Wall and Capsule	-	Peptidoglycan Biosynthesis	UDP-N-acetylmuramoylalanyl-D-glutamyl-2,6-diaminopimelate--D-alanyl-D-alanine ligase (EC 6.3.2.10)	17	-16	88.12	47.67	5
4.6227e+06	36097_L8_2.5d_lup02	Cell Wall and Capsule	-	Peptidoglycan Crosslinking of Peptide Stems	L,D-transpeptidase YcbB	21	-23.89	79.88	65.17	9
4.6227e+06	36097_L8_2.5d_lup02	Cell Wall and Capsule	-	Peptidoglycan biosynthesis--gjo	D-alanine--D-alanine ligase (EC 6.3.2.4)	11	-15.22	91.4	44.89	6
4.6227e+06	36097_L8_2.5d_lup02	Cell Wall and Capsule	-	Peptidoglycan biosynthesis--gjo	D-alanine--D-alanine ligase B (EC 6.3.2.4)	2	-12	91.43	35	1
4.6227e+06	36097_L8_2.5d_lup02	Cell Wall and Capsule	-	Peptidoglycan biosynthesis--gjo	UDP-N-acetylmuramate--alanine ligase (EC 6.3.2.8)	13	-12.9	92.03	39.7	6
4.6227e+06	36097_L8_2.5d_lup02	Cell Wall and Capsule	-	Peptidoglycan biosynthesis--gjo	UDP-N-acetylmuramate:L-alanyl-gamma-D-glutamyl-meso-diaminopimelate ligase (EC 6.3.2.-)	9	-15.62	92.4	41.88	4
4.6227e+06	36097_L8_2.5d_lup02	Cell Wall and Capsule	-	Peptidoglycan biosynthesis--gjo	UDP-N-acetylmuramoylalanine--D-glutamate ligase (EC 6.3.2.9)	5	-15.4	88.69	45.2	2
4.6227e+06	36097_L8_2.5d_lup02	Cell Wall and Capsule	-	Peptidoglycan biosynthesis--gjo	UDP-N-acetylmuramoylalanyl-D-glutamate--2,6-diaminopimelate ligase (EC 6.3.2.13)	6	-37.28	74.14	98.29	5
4.6227e+06	36097_L8_2.5d_lup02	Cell Wall and Capsule	-	Peptidoglycan biosynthesis--gjo	UDP-N-acetylmuramoylalanyl-D-glutamyl-2,6-diaminopimelate--D-alanyl-D-alanine ligase (EC 6.3.2.10)	17	-16	88.12	47.67	5
4.6227e+06	36097_L8_2.5d_lup02	Cell Wall and Capsule	-	Recycling of Peptidoglycan Amino Acids	Aminoacyl-histidine dipeptidase (Peptidase D) (EC 3.4.13.3)	19	-79.44	81.66	179.28	8
4.6227e+06	36097_L8_2.5d_lup02	Cell Wall and Capsule	-	Recycling of Peptidoglycan Amino Acids	AmpG permease	10	-12.88	90.5	40.38	5
4.6227e+06	36097_L8_2.5d_lup02	Cell Wall and Capsule	-	Recycling of Peptidoglycan Amino Acids	N-acetylmuramoyl-L-alanine amidase (EC 3.5.1.28)	1	-11	94.44	36	1
4.6227e+06	36097_L8_2.5d_lup02	Cell Wall and Capsule	-	Recycling of Peptidoglycan Amino Acids	UDP-N-acetylmuramate:L-alanyl-gamma-D-glutamyl-meso-diaminopimelate ligase (EC 6.3.2.-)	9	-15.62	92.4	41.88	4
4.6227e+06	36097_L8_2.5d_lup02	Cell Wall and Capsule	-	Recycling of Peptidoglycan Amino Sugars	Beta N-acetyl-glucosaminidase (EC 3.2.1.52)	4	-27	87.24	69.25	2
4.6227e+06	36097_L8_2.5d_lup02	Cell Wall and Capsule	-	Recycling of Peptidoglycan Amino Sugars	N-acetylmuramic acid 6-phosphate etherase (EC 4.2.-.-)	2	-10.5	79.25	45	2
4.6227e+06	36097_L8_2.5d_lup02	Cell Wall and Capsule	-	UDP-N-acetylmuramate from Fructose-6-phosphate Biosynthesis	Glucosamine--fructose-6-phosphate aminotransferase [isomerizing] (EC 2.6.1.16)	26	-8.27	94.07	531.54	4
4.6227e+06	36097_L8_2.5d_lup02	Cell Wall and Capsule	-	UDP-N-acetylmuramate from Fructose-6-phosphate Biosynthesis	Glucosamine-1-phosphate N-acetyltransferase (EC 2.3.1.157)	10	-20	90.69	52.1	5
4.6227e+06	36097_L8_2.5d_lup02	Cell Wall and Capsule	-	UDP-N-acetylmuramate from Fructose-6-phosphate Biosynthesis	N-acetylglucosamine-1-phosphate uridyltransferase (EC 2.7.7.23)	10	-20	90.69	52.1	5
4.6227e+06	36097_L8_2.5d_lup02	Cell Wall and Capsule	-	UDP-N-acetylmuramate from Fructose-6-phosphate Biosynthesis	N-acetylmuramic acid 6-phosphate etherase (EC 4.2.-.-)	2	-10.5	79.25	45	2
4.6227e+06	36097_L8_2.5d_lup02	Cell Wall and Capsule	-	UDP-N-acetylmuramate from Fructose-6-phosphate Biosynthesis	Phosphoglucosamine mutase (EC 5.4.2.10)	39	-91.12	92.27	177.29	7
4.6227e+06	36097_L8_2.5d_lup02	Cell Wall and Capsule	-	UDP-N-acetylmuramate from Fructose-6-phosphate Biosynthesis	UDP-N-acetylenolpyruvoylglucosamine reductase (EC 1.1.1.158)	8	-10.33	84.03	36.33	5
4.6227e+06	36097_L8_2.5d_lup02	Cell Wall and Capsule	-	UDP-N-acetylmuramate from Fructose-6-phosphate Biosynthesis	UDP-N-acetylglucosamine 1-carboxyvinyltransferase (EC 2.5.1.7)	24	-32.86	93.68	75.18	8
4.6227e+06	36097_L8_2.5d_lup02	Cell Wall and Capsule	-	YjeE	ATPase YjeE, predicted to have essential role in cell wall biosynthesis	4	-15	93.77	40.67	3
4.6227e+06	36097_L8_2.5d_lup02	Cell Wall and Capsule	-	YjeE	Inactive homolog of metal-dependent proteases, putative molecular chaperone	5	-13	88.49	41.25	3
4.6227e+06	36097_L8_2.5d_lup02	Cell Wall and Capsule	Capsular and extracellular polysacchrides	Alginate metabolism	Mannose-6-phosphate isomerase (EC 5.3.1.8)	6	-15.33	81.97	46.5	3
4.6227e+06	36097_L8_2.5d_lup02	Cell Wall and Capsule	Capsular and extracellular polysacchrides	Alginate metabolism	Phosphomannomutase (EC 5.4.2.8)	20	-102.75	92.57	194.55	3
4.6227e+06	36097_L8_2.5d_lup02	Cell Wall and Capsule	Capsular and extracellular polysacchrides	CMP-N-acetylneuraminate Biosynthesis	N-Acetylneuraminate cytidylyltransferase (EC 2.7.7.43)	5	-15.8	75.6	53	2
4.6227e+06	36097_L8_2.5d_lup02	Cell Wall and Capsule	Capsular and extracellular polysacchrides	CMP-N-acetylneuraminate Biosynthesis	N-acetylneuraminate synthase (EC 2.5.1.56)	3	-25.67	91.25	63.67	1
4.6227e+06	36097_L8_2.5d_lup02	Cell Wall and Capsule	Capsular and extracellular polysacchrides	CMP-N-acetylneuraminate Biosynthesis	Sialic acid biosynthesis protein NeuD, O-acetyltransferase	1	-5	79.31	29	1
4.6227e+06	36097_L8_2.5d_lup02	Cell Wall and Capsule	Capsular and extracellular polysacchrides	CMP-N-acetylneuraminate Biosynthesis	UDP-N-acetylglucosamine 2-epimerase (EC 5.1.3.14)	2	-10.5	69.97	45.5	2
4.6227e+06	36097_L8_2.5d_lup02	Cell Wall and Capsule	Capsular and extracellular polysacchrides	Capsular Polysaccharide (CPS) of Campylobacter	Capsular polysaccharide export system inner membrane protein KpsE	1	-14	84.62	52	1
4.6227e+06	36097_L8_2.5d_lup02	Cell Wall and Capsule	Capsular and extracellular polysacchrides	Capsular Polysaccharides Biosynthesis and Assembly	Capsular polysaccharide biosynthesis/export periplasmic protein WcbC	1	-6	82.14	28	1
4.6227e+06	36097_L8_2.5d_lup02	Cell Wall and Capsule	Capsular and extracellular polysacchrides	Capsular Polysaccharides Biosynthesis and Assembly	Capsular polysaccharide export system inner membrane protein KpsE	1	-14	84.62	52	1
4.6227e+06	36097_L8_2.5d_lup02	Cell Wall and Capsule	Capsular and extracellular polysacchrides	Capsular Polysaccharides Biosynthesis and Assembly	Capsular polysaccharide export system protein KpsC	1	-16	74	50	1
4.6227e+06	36097_L8_2.5d_lup02	Cell Wall and Capsule	Capsular and extracellular polysacchrides	Capsular Polysaccharides Biosynthesis and Assembly	Capsular polysaccharide export system protein KpsS	1	-7	67.57	37	1
4.6227e+06	36097_L8_2.5d_lup02	Cell Wall and Capsule	Capsular and extracellular polysacchrides	Capsular heptose biosynthesis	D-glycero-D-manno-heptose 1,7-bisphosphate phosphatase (EC 3.1.1.-)	3	-12	91.47	38	2
4.6227e+06	36097_L8_2.5d_lup02	Cell Wall and Capsule	Capsular and extracellular polysacchrides	Capsular heptose biosynthesis	Phosphoheptose isomerase (EC 5.3.1.-)	5	-28	87.36	72.67	3
4.6227e+06	36097_L8_2.5d_lup02	Cell Wall and Capsule	Capsular and extracellular polysacchrides	Capsular heptose biosynthesis	Phosphoheptose isomerase 1 (EC 5.3.1.-)	5	-16.75	96.13	44.5	3
4.6227e+06	36097_L8_2.5d_lup02	Cell Wall and Capsule	Capsular and extracellular polysacchrides	Capsular heptose biosynthesis	dTDP-4-dehydrorhamnose 3,5-epimerase (EC 5.1.3.13)	3	-15.33	93.73	40.67	2
4.6227e+06	36097_L8_2.5d_lup02	Cell Wall and Capsule	Capsular and extracellular polysacchrides	Exopolysaccharide Biosynthesis	Glycosyl transferase, group 1 family protein	1	-6	60	40	1
4.6227e+06	36097_L8_2.5d_lup02	Cell Wall and Capsule	Capsular and extracellular polysacchrides	Exopolysaccharide Biosynthesis	Undecaprenyl-phosphate galactosephosphotransferase (EC 2.7.8.6)	3	-8.33	92.59	29	2
4.6227e+06	36097_L8_2.5d_lup02	Cell Wall and Capsule	Capsular and extracellular polysacchrides	Legionaminic Acid Biosynthesis	UDP-N-acetylglucosamine 2-epimerase (EC 5.1.3.14)	2	-10.5	69.97	45.5	2
4.6227e+06	36097_L8_2.5d_lup02	Cell Wall and Capsule	Capsular and extracellular polysacchrides	Rhamnose containing glycans	Capsular polysaccharide export system protein KpsC	1	-16	74	50	1
4.6227e+06	36097_L8_2.5d_lup02	Cell Wall and Capsule	Capsular and extracellular polysacchrides	Rhamnose containing glycans	DNA for glycosyltransferase, lytic transglycosylase, dTDP-4-rhamnose reductase	9	-16.57	85.18	47.43	2
4.6227e+06	36097_L8_2.5d_lup02	Cell Wall and Capsule	Capsular and extracellular polysacchrides	Rhamnose containing glycans	Glucose-1-phosphate thymidylyltransferase (EC 2.7.7.24)	6	-21.67	86.91	56.5	5
4.6227e+06	36097_L8_2.5d_lup02	Cell Wall and Capsule	Capsular and extracellular polysacchrides	Rhamnose containing glycans	UDP-glucose 4-epimerase (EC 5.1.3.2)	15	-22.75	92.28	55.92	6
4.6227e+06	36097_L8_2.5d_lup02	Cell Wall and Capsule	Capsular and extracellular polysacchrides	Rhamnose containing glycans	capsular polysaccharide biosynthesis protein	1	-19	69.84	63	1
4.6227e+06	36097_L8_2.5d_lup02	Cell Wall and Capsule	Capsular and extracellular polysacchrides	Rhamnose containing glycans	dTDP-4-dehydrorhamnose 3,5-epimerase (EC 5.1.3.13)	3	-15.33	93.73	40.67	2
4.6227e+06	36097_L8_2.5d_lup02	Cell Wall and Capsule	Capsular and extracellular polysacchrides	Rhamnose containing glycans	dTDP-4-dehydrorhamnose reductase (EC 1.1.1.133)	12	-14.5	89.89	43.62	2
4.6227e+06	36097_L8_2.5d_lup02	Cell Wall and Capsule	Capsular and extracellular polysacchrides	Rhamnose containing glycans	dTDP-glucose 4,6-dehydratase (EC 4.2.1.46)	10	-14.5	90.9	42.5	9
4.6227e+06	36097_L8_2.5d_lup02	Cell Wall and Capsule	Capsular and extracellular polysacchrides	Sialic Acid Metabolism	CMP-N-acetylneuraminate-beta-galactosamide-alpha-2,3-sialyltransferase (EC 2.4.99.-)	4	-11	83.67	37.67	2
4.6227e+06	36097_L8_2.5d_lup02	Cell Wall and Capsule	Capsular and extracellular polysacchrides	Sialic Acid Metabolism	Glucosamine--fructose-6-phosphate aminotransferase [isomerizing] (EC 2.6.1.16)	26	-8.27	94.07	531.54	4
4.6227e+06	36097_L8_2.5d_lup02	Cell Wall and Capsule	Capsular and extracellular polysacchrides	Sialic Acid Metabolism	Glucosamine-1-phosphate N-acetyltransferase (EC 2.3.1.157)	10	-20	90.69	52.1	5
4.6227e+06	36097_L8_2.5d_lup02	Cell Wall and Capsule	Capsular and extracellular polysacchrides	Sialic Acid Metabolism	Glucosamine-6-phosphate deaminase (EC 3.5.99.6)	14	-19.08	91.12	49.62	7
4.6227e+06	36097_L8_2.5d_lup02	Cell Wall and Capsule	Capsular and extracellular polysacchrides	Sialic Acid Metabolism	N-Acetylneuraminate cytidylyltransferase (EC 2.7.7.43)	5	-15.8	75.6	53	2
4.6227e+06	36097_L8_2.5d_lup02	Cell Wall and Capsule	Capsular and extracellular polysacchrides	Sialic Acid Metabolism	N-acetylglucosamine-1-phosphate uridyltransferase (EC 2.7.7.23)	10	-20	90.69	52.1	5
4.6227e+06	36097_L8_2.5d_lup02	Cell Wall and Capsule	Capsular and extracellular polysacchrides	Sialic Acid Metabolism	N-acetylglucosamine-6-phosphate deacetylase (EC 3.5.1.25)	21	-30.33	90.99	68.8	2
4.6227e+06	36097_L8_2.5d_lup02	Cell Wall and Capsule	Capsular and extracellular polysacchrides	Sialic Acid Metabolism	N-acetylmannosamine kinase (EC 2.7.1.60)	14	-11	81.27	40.08	7
4.6227e+06	36097_L8_2.5d_lup02	Cell Wall and Capsule	Capsular and extracellular polysacchrides	Sialic Acid Metabolism	N-acetylmannosamine-6-phosphate 2-epimerase (EC 5.1.3.9)	8	-13.88	95.04	39.75	5
4.6227e+06	36097_L8_2.5d_lup02	Cell Wall and Capsule	Capsular and extracellular polysacchrides	Sialic Acid Metabolism	N-acetylneuraminate lyase (EC 4.1.3.3)	24	-36.12	95.8	76.71	5
4.6227e+06	36097_L8_2.5d_lup02	Cell Wall and Capsule	Capsular and extracellular polysacchrides	Sialic Acid Metabolism	N-acetylneuraminate synthase (EC 2.5.1.56)	3	-25.67	91.25	63.67	1
4.6227e+06	36097_L8_2.5d_lup02	Cell Wall and Capsule	Capsular and extracellular polysacchrides	Sialic Acid Metabolism	PTS system, N-acetylglucosamine-specific IIA component (EC 2.7.1.69)	6	-12.83	88.45	40.5	4
4.6227e+06	36097_L8_2.5d_lup02	Cell Wall and Capsule	Capsular and extracellular polysacchrides	Sialic Acid Metabolism	PTS system, N-acetylglucosamine-specific IIB component (EC 2.7.1.69)	6	-12.83	88.45	40.5	4
4.6227e+06	36097_L8_2.5d_lup02	Cell Wall and Capsule	Capsular and extracellular polysacchrides	Sialic Acid Metabolism	PTS system, N-acetylglucosamine-specific IIC component (EC 2.7.1.69)	6	-12.83	88.45	40.5	4
4.6227e+06	36097_L8_2.5d_lup02	Cell Wall and Capsule	Capsular and extracellular polysacchrides	Sialic Acid Metabolism	PTS system, mannose-specific IIA component (EC 2.7.1.69)	1	-23	68.49	73	1
4.6227e+06	36097_L8_2.5d_lup02	Cell Wall and Capsule	Capsular and extracellular polysacchrides	Sialic Acid Metabolism	PTS system, mannose-specific IIB component (EC 2.7.1.69)	1	-23	68.49	73	1
4.6227e+06	36097_L8_2.5d_lup02	Cell Wall and Capsule	Capsular and extracellular polysacchrides	Sialic Acid Metabolism	PTS system, mannose-specific IIC component (EC 2.7.1.69)	4	-11.5	91.44	39	3
4.6227e+06	36097_L8_2.5d_lup02	Cell Wall and Capsule	Capsular and extracellular polysacchrides	Sialic Acid Metabolism	PTS system, mannose-specific IID component (EC 2.7.1.69)	1	-11	94.59	37	1
4.6227e+06	36097_L8_2.5d_lup02	Cell Wall and Capsule	Capsular and extracellular polysacchrides	Sialic Acid Metabolism	Phosphoglucosamine mutase (EC 5.4.2.10)	39	-91.12	92.27	177.29	7
4.6227e+06	36097_L8_2.5d_lup02	Cell Wall and Capsule	Capsular and extracellular polysacchrides	Sialic Acid Metabolism	Putative sugar isomerase involved in processing of exogenous sialic acid	6	-30.8	82.89	74	3
4.6227e+06	36097_L8_2.5d_lup02	Cell Wall and Capsule	Capsular and extracellular polysacchrides	Sialic Acid Metabolism	Sialic acid biosynthesis protein NeuD, O-acetyltransferase	1	-5	79.31	29	1
4.6227e+06	36097_L8_2.5d_lup02	Cell Wall and Capsule	Capsular and extracellular polysacchrides	Sialic Acid Metabolism	Sialic acid utilization regulator, RpiR family	24	-12.47	83.97	43	8
4.6227e+06	36097_L8_2.5d_lup02	Cell Wall and Capsule	Capsular and extracellular polysacchrides	Sialic Acid Metabolism	Sialic acid-induced transmembrane protein YjhT(NanM), possible mutarotase	6	-32.83	93.04	70.67	3
4.6227e+06	36097_L8_2.5d_lup02	Cell Wall and Capsule	Capsular and extracellular polysacchrides	Sialic Acid Metabolism	TRAP-type transport system, large permease component, predicted N-acetylneuraminate transporter	11	-29.3	94.31	67.9	3
4.6227e+06	36097_L8_2.5d_lup02	Cell Wall and Capsule	Capsular and extracellular polysacchrides	Sialic Acid Metabolism	TRAP-type transport system, periplasmic component, predicted N-acetylneuraminate-binding protein	10	-56	92.25	115	2
4.6227e+06	36097_L8_2.5d_lup02	Cell Wall and Capsule	Capsular and extracellular polysacchrides	Sialic Acid Metabolism	TRAP-type transport system, small permease component, predicted N-acetylneuraminate transporter	11	-29.3	94.31	67.9	3
4.6227e+06	36097_L8_2.5d_lup02	Cell Wall and Capsule	Capsular and extracellular polysacchrides	Sialic Acid Metabolism	UDP-N-acetylglucosamine 2-epimerase (EC 5.1.3.14)	2	-10.5	69.97	45.5	2
4.6227e+06	36097_L8_2.5d_lup02	Cell Wall and Capsule	Capsular and extracellular polysacchrides	Streptococcal Hyaluronic Acid Capsule	UDP-glucose dehydrogenase (EC 1.1.1.22)	3	-39	77.84	95.67	2
4.6227e+06	36097_L8_2.5d_lup02	Cell Wall and Capsule	Capsular and extracellular polysacchrides	Streptococcal Hyaluronic Acid Capsule	UTP--glucose-1-phosphate uridylyltransferase (EC 2.7.7.9)	11	-83.82	90.21	166.55	3
4.6227e+06	36097_L8_2.5d_lup02	Cell Wall and Capsule	Capsular and extracellular polysacchrides	Vibrio Polysaccharide (VPS) Biosynthesis	Serine acetyltransferase (EC 2.3.1.30)	12	-12.71	93.6	38.72	4
4.6227e+06	36097_L8_2.5d_lup02	Cell Wall and Capsule	Capsular and extracellular polysacchrides	Vibrio Polysaccharide (VPS) Biosynthesis	UDP-N-acetylglucosamine 2-epimerase (EC 5.1.3.14)	2	-10.5	69.97	45.5	2
4.6227e+06	36097_L8_2.5d_lup02	Cell Wall and Capsule	Capsular and extracellular polysacchrides	dTDP-rhamnose synthesis	Glucose-1-phosphate thymidylyltransferase (EC 2.7.7.24)	6	-21.67	86.91	56.5	5
4.6227e+06	36097_L8_2.5d_lup02	Cell Wall and Capsule	Capsular and extracellular polysacchrides	dTDP-rhamnose synthesis	dTDP-4-dehydrorhamnose 3,5-epimerase (EC 5.1.3.13)	3	-15.33	93.73	40.67	2
4.6227e+06	36097_L8_2.5d_lup02	Cell Wall and Capsule	Capsular and extracellular polysacchrides	dTDP-rhamnose synthesis	dTDP-4-dehydrorhamnose reductase (EC 1.1.1.133)	12	-14.5	89.89	43.62	2
4.6227e+06	36097_L8_2.5d_lup02	Cell Wall and Capsule	Capsular and extracellular polysacchrides	dTDP-rhamnose synthesis	dTDP-glucose 4,6-dehydratase (EC 4.2.1.46)	10	-14.5	90.9	42.5	9
4.6227e+06	36097_L8_2.5d_lup02	Cell Wall and Capsule	Cell wall of Mycobacteria	mycolic acid synthesis	3-oxoacyl-[acyl-carrier protein] reductase (EC 1.1.1.100)	12	-29.27	93.15	69.55	4
4.6227e+06	36097_L8_2.5d_lup02	Cell Wall and Capsule	Cell wall of Mycobacteria	mycolic acid synthesis	Acyl carrier protein	5	-19.4	90.45	55	3
4.6227e+06	36097_L8_2.5d_lup02	Cell Wall and Capsule	Cell wall of Mycobacteria	mycolic acid synthesis	Enoyl-[acyl-carrier-protein] reductase [NADH] (EC 1.3.1.9)	14	-23.91	97.89	56.18	5
4.6227e+06	36097_L8_2.5d_lup02	Cell Wall and Capsule	Cell wall of Mycobacteria	mycolic acid synthesis	Malonyl CoA-acyl carrier protein transacylase (EC 2.3.1.39)	12	-26.7	89.75	66.3	7
4.6227e+06	36097_L8_2.5d_lup02	Cell Wall and Capsule	Gram-Negative cell wall components	KDO2-Lipid A biosynthesis	2-Keto-3-deoxy-D-manno-octulosonate-8-phosphate synthase (EC 2.5.1.55)	12	-18	98.02	45.25	7
4.6227e+06	36097_L8_2.5d_lup02	Cell Wall and Capsule	Gram-Negative cell wall components	KDO2-Lipid A biosynthesis	3-deoxy-D-manno-octulosonate 8-phosphate phosphatase (EC 3.1.3.45)	6	-11.75	90.53	38.25	3
4.6227e+06	36097_L8_2.5d_lup02	Cell Wall and Capsule	Gram-Negative cell wall components	KDO2-Lipid A biosynthesis	3-deoxy-D-manno-octulosonic-acid transferase (EC 2.-.-.-)	9	-16.75	84.1	49.75	3
4.6227e+06	36097_L8_2.5d_lup02	Cell Wall and Capsule	Gram-Negative cell wall components	KDO2-Lipid A biosynthesis	3-deoxy-manno-octulosonate cytidylyltransferase (EC 2.7.7.38)	6	-16.5	92.71	46.33	3
4.6227e+06	36097_L8_2.5d_lup02	Cell Wall and Capsule	Gram-Negative cell wall components	KDO2-Lipid A biosynthesis	Acyl-[acyl-carrier-protein]--UDP-N-acetylglucosamine O-acyltransferase (EC 2.3.1.129)	18	-60.25	93.77	121.25	5
4.6227e+06	36097_L8_2.5d_lup02	Cell Wall and Capsule	Gram-Negative cell wall components	KDO2-Lipid A biosynthesis	Arabinose 5-phosphate isomerase (EC 5.3.1.13)	7	-17.2	88.22	49	3
4.6227e+06	36097_L8_2.5d_lup02	Cell Wall and Capsule	Gram-Negative cell wall components	KDO2-Lipid A biosynthesis	LPS-assembly lipoprotein RlpB precursor (Rare lipoprotein B)	10	-11	82.28	40.38	7
4.6227e+06	36097_L8_2.5d_lup02	Cell Wall and Capsule	Gram-Negative cell wall components	KDO2-Lipid A biosynthesis	Lipid A biosynthesis (KDO) 2-(lauroyl)-lipid IVA acyltransferase (EC 2.3.1.-)	9	-26.43	91.83	59.57	5
4.6227e+06	36097_L8_2.5d_lup02	Cell Wall and Capsule	Gram-Negative cell wall components	KDO2-Lipid A biosynthesis	Lipid A biosynthesis lauroyl acyltransferase (EC 2.3.1.-)	2	-14	92.07	39	2
4.6227e+06	36097_L8_2.5d_lup02	Cell Wall and Capsule	Gram-Negative cell wall components	KDO2-Lipid A biosynthesis	Lipid A export ATP-binding/permease protein MsbA (EC 3.6.3.25)	20	-26.44	93.26	64.5	5
4.6227e+06	36097_L8_2.5d_lup02	Cell Wall and Capsule	Gram-Negative cell wall components	KDO2-Lipid A biosynthesis	Lipid-A-disaccharide synthase (EC 2.4.1.182)	4	-14.25	95.62	39.5	3
4.6227e+06	36097_L8_2.5d_lup02	Cell Wall and Capsule	Gram-Negative cell wall components	KDO2-Lipid A biosynthesis	Lipopolysaccharide ABC transporter, ATP-binding protein LptB	8	-18.71	94.74	49.14	3
4.6227e+06	36097_L8_2.5d_lup02	Cell Wall and Capsule	Gram-Negative cell wall components	KDO2-Lipid A biosynthesis	LptA, protein essential for LPS transport across the periplasm	9	-15.25	86	47.12	4
4.6227e+06	36097_L8_2.5d_lup02	Cell Wall and Capsule	Gram-Negative cell wall components	KDO2-Lipid A biosynthesis	Tetraacyldisaccharide 4'-kinase (EC 2.7.1.130)	7	-11.71	88.09	38.72	4
4.6227e+06	36097_L8_2.5d_lup02	Cell Wall and Capsule	Gram-Negative cell wall components	KDO2-Lipid A biosynthesis	UDP-2,3-diacylglucosamine hydrolase (EC 3.6.1.-)	3	-7.33	84.53	31	3
4.6227e+06	36097_L8_2.5d_lup02	Cell Wall and Capsule	Gram-Negative cell wall components	KDO2-Lipid A biosynthesis	UDP-3-O-[3-hydroxymyristoyl] N-acetylglucosamine deacetylase (EC 3.5.1.-)	17	-99.12	94.55	188.88	3
4.6227e+06	36097_L8_2.5d_lup02	Cell Wall and Capsule	Gram-Negative cell wall components	KDO2-Lipid A biosynthesis	UDP-3-O-[3-hydroxymyristoyl] glucosamine N-acyltransferase (EC 2.3.1.-)	25	-49.44	91.62	104.75	7
4.6227e+06	36097_L8_2.5d_lup02	Cell Wall and Capsule	Gram-Negative cell wall components	KDO2-Lipid A biosynthesis	regulator of length of O-antigen component of lipopolysaccharide chains	10	-8.67	76.32	39	2
4.6227e+06	36097_L8_2.5d_lup02	Cell Wall and Capsule	Gram-Negative cell wall components	LOS core oligosaccharide biosynthesis	3-deoxy-D-manno-octulosonic-acid transferase (EC 2.-.-.-)	9	-16.75	84.1	49.75	3
4.6227e+06	36097_L8_2.5d_lup02	Cell Wall and Capsule	Gram-Negative cell wall components	LOS core oligosaccharide biosynthesis	ADP-L-glycero-D-manno-heptose-6-epimerase (EC 5.1.3.20)	10	-25.55	98.31	55.67	6
4.6227e+06	36097_L8_2.5d_lup02	Cell Wall and Capsule	Gram-Negative cell wall components	LOS core oligosaccharide biosynthesis	ADP-heptose synthase (EC 2.7.-.-)	16	-19.36	92.91	50.07	4
4.6227e+06	36097_L8_2.5d_lup02	Cell Wall and Capsule	Gram-Negative cell wall components	LOS core oligosaccharide biosynthesis	ADP-heptose--lipooligosaccharide heptosyltransferase II (EC 2.4.1.-)	12	-15.82	83.94	46.82	8
4.6227e+06	36097_L8_2.5d_lup02	Cell Wall and Capsule	Gram-Negative cell wall components	LOS core oligosaccharide biosynthesis	Beta-1,3-glucosyltransferase	4	-11	73.6	43.5	1
4.6227e+06	36097_L8_2.5d_lup02	Cell Wall and Capsule	Gram-Negative cell wall components	LOS core oligosaccharide biosynthesis	D-glycero-D-manno-heptose 1,7-bisphosphate phosphatase (EC 3.1.1.-)	3	-12	91.47	38	2
4.6227e+06	36097_L8_2.5d_lup02	Cell Wall and Capsule	Gram-Negative cell wall components	LOS core oligosaccharide biosynthesis	D-glycero-beta-D-manno-heptose 7-phosphate kinase	16	-19.36	92.91	50.07	4
4.6227e+06	36097_L8_2.5d_lup02	Cell Wall and Capsule	Gram-Negative cell wall components	LOS core oligosaccharide biosynthesis	Lipopolysaccharide heptosyltransferase I (EC 2.4.1.-)	1	-8	78.79	33	1
4.6227e+06	36097_L8_2.5d_lup02	Cell Wall and Capsule	Gram-Negative cell wall components	LOS core oligosaccharide biosynthesis	O-antigen ligase	2	-7.5	71.22	37.5	2
4.6227e+06	36097_L8_2.5d_lup02	Cell Wall and Capsule	Gram-Negative cell wall components	LOS core oligosaccharide biosynthesis	Phosphoheptose isomerase (EC 5.3.1.-)	5	-28	87.36	72.67	3
4.6227e+06	36097_L8_2.5d_lup02	Cell Wall and Capsule	Gram-Negative cell wall components	LOS core oligosaccharide biosynthesis	Phosphoheptose isomerase 1 (EC 5.3.1.-)	5	-16.75	96.13	44.5	3
4.6227e+06	36097_L8_2.5d_lup02	Cell Wall and Capsule	Gram-Negative cell wall components	LOS core oligosaccharide biosynthesis	UDP-galactopyranose mutase (EC 5.4.99.9)	11	-35.64	90.35	76	1
4.6227e+06	36097_L8_2.5d_lup02	Cell Wall and Capsule	Gram-Negative cell wall components	Lipid A-Ara4N pathway ( Polymyxin resistance )	Polymyxin resistance protein ArnC, glycosyl transferase (EC 2.4.-.-)	1	-5	74.07	27	1
4.6227e+06	36097_L8_2.5d_lup02	Cell Wall and Capsule	Gram-Negative cell wall components	Lipid A-Ara4N pathway ( Polymyxin resistance )	UDP-glucose dehydrogenase (EC 1.1.1.22)	3	-39	77.84	95.67	2
4.6227e+06	36097_L8_2.5d_lup02	Cell Wall and Capsule	Gram-Negative cell wall components	Lipopolysaccharide-related cluster in Alphaproteobacteria	3-deoxy-D-manno-octulosonic-acid transferase (EC 2.-.-.-)	9	-16.75	84.1	49.75	3
4.6227e+06	36097_L8_2.5d_lup02	Cell Wall and Capsule	Gram-Negative cell wall components	Lipopolysaccharide-related cluster in Alphaproteobacteria	Lipid A export ATP-binding/permease protein MsbA (EC 3.6.3.25)	20	-26.44	93.26	64.5	5
4.6227e+06	36097_L8_2.5d_lup02	Cell Wall and Capsule	Gram-Negative cell wall components	Lipopolysaccharide-related cluster in Alphaproteobacteria	Murein endopeptidase	4	-11.5	85.11	37.5	4
4.6227e+06	36097_L8_2.5d_lup02	Cell Wall and Capsule	Gram-Negative cell wall components	Lipopolysaccharide-related cluster in Alphaproteobacteria	Tetraacyldisaccharide 4'-kinase (EC 2.7.1.130)	7	-11.71	88.09	38.72	4
4.6227e+06	36097_L8_2.5d_lup02	Cell Wall and Capsule	Gram-Negative cell wall components	Lipopolysaccharide-related cluster in Alphaproteobacteria	TldE/PmbA protein, part of proposed TldE/TldD proteolytic complex (PMID 12029038)	7	-13	96.91	37.5	3
4.6227e+06	36097_L8_2.5d_lup02	Cell Wall and Capsule	Gram-Negative cell wall components	Lipopolysaccharide assembly	HtrA protease/chaperone protein	1	-11	81.4	43	1
4.6227e+06	36097_L8_2.5d_lup02	Cell Wall and Capsule	Gram-Negative cell wall components	Lipopolysaccharide assembly	LPS-assembly lipoprotein RlpB precursor (Rare lipoprotein B)	10	-11	82.28	40.38	7
4.6227e+06	36097_L8_2.5d_lup02	Cell Wall and Capsule	Gram-Negative cell wall components	Lipopolysaccharide assembly	Lipopolysaccharide ABC transporter, ATP-binding protein LptB	8	-18.71	94.74	49.14	3
4.6227e+06	36097_L8_2.5d_lup02	Cell Wall and Capsule	Gram-Negative cell wall components	Lipopolysaccharide assembly	Lipoprotein releasing system ATP-binding protein LolD	2	-15	94.36	44	2
4.6227e+06	36097_L8_2.5d_lup02	Cell Wall and Capsule	Gram-Negative cell wall components	Lipopolysaccharide assembly	Lipoprotein releasing system transmembrane protein LolC	2	-13	93.98	39.5	1
4.6227e+06	36097_L8_2.5d_lup02	Cell Wall and Capsule	Gram-Negative cell wall components	Lipopolysaccharide assembly	Lipoprotein releasing system transmembrane protein LolE	2	-8	87.5	33	2
4.6227e+06	36097_L8_2.5d_lup02	Cell Wall and Capsule	Gram-Negative cell wall components	Lipopolysaccharide assembly	LptA, protein essential for LPS transport across the periplasm	9	-15.25	86	47.12	4
4.6227e+06	36097_L8_2.5d_lup02	Cell Wall and Capsule	Gram-Negative cell wall components	Lipopolysaccharide assembly	Outer membrane chaperone Skp (OmpH) precursor	11	-73.67	86.86	159.67	2
4.6227e+06	36097_L8_2.5d_lup02	Cell Wall and Capsule	Gram-Negative cell wall components	Lipopolysaccharide assembly	Outer membrane lipoprotein LolB precursor	3	-10.33	75.55	39.67	3
4.6227e+06	36097_L8_2.5d_lup02	Cell Wall and Capsule	Gram-Negative cell wall components	Lipopolysaccharide assembly	Outer membrane lipoprotein SmpA, a component of the essential YaeT outer-membrane protein assembly complex	2	-26.5	85.17	69.5	2
4.6227e+06	36097_L8_2.5d_lup02	Cell Wall and Capsule	Gram-Negative cell wall components	Lipopolysaccharide assembly	Outer membrane lipoprotein carrier protein LolA	9	-24.67	87.9	63.83	5
4.6227e+06	36097_L8_2.5d_lup02	Cell Wall and Capsule	Gram-Negative cell wall components	Lipopolysaccharide assembly	Outer membrane protein Imp, required for envelope biogenesis	29	-16.63	78.95	50.41	9
4.6227e+06	36097_L8_2.5d_lup02	Cell Wall and Capsule	Gram-Negative cell wall components	Lipopolysaccharide assembly	Outer membrane protein NlpB, lipoprotein component of the protein assembly complex (forms a complex with YaeT, YfiO, and YfgL)	3	-24	70.51	76.67	2
4.6227e+06	36097_L8_2.5d_lup02	Cell Wall and Capsule	Gram-Negative cell wall components	Lipopolysaccharide assembly	Outer membrane protein assembly factor YaeT precursor	75	-80.4	84.23	170.04	8
4.6227e+06	36097_L8_2.5d_lup02	Cell Wall and Capsule	Gram-Negative cell wall components	Lipopolysaccharide assembly	Probable component of the lipoprotein assembly complex (forms a complex with YaeT, YfgL, and NlpB)	19	-58.15	84.36	126.77	4
4.6227e+06	36097_L8_2.5d_lup02	Cell Wall and Capsule	Gram-Negative cell wall components	Lipopolysaccharide assembly	Survival protein SurA precursor (Peptidyl-prolyl cis-trans isomerase SurA) (EC 5.2.1.8)	17	-42.25	79.09	107.94	7
4.6227e+06	36097_L8_2.5d_lup02	Cell Wall and Capsule	Gram-Negative cell wall components	Lipopolysaccharide assembly	Uncharacterized ABC transporter, ATP-binding protein YrbF	15	-18	92.92	47.78	5
4.6227e+06	36097_L8_2.5d_lup02	Cell Wall and Capsule	Gram-Negative cell wall components	Lipopolysaccharide assembly	Uncharacterized ABC transporter, auxiliary component YrbC	18	-23.93	80.26	67.22	6
4.6227e+06	36097_L8_2.5d_lup02	Cell Wall and Capsule	Gram-Negative cell wall components	Lipopolysaccharide assembly	Uncharacterized ABC transporter, periplasmic component YrbD	14	-17.1	92.8	47.4	4
4.6227e+06	36097_L8_2.5d_lup02	Cell Wall and Capsule	Gram-Negative cell wall components	Lipopolysaccharide assembly	Uncharacterized ABC transporter, permease component YrbE	13	-42.67	92.44	91.56	5
4.6227e+06	36097_L8_2.5d_lup02	Cell Wall and Capsule	Gram-Negative cell wall components	Lipopolysaccharide assembly	Uncharacterized protein YrbK clustered with lipopolysaccharide transporters	9	-14.5	76.71	51.88	5
4.6227e+06	36097_L8_2.5d_lup02	Cell Wall and Capsule	Gram-Negative cell wall components	Lipoprotein sorting system	Lipoprotein releasing system ATP-binding protein LolD	2	-15	94.36	44	2
4.6227e+06	36097_L8_2.5d_lup02	Cell Wall and Capsule	Gram-Negative cell wall components	Lipoprotein sorting system	Lipoprotein releasing system transmembrane protein LolC	2	-13	93.98	39.5	1
4.6227e+06	36097_L8_2.5d_lup02	Cell Wall and Capsule	Gram-Negative cell wall components	Lipoprotein sorting system	Lipoprotein releasing system transmembrane protein LolE	2	-8	87.5	33	2
4.6227e+06	36097_L8_2.5d_lup02	Cell Wall and Capsule	Gram-Negative cell wall components	Lipoprotein sorting system	Outer membrane lipoprotein LolB precursor	3	-10.33	75.55	39.67	3
4.6227e+06	36097_L8_2.5d_lup02	Cell Wall and Capsule	Gram-Negative cell wall components	Lipoprotein sorting system	Outer membrane lipoprotein carrier protein LolA	9	-24.67	87.9	63.83	5
4.6227e+06	36097_L8_2.5d_lup02	Cell Wall and Capsule	Gram-Negative cell wall components	Major Outer Membrane Proteins	Maltoporin (maltose/maltodextrin high-affinity receptor, phage lambda receptor protein)	9	-27.71	86.28	66.86	2
4.6227e+06	36097_L8_2.5d_lup02	Cell Wall and Capsule	Gram-Negative cell wall components	Major Outer Membrane Proteins	Outer membrane protein A precursor	50	-45.85	84.42	104.15	15
4.6227e+06	36097_L8_2.5d_lup02	Cell Wall and Capsule	Gram-Negative cell wall components	Major Outer Membrane Proteins	Outer membrane protein H precursor	20	-45.08	78.96	110	5
4.6227e+06	36097_L8_2.5d_lup02	Cell Wall and Capsule	Gram-Negative cell wall components	Major Outer Membrane Proteins	Outer membrane protein W precursor	5	-13	83.62	43	4
4.6227e+06	36097_L8_2.5d_lup02	Cell Wall and Capsule	Gram-Negative cell wall components	Outer membrane	Outer membrane protein A precursor	50	-45.85	84.42	104.15	15
4.6227e+06	36097_L8_2.5d_lup02	Cell Wall and Capsule	Gram-Negative cell wall components	Outer membrane	Outer membrane protein H precursor	20	-45.08	78.96	110	5
4.6227e+06	36097_L8_2.5d_lup02	Cell Wall and Capsule	Gram-Negative cell wall components	Outer membrane	Outer membrane protein assembly factor YaeT precursor	75	-80.4	84.23	170.04	8
4.6227e+06	36097_L8_2.5d_lup02	Cell Wall and Capsule	Gram-Negative cell wall components	Perosamine Synthesis Vibrio	Phosphomannomutase (EC 5.4.2.8)	20	-102.75	92.57	194.55	3
4.6227e+06	36097_L8_2.5d_lup02	Cell Wall and Capsule	Gram-Negative cell wall components	Vibrio Core Oligosaccharide Biosynthesis	3-deoxy-D-manno-octulosonic acid kinase (EC 2.7.1.-)	1	-27	89.23	65	1
4.6227e+06	36097_L8_2.5d_lup02	Cell Wall and Capsule	Gram-Negative cell wall components	Vibrio Core Oligosaccharide Biosynthesis	3-deoxy-D-manno-octulosonic-acid transferase (EC 2.-.-.-)	9	-16.75	84.1	49.75	3
4.6227e+06	36097_L8_2.5d_lup02	Cell Wall and Capsule	Gram-Negative cell wall components	Vibrio Core Oligosaccharide Biosynthesis	ADP-L-glycero-D-manno-heptose-6-epimerase (EC 5.1.3.20)	10	-25.55	98.31	55.67	6
4.6227e+06	36097_L8_2.5d_lup02	Cell Wall and Capsule	Gram-Negative cell wall components	Vibrio Core Oligosaccharide Biosynthesis	ADP-heptose--lipooligosaccharide heptosyltransferase II (EC 2.4.1.-)	12	-15.82	83.94	46.82	8
4.6227e+06	36097_L8_2.5d_lup02	Cell Wall and Capsule	Gram-Negative cell wall components	Vibrio Core Oligosaccharide Biosynthesis	Lipopolysaccharide biosynthesis glycosyltransferase	1	-9	70	40	1
4.6227e+06	36097_L8_2.5d_lup02	Cell Wall and Capsule	Gram-Negative cell wall components	Vibrio Core Oligosaccharide Biosynthesis	Lipopolysaccharide heptosyltransferase I (EC 2.4.1.-)	1	-8	78.79	33	1
4.6227e+06	36097_L8_2.5d_lup02	Cell Wall and Capsule	Gram-Negative cell wall components	Vibrio Core Oligosaccharide Biosynthesis	Mannosyltransferase OCH1 and related enzymes	3	-11	85.69	38	2
4.6227e+06	36097_L8_2.5d_lup02	Cell Wall and Capsule	Gram-Negative cell wall components	Vibrio Core Oligosaccharide Biosynthesis	O-antigen ligase	2	-7.5	71.22	37.5	2
4.6227e+06	36097_L8_2.5d_lup02	Cell Wall and Capsule	Gram-Negative cell wall components	Vibrio Core Oligosaccharide Biosynthesis	capsular polysaccharide biosynthesis protein	1	-19	69.84	63	1
4.6227e+06	36097_L8_2.5d_lup02	Cell Wall and Capsule	Gram-Positive cell wall components	Teichoic and lipoteichoic acids biosynthesis	2-C-methyl-D-erythritol 4-phosphate cytidylyltransferase (EC 2.7.7.60)	7	-12.86	78.26	47.29	6
4.6227e+06	36097_L8_2.5d_lup02	Cell Wall and Capsule	Gram-Positive cell wall components	Teichoic and lipoteichoic acids biosynthesis	Undecaprenyl-phosphate N-acetylglucosaminyl 1-phosphate transferase (EC 2.7.8.-)	7	-14.67	82.08	45.5	5
4.6227e+06	36097_L8_2.5d_lup02	Cell Wall and Capsule	Gram-Positive cell wall components	Teichuronic acid biosynthesis	UDP-glucose dehydrogenase (EC 1.1.1.22)	3	-39	77.84	95.67	2
4.6227e+06	36097_L8_2.5d_lup02	Clustering-based subsystems	-	Allophanate hydrolase 2 and Biotin carboxylase cluster	Allophanate hydrolase 2 subunit 2 (EC 3.5.1.54)	1	-11	73.33	45	1
4.6227e+06	36097_L8_2.5d_lup02	Clustering-based subsystems	-	Allophanate hydrolase 2 and Biotin carboxylase cluster	Biotin carboxyl carrier protein	3	-33.33	86.6	85.67	3
4.6227e+06	36097_L8_2.5d_lup02	Clustering-based subsystems	-	Bacterial Cell Division	Cell division protein BolA	2	-7.5	75.13	34.5	2
4.6227e+06	36097_L8_2.5d_lup02	Clustering-based subsystems	-	Bacterial Cell Division	Cell division protein FtsA	14	-14.54	87.91	44.62	4
4.6227e+06	36097_L8_2.5d_lup02	Clustering-based subsystems	-	Bacterial Cell Division	Cell division protein FtsH (EC 3.4.24.-)	49	-85.31	92.36	168.25	7
4.6227e+06	36097_L8_2.5d_lup02	Clustering-based subsystems	-	Bacterial Cell Division	Cell division protein FtsI [Peptidoglycan synthetase] (EC 2.4.1.129)	10	-12.67	81.66	43.78	3
4.6227e+06	36097_L8_2.5d_lup02	Clustering-based subsystems	-	Bacterial Cell Division	Cell division protein FtsJ	6	-79	96.91	152	2
4.6227e+06	36097_L8_2.5d_lup02	Clustering-based subsystems	-	Bacterial Cell Division	Cell division protein FtsK	15	-19.71	86.83	55.36	5
4.6227e+06	36097_L8_2.5d_lup02	Clustering-based subsystems	-	Bacterial Cell Division	Cell division protein FtsQ	11	-9.4	79.63	36.2	5
4.6227e+06	36097_L8_2.5d_lup02	Clustering-based subsystems	-	Bacterial Cell Division	Cell division protein FtsX	9	-11.88	92.45	37.62	5
4.6227e+06	36097_L8_2.5d_lup02	Clustering-based subsystems	-	Bacterial Cell Division	Cell division protein FtsZ (EC 3.4.24.-)	32	-45.81	84.5	107.05	9
4.6227e+06	36097_L8_2.5d_lup02	Clustering-based subsystems	-	Bacterial Cell Division	Cell division protein MraZ	4	-69	86.99	146	1
4.6227e+06	36097_L8_2.5d_lup02	Clustering-based subsystems	-	Bacterial Cell Division	Cell division topological specificity factor MinE	1	-10	79.07	43	1
4.6227e+06	36097_L8_2.5d_lup02	Clustering-based subsystems	-	Bacterial Cell Division	Cell division transporter, ATP-binding protein FtsE (TC 3.A.5.1.1)	7	-14	92.95	40.33	3
4.6227e+06	36097_L8_2.5d_lup02	Clustering-based subsystems	-	Bacterial Cell Division	Cell division trigger factor (EC 5.2.1.8)	31	-144	91.51	274	8
4.6227e+06	36097_L8_2.5d_lup02	Clustering-based subsystems	-	Bacterial Cell Division	Chromosome partitioning protein ParA	1	-10	97.06	34	1
4.6227e+06	36097_L8_2.5d_lup02	Clustering-based subsystems	-	Bacterial Cell Division	Cytoplasmic axial filament protein CafA and Ribonuclease G (EC 3.1.4.-)	4	-14.5	93.62	41	3
4.6227e+06	36097_L8_2.5d_lup02	Clustering-based subsystems	-	Bacterial Cell Division	GTP-binding protein Era	11	-15.7	96.61	42.1	4
4.6227e+06	36097_L8_2.5d_lup02	Clustering-based subsystems	-	Bacterial Cell Division	Rod shape-determining protein MreB	12	-47.5	93.61	99.42	6
4.6227e+06	36097_L8_2.5d_lup02	Clustering-based subsystems	-	Bacterial Cell Division	Rod shape-determining protein MreC	11	-22	90.71	58.45	4
4.6227e+06	36097_L8_2.5d_lup02	Clustering-based subsystems	-	Bacterial Cell Division	Rod shape-determining protein MreD	3	-14.33	84.11	44.33	3
4.6227e+06	36097_L8_2.5d_lup02	Clustering-based subsystems	-	Bacterial Cell Division	Septum formation protein Maf	1	-5	68.75	32	1
4.6227e+06	36097_L8_2.5d_lup02	Clustering-based subsystems	-	Bacterial Cell Division	Septum site-determining protein MinC	1	-9	65.22	46	1
4.6227e+06	36097_L8_2.5d_lup02	Clustering-based subsystems	-	Bacterial Cell Division	Septum site-determining protein MinD	1	-13	94.74	38	1
4.6227e+06	36097_L8_2.5d_lup02	Clustering-based subsystems	-	Bacterial Cell Division	Signal recognition particle receptor protein FtsY (=alpha subunit) (TC 3.A.5.1.1)	2	-12	94.74	37	2
4.6227e+06	36097_L8_2.5d_lup02	Clustering-based subsystems	-	Bacterial Cell Division	rRNA small subunit methyltransferase H	10	-20.75	91.73	55.25	5
4.6227e+06	36097_L8_2.5d_lup02	Clustering-based subsystems	-	Bacterial RNA-metabolizing Zn-dependent hydrolases	Cell division protein FtsK	15	-19.71	86.83	55.36	5
4.6227e+06	36097_L8_2.5d_lup02	Clustering-based subsystems	-	Bacterial RNA-metabolizing Zn-dependent hydrolases	Cytochrome d ubiquinol oxidase subunit II (EC 1.10.3.-)	29	-79.75	86.44	156.6	6
4.6227e+06	36097_L8_2.5d_lup02	Clustering-based subsystems	-	Bacterial RNA-metabolizing Zn-dependent hydrolases	Ferric uptake regulation protein FUR	8	-18.8	89.14	47.8	4
4.6227e+06	36097_L8_2.5d_lup02	Clustering-based subsystems	-	Bacterial RNA-metabolizing Zn-dependent hydrolases	Inactive homolog of metal-dependent proteases, putative molecular chaperone	5	-13	88.49	41.25	3
4.6227e+06	36097_L8_2.5d_lup02	Clustering-based subsystems	-	Bacterial RNA-metabolizing Zn-dependent hydrolases	Peptide deformylase (EC 3.5.1.88)	4	-27.67	90.15	65	3
4.6227e+06	36097_L8_2.5d_lup02	Clustering-based subsystems	-	Bacterial RNA-metabolizing Zn-dependent hydrolases	Polyribonucleotide nucleotidyltransferase (EC 2.7.7.8)	75	-142.8	95.4	269.93	8
4.6227e+06	36097_L8_2.5d_lup02	Clustering-based subsystems	-	Bacterial RNA-metabolizing Zn-dependent hydrolases	Ribosomal-protein-S18p-alanine acetyltransferase (EC 2.3.1.-)	2	-9	79.29	37.5	2
4.6227e+06	36097_L8_2.5d_lup02	Clustering-based subsystems	-	Bacterial RNA-metabolizing Zn-dependent hydrolases	Trk system potassium uptake protein TrkA	7	-20	91.95	51.83	4
4.6227e+06	36097_L8_2.5d_lup02	Clustering-based subsystems	-	Bacterial RNA-metabolizing Zn-dependent hydrolases	YgjD/Kae1/Qri7 family, required for N6-threonylcarbamoyl adenosine t(6)A37 modification in tRNA	14	-23.09	93.65	56.82	5
4.6227e+06	36097_L8_2.5d_lup02	Clustering-based subsystems	-	Bacterial RNA-metabolizing Zn-dependent hydrolases	Zn-dependent hydrolase, RNA-metabolising	2	-10.5	82.9	37.5	2
4.6227e+06	36097_L8_2.5d_lup02	Clustering-based subsystems	-	Bacterial RNA-metabolizing Zn-dependent hydrolases	Zn-dependent hydrolase, RNA-metabolising, CPSF 100 kDa analog	2	-10.5	82.9	37.5	2
4.6227e+06	36097_L8_2.5d_lup02	Clustering-based subsystems	-	Butyrate metabolism cluster	Acetyl-CoA acetyltransferase (EC 2.3.1.9)	1	-7	93.33	30	1
4.6227e+06	36097_L8_2.5d_lup02	Clustering-based subsystems	-	CBSS-138119.3.peg.2719	Ribosome-binding factor A	8	-17.14	92.9	48.29	5
4.6227e+06	36097_L8_2.5d_lup02	Clustering-based subsystems	-	CBSS-138119.3.peg.2719	Translation initiation factor 2	48	-56.48	92.34	119.55	12
4.6227e+06	36097_L8_2.5d_lup02	Clustering-based subsystems	-	CBSS-138119.3.peg.2719	tRNA pseudouridine synthase B (EC 4.2.1.70)	12	-15.18	91.32	44	5
4.6227e+06	36097_L8_2.5d_lup02	Clustering-based subsystems	-	CBSS-160492.1.peg.550	21 kDa hemolysin precursor	5	-13.4	79	47.4	2
4.6227e+06	36097_L8_2.5d_lup02	Clustering-based subsystems	-	CBSS-160492.1.peg.550	LppC putative lipoprotein	19	-51.83	75.54	129.39	6
4.6227e+06	36097_L8_2.5d_lup02	Clustering-based subsystems	-	CBSS-160492.1.peg.550	Phosphoheptose isomerase (EC 5.3.1.-)	5	-28	87.36	72.67	3
4.6227e+06	36097_L8_2.5d_lup02	Clustering-based subsystems	-	CBSS-160492.1.peg.550	Predicted endonuclease distantly related to archaeal Holliday junction resolvase	4	-21	88.31	55	3
4.6227e+06	36097_L8_2.5d_lup02	Clustering-based subsystems	-	CBSS-160492.1.peg.550	rRNA small subunit methyltransferase I	2	-19.5	89.55	51.5	1
4.6227e+06	36097_L8_2.5d_lup02	Clustering-based subsystems	-	CBSS-176279.3.peg.868	COG0536: GTP-binding protein Obg	7	-28.14	96.84	62.57	3
4.6227e+06	36097_L8_2.5d_lup02	Clustering-based subsystems	-	CBSS-176279.3.peg.868	FIG139598: Potential ribosomal protein	1	-27	96.83	63	1
4.6227e+06	36097_L8_2.5d_lup02	Clustering-based subsystems	-	CBSS-176279.3.peg.868	LSU ribosomal protein L21p	7	-36.43	92.41	83.29	3
4.6227e+06	36097_L8_2.5d_lup02	Clustering-based subsystems	-	CBSS-176279.3.peg.868	LSU ribosomal protein L27p	1	-9	100	30	1
4.6227e+06	36097_L8_2.5d_lup02	Clustering-based subsystems	-	CBSS-176280.1.peg.1561	Monofunctional biosynthetic peptidoglycan transglycosylase (EC 2.4.2.-)	2	-30	87.89	73	2
4.6227e+06	36097_L8_2.5d_lup02	Clustering-based subsystems	-	CBSS-176280.1.peg.1561	Ribonuclease BN (EC 3.1.-.-)	1	-10	96.97	33	1
4.6227e+06	36097_L8_2.5d_lup02	Clustering-based subsystems	-	CBSS-176280.1.peg.1561	ThiJ/PfpI family protein	2	-5.5	68.63	32	2
4.6227e+06	36097_L8_2.5d_lup02	Clustering-based subsystems	-	CBSS-176299.4.peg.1996A	Bis(5'-nucleosyl)-tetraphosphatase (asymmetrical) (EC 3.6.1.17)	6	-39.17	91.97	84.83	2
4.6227e+06	36097_L8_2.5d_lup02	Clustering-based subsystems	-	CBSS-176299.4.peg.1996A	Endoribonuclease L-PSP	8	-17.17	93.81	47	4
4.6227e+06	36097_L8_2.5d_lup02	Clustering-based subsystems	-	CBSS-176299.4.peg.1996A	Glycerophosphoryl diester phosphodiesterase (EC 3.1.4.46)	8	-185	91.82	330	1
4.6227e+06	36097_L8_2.5d_lup02	Clustering-based subsystems	-	CBSS-176299.4.peg.1996B	Ribosome recycling factor	9	-56.22	95.51	116.78	4
4.6227e+06	36097_L8_2.5d_lup02	Clustering-based subsystems	-	CBSS-176299.4.peg.1996B	SSU ribosomal protein S2p (SAe)	31	-107.26	95.8	199.67	5
4.6227e+06	36097_L8_2.5d_lup02	Clustering-based subsystems	-	CBSS-176299.4.peg.1996B	Translation elongation factor Ts	10	-27.33	90.42	71	7
4.6227e+06	36097_L8_2.5d_lup02	Clustering-based subsystems	-	CBSS-176299.4.peg.1996B	Uridylate kinase (EC 2.7.4.-)	6	-20.5	96.56	50.83	5
4.6227e+06	36097_L8_2.5d_lup02	Clustering-based subsystems	-	CBSS-193567.1.peg.90	Pyrroline-5-carboxylate reductase (EC 1.5.1.2)	7	-11.2	90.19	40.2	4
4.6227e+06	36097_L8_2.5d_lup02	Clustering-based subsystems	-	CBSS-196620.1.peg.2477	Copper-translocating P-type ATPase (EC 3.6.3.4)	28	-149.46	82.67	316.12	4
4.6227e+06	36097_L8_2.5d_lup02	Clustering-based subsystems	-	CBSS-211586.1.peg.3133	2-C-methyl-D-erythritol 2,4-cyclodiphosphate synthase (EC 4.6.1.12)	2	-32.5	95.22	70	2
4.6227e+06	36097_L8_2.5d_lup02	Clustering-based subsystems	-	CBSS-211586.1.peg.3133	2-C-methyl-D-erythritol 4-phosphate cytidylyltransferase (EC 2.7.7.60)	7	-12.86	78.26	47.29	6
4.6227e+06	36097_L8_2.5d_lup02	Clustering-based subsystems	-	CBSS-211586.1.peg.3133	5-nucleotidase SurE (EC 3.1.3.5)	5	-20.2	85.97	52.4	3
4.6227e+06	36097_L8_2.5d_lup02	Clustering-based subsystems	-	CBSS-211586.1.peg.3133	Cell division protein FtsB	1	-7	82.76	29	1
4.6227e+06	36097_L8_2.5d_lup02	Clustering-based subsystems	-	CBSS-211586.1.peg.3133	Lipoprotein NlpD	20	-20.79	84.75	55.57	7
4.6227e+06	36097_L8_2.5d_lup02	Clustering-based subsystems	-	CBSS-211586.1.peg.3133	tRNA pseudouridine 13 synthase (EC 4.2.1.-)	10	-15.7	89.27	45.7	5
4.6227e+06	36097_L8_2.5d_lup02	Clustering-based subsystems	-	CBSS-224911.1.peg.435	Adenosine (5')-pentaphospho-(5'')-adenosine pyrophosphohydrolase (EC 3.6.1.-)	4	-21.25	96.89	47	1
4.6227e+06	36097_L8_2.5d_lup02	Clustering-based subsystems	-	CBSS-228410.1.peg.134	DNA polymerase III epsilon subunit (EC 2.7.7.7)	1	-12	100	33	1
4.6227e+06	36097_L8_2.5d_lup02	Clustering-based subsystems	-	CBSS-228410.1.peg.134	Hydroxyacylglutathione hydrolase (EC 3.1.2.6)	3	-10.33	80.18	37.67	1
4.6227e+06	36097_L8_2.5d_lup02	Clustering-based subsystems	-	CBSS-228410.1.peg.134	Ribonuclease HI (EC 3.1.26.4)	1	-10	96.77	31	1
4.6227e+06	36097_L8_2.5d_lup02	Clustering-based subsystems	-	CBSS-235.1.peg.567	2-amino-4-hydroxy-6-hydroxymethyldihydropteridine pyrophosphokinase (EC 2.7.6.3)	7	-12.67	85.32	42	4
4.6227e+06	36097_L8_2.5d_lup02	Clustering-based subsystems	-	CBSS-235.1.peg.567	C4-type zinc finger protein, DksA/TraR family	11	-52.57	93.79	106	3
4.6227e+06	36097_L8_2.5d_lup02	Clustering-based subsystems	-	CBSS-235.1.peg.567	Dihydroneopterin aldolase (EC 4.1.2.25)	3	-8.33	79.34	35.33	3
4.6227e+06	36097_L8_2.5d_lup02	Clustering-based subsystems	-	CBSS-235.1.peg.567	Dihydropteroate synthase (EC 2.5.1.15)	7	-16.17	86.37	48	3
4.6227e+06	36097_L8_2.5d_lup02	Clustering-based subsystems	-	CBSS-235.1.peg.567	GTP-binding protein	119	-33.22	92.46	75.22	36
4.6227e+06	36097_L8_2.5d_lup02	Clustering-based subsystems	-	CBSS-243277.1.peg.4359	Protein YcgL	2	-5	74.89	31	2
4.6227e+06	36097_L8_2.5d_lup02	Clustering-based subsystems	-	CBSS-251221.1.peg.1863	UDP-3-O-[3-hydroxymyristoyl] N-acetylglucosamine deacetylase (EC 3.5.1.-)	17	-99.12	94.55	188.88	3
4.6227e+06	36097_L8_2.5d_lup02	Clustering-based subsystems	-	CBSS-257314.1.peg.752	Acetate kinase (EC 2.7.2.1)	42	-63.21	89.28	130.68	8
4.6227e+06	36097_L8_2.5d_lup02	Clustering-based subsystems	-	CBSS-257314.1.peg.752	Thiol peroxidase, Tpx-type (EC 1.11.1.15)	3	-16	86.17	48.33	2
4.6227e+06	36097_L8_2.5d_lup02	Clustering-based subsystems	-	CBSS-269801.1.peg.1715	Phosphopantetheine adenylyltransferase (EC 2.7.7.3)	4	-43	91.73	96.67	2
4.6227e+06	36097_L8_2.5d_lup02	Clustering-based subsystems	-	CBSS-281090.3.peg.464	Alanyl-tRNA synthetase (EC 6.1.1.7)	52	-33.09	89.11	146.91	11
4.6227e+06	36097_L8_2.5d_lup02	Clustering-based subsystems	-	CBSS-281090.3.peg.464	FIG004453: protein YceG like	14	-24.5	77.59	70.1	6
4.6227e+06	36097_L8_2.5d_lup02	Clustering-based subsystems	-	CBSS-281090.3.peg.464	Putative Holliday junction resolvase (EC 3.1.-.-)	1	-21	95.92	49	1
4.6227e+06	36097_L8_2.5d_lup02	Clustering-based subsystems	-	CBSS-281090.3.peg.464	Shikimate 5-dehydrogenase I alpha (EC 1.1.1.25)	2	-19	84.05	53.5	1
4.6227e+06	36097_L8_2.5d_lup02	Clustering-based subsystems	-	CBSS-290633.1.peg.1906	GTP-binding protein EngA	24	-33.82	95.69	74.27	6
4.6227e+06	36097_L8_2.5d_lup02	Clustering-based subsystems	-	CBSS-290633.1.peg.1906	Mlr7403 protein	9	-13	79.66	46.62	5
4.6227e+06	36097_L8_2.5d_lup02	Clustering-based subsystems	-	CBSS-296591.1.peg.2330	NAD-dependent epimerase/dehydratase	3	-14.33	88.31	42	2
4.6227e+06	36097_L8_2.5d_lup02	Clustering-based subsystems	-	CBSS-296591.1.peg.2330	Nucleoside-diphosphate sugar epimerase/dehydratase	1	-8	81.82	33	1
4.6227e+06	36097_L8_2.5d_lup02	Clustering-based subsystems	-	CBSS-296591.1.peg.2330	Putative glycosyltransferase	1	-11	73.17	41	1
4.6227e+06	36097_L8_2.5d_lup02	Clustering-based subsystems	-	CBSS-296591.1.peg.2330	UDP-glucose 4-epimerase (EC 5.1.3.2)	15	-22.75	92.28	55.92	6
4.6227e+06	36097_L8_2.5d_lup02	Clustering-based subsystems	-	CBSS-296591.1.peg.2330	dTDP-glucose 4,6-dehydratase (EC 4.2.1.46)	10	-14.5	90.9	42.5	9
4.6227e+06	36097_L8_2.5d_lup02	Clustering-based subsystems	-	CBSS-312309.3.peg.1965	Methionine aminopeptidase (EC 3.4.11.18)	7	-44.67	91.6	96.5	5
4.6227e+06	36097_L8_2.5d_lup02	Clustering-based subsystems	-	CBSS-312309.3.peg.1965	SSU ribosomal protein S2p (SAe)	31	-107.26	95.8	199.67	5
4.6227e+06	36097_L8_2.5d_lup02	Clustering-based subsystems	-	CBSS-312309.3.peg.1965	Translation elongation factor Ts	10	-27.33	90.42	71	7
4.6227e+06	36097_L8_2.5d_lup02	Clustering-based subsystems	-	CBSS-312309.3.peg.1965	Uridylate kinase (EC 2.7.4.-)	6	-20.5	96.56	50.83	5
4.6227e+06	36097_L8_2.5d_lup02	Clustering-based subsystems	-	CBSS-312309.3.peg.1965	[Protein-PII] uridylyltransferase (EC 2.7.7.59)	10	-12.89	81.74	43.33	4
4.6227e+06	36097_L8_2.5d_lup02	Clustering-based subsystems	-	CBSS-316057.3.peg.3521	Glutamate-ammonia-ligase adenylyltransferase (EC 2.7.7.42)	6	-10.83	86.39	38.33	2
4.6227e+06	36097_L8_2.5d_lup02	Clustering-based subsystems	-	CBSS-316057.3.peg.3521	Large exoproteins involved in heme utilization or adhesion	2	-9	75.72	38.5	2
4.6227e+06	36097_L8_2.5d_lup02	Clustering-based subsystems	-	CBSS-316057.3.peg.3521	Thiol peroxidase, Bcp-type (EC 1.11.1.15)	3	-10	90.16	34.33	3
4.6227e+06	36097_L8_2.5d_lup02	Clustering-based subsystems	-	CBSS-316057.3.peg.563	TldD protein, part of proposed TldE/TldD proteolytic complex (PMID 12029038)	10	-18.55	92.63	48.56	5
4.6227e+06	36097_L8_2.5d_lup02	Clustering-based subsystems	-	CBSS-316273.3.peg.922	probable iron binding protein from the HesB_IscA_SufA family	1	-11	100	33	1
4.6227e+06	36097_L8_2.5d_lup02	Clustering-based subsystems	-	CBSS-316279.3.peg.746	Iojap protein	4	-11.25	93.17	37.25	2
4.6227e+06	36097_L8_2.5d_lup02	Clustering-based subsystems	-	CBSS-320372.3.peg.6046	Ornithine carbamoyltransferase (EC 2.1.3.3)	8	-13	89.34	39.12	4
4.6227e+06	36097_L8_2.5d_lup02	Clustering-based subsystems	-	CBSS-320372.3.peg.6046	Putative Holliday junction resolvase (EC 3.1.-.-)	1	-21	95.92	49	1
4.6227e+06	36097_L8_2.5d_lup02	Clustering-based subsystems	-	CBSS-320372.3.peg.6046	UPF0301 protein YqgE	3	-13.67	84.17	42.67	2
4.6227e+06	36097_L8_2.5d_lup02	Clustering-based subsystems	-	CBSS-323097.3.peg.2594	FIG004453: protein YceG like	14	-24.5	77.59	70.1	6
4.6227e+06	36097_L8_2.5d_lup02	Clustering-based subsystems	-	CBSS-323097.3.peg.2594	Guanylate kinase (EC 2.7.4.8)	16	-17.89	88.07	50.11	5
4.6227e+06	36097_L8_2.5d_lup02	Clustering-based subsystems	-	CBSS-323097.3.peg.2594	Protein YicC	6	-21.33	94.19	54.33	3
4.6227e+06	36097_L8_2.5d_lup02	Clustering-based subsystems	-	CBSS-342610.3.peg.1794	3',5'-cyclic-nucleotide phosphodiesterase (EC 3.1.4.17)	8	-41.57	83	93.29	5
4.6227e+06	36097_L8_2.5d_lup02	Clustering-based subsystems	-	CBSS-342610.3.peg.1794	ADP-ribose pyrophosphatase (EC 3.6.1.13)	5	-50.8	85.6	108.4	2
4.6227e+06	36097_L8_2.5d_lup02	Clustering-based subsystems	-	CBSS-342610.3.peg.1794	Topoisomerase IV subunit B (EC 5.99.1.-)	17	-17.21	97.06	44.86	3
4.6227e+06	36097_L8_2.5d_lup02	Clustering-based subsystems	-	CBSS-350688.3.peg.1509	DNA polymerase III alpha subunit (EC 2.7.7.7)	21	-17.18	93.71	45.41	9
4.6227e+06	36097_L8_2.5d_lup02	Clustering-based subsystems	-	CBSS-350688.3.peg.1509	FIG000325: clustered with transcription termination protein NusA	11	-27.11	86.48	65.78	6
4.6227e+06	36097_L8_2.5d_lup02	Clustering-based subsystems	-	CBSS-350688.3.peg.1509	FMN adenylyltransferase (EC 2.7.7.2)	11	-23.9	85.65	63.9	4
4.6227e+06	36097_L8_2.5d_lup02	Clustering-based subsystems	-	CBSS-350688.3.peg.1509	Polyribonucleotide nucleotidyltransferase (EC 2.7.7.8)	75	-142.8	95.4	269.93	8
4.6227e+06	36097_L8_2.5d_lup02	Clustering-based subsystems	-	CBSS-350688.3.peg.1509	Riboflavin kinase (EC 2.7.1.26)	11	-23.9	85.65	63.9	4
4.6227e+06	36097_L8_2.5d_lup02	Clustering-based subsystems	-	CBSS-350688.3.peg.1509	Ribosome-binding factor A	8	-17.14	92.9	48.29	5
4.6227e+06	36097_L8_2.5d_lup02	Clustering-based subsystems	-	CBSS-350688.3.peg.1509	SSU ribosomal protein S15p (S13e)	4	-37.75	97.58	81.5	2
4.6227e+06	36097_L8_2.5d_lup02	Clustering-based subsystems	-	CBSS-350688.3.peg.1509	Transcription termination protein NusA	36	-66.5	87.53	141.54	9
4.6227e+06	36097_L8_2.5d_lup02	Clustering-based subsystems	-	CBSS-350688.3.peg.1509	Translation initiation factor 2	48	-56.48	92.34	119.55	12
4.6227e+06	36097_L8_2.5d_lup02	Clustering-based subsystems	-	CBSS-350688.3.peg.1509	tRNA pseudouridine synthase B (EC 4.2.1.70)	12	-15.18	91.32	44	5
4.6227e+06	36097_L8_2.5d_lup02	Clustering-based subsystems	-	CBSS-393121.3.peg.1913	ATP-dependent DNA helicase UvrD/PcrA	23	-28.93	97.49	64.6	6
4.6227e+06	36097_L8_2.5d_lup02	Clustering-based subsystems	-	CBSS-393121.3.peg.1913	DNA ligase (EC 6.5.1.2)	13	-21.46	92.57	54.31	5
4.6227e+06	36097_L8_2.5d_lup02	Clustering-based subsystems	-	CBSS-393131.3.peg.612	Transcription accessory protein (S1 RNA-binding domain)	14	-13.18	91.75	40.73	6
4.6227e+06	36097_L8_2.5d_lup02	Clustering-based subsystems	-	CBSS-393133.3.peg.2787	Thymidylate kinase (EC 2.7.4.9)	5	-22.4	86.22	59.6	3
4.6227e+06	36097_L8_2.5d_lup02	Clustering-based subsystems	-	CBSS-562.2.peg.5158 SK3 including	DNA recombination-dependent growth factor C	2	-11	89.4	38	2
4.6227e+06	36097_L8_2.5d_lup02	Clustering-based subsystems	-	CBSS-56780.10.peg.1536	Magnesium and cobalt efflux protein CorC	15	-17.67	86.95	51.13	3
4.6227e+06	36097_L8_2.5d_lup02	Clustering-based subsystems	-	CBSS-56780.10.peg.1536	Metal-dependent hydrolase YbeY, involved in rRNA and/or ribosome maturation and assembly	3	-10.67	83.44	38	3
4.6227e+06	36097_L8_2.5d_lup02	Clustering-based subsystems	-	CBSS-56780.10.peg.1536	Phosphate starvation-inducible protein PhoH, predicted ATPase	13	-14.73	90.43	43.09	6
4.6227e+06	36097_L8_2.5d_lup02	Clustering-based subsystems	-	CBSS-630.2.peg.3360	Hypothetical protein YggS, proline synthase co-transcribed bacterial homolog PROSC	4	-10.75	92.35	34.25	2
4.6227e+06	36097_L8_2.5d_lup02	Clustering-based subsystems	-	CBSS-630.2.peg.3360	Integral membrane protein YggT, involved in response to extracytoplasmic stress (osmotic shock)	2	-9	63.53	42.5	2
4.6227e+06	36097_L8_2.5d_lup02	Clustering-based subsystems	-	CBSS-630.2.peg.3360	Pyrroline-5-carboxylate reductase (EC 1.5.1.2)	7	-11.2	90.19	40.2	4
4.6227e+06	36097_L8_2.5d_lup02	Clustering-based subsystems	-	CBSS-630.2.peg.3360	Radical SAM family enzyme, similar to coproporphyrinogen III oxidase, oxygen-independent, clustered with nucleoside-triphosphatase RdgB	9	-13.38	89.98	39.62	4
4.6227e+06	36097_L8_2.5d_lup02	Clustering-based subsystems	-	CBSS-630.2.peg.3360	UPF0235 protein VC0458	2	-12.5	87.5	39	2
4.6227e+06	36097_L8_2.5d_lup02	Clustering-based subsystems	-	CBSS-83333.1.peg.946	Cell division inhibitor	3	-10	69.1	45.33	3
4.6227e+06	36097_L8_2.5d_lup02	Clustering-based subsystems	-	CBSS-83333.1.peg.946	DNA transformation protein TfoX	2	-8.5	73.09	40.5	1
4.6227e+06	36097_L8_2.5d_lup02	Clustering-based subsystems	-	CBSS-83333.1.peg.946	Methylglyoxal synthase (EC 4.2.3.3)	2	-14.5	90.22	42.5	2
4.6227e+06	36097_L8_2.5d_lup02	Clustering-based subsystems	-	CBSS-83333.1.peg.946	UPF0319 protein YccT precursor	2	-24.5	65.31	89	1
4.6227e+06	36097_L8_2.5d_lup02	Clustering-based subsystems	-	CBSS-87626.3.peg.3639	FIG001590: Putative conserved exported protein precursor	5	-14.2	75.91	48.2	3
4.6227e+06	36097_L8_2.5d_lup02	Clustering-based subsystems	-	CBSS-87626.3.peg.3639	Xaa-Pro aminopeptidase (EC 3.4.11.9)	10	-59	84.87	127.29	5
4.6227e+06	36097_L8_2.5d_lup02	Clustering-based subsystems	-	CTP synthase (EC 6.3.4.2) cluster	CTP synthase (EC 6.3.4.2)	22	-42.5	96.87	87.25	7
4.6227e+06	36097_L8_2.5d_lup02	Clustering-based subsystems	-	CTP synthase (EC 6.3.4.2) cluster	Inner membrane protein translocase component YidC, long form	31	-36.69	90.05	79.54	6
4.6227e+06	36097_L8_2.5d_lup02	Clustering-based subsystems	-	Cell division-ribosomal stress proteins cluster	Cell division protein FtsH (EC 3.4.24.-)	49	-85.31	92.36	168.25	7
4.6227e+06	36097_L8_2.5d_lup02	Clustering-based subsystems	-	Cell division-ribosomal stress proteins cluster	Hypoxanthine-guanine phosphoribosyltransferase (EC 2.4.2.8)	7	-14.6	91.02	43.6	4
4.6227e+06	36097_L8_2.5d_lup02	Clustering-based subsystems	-	Cell division-ribosomal stress proteins cluster	Peptidyl-tRNA hydrolase (EC 3.1.1.29)	8	-14	91.69	40.57	5
4.6227e+06	36097_L8_2.5d_lup02	Clustering-based subsystems	-	Cell division-ribosomal stress proteins cluster	Ribosome-associated heat shock protein implicated in the recycling of the 50S subunit (S4 paralog)	1	-7	100	25	1
4.6227e+06	36097_L8_2.5d_lup02	Clustering-based subsystems	-	Cell division-ribosomal stress proteins cluster	SSU ribosomal protein S1p	54	-114	95.7	214	11
4.6227e+06	36097_L8_2.5d_lup02	Clustering-based subsystems	-	Cell division-ribosomal stress proteins cluster	Transcription accessory protein (S1 RNA-binding domain)	14	-13.18	91.75	40.73	6
4.6227e+06	36097_L8_2.5d_lup02	Clustering-based subsystems	-	Cell division-ribosomal stress proteins cluster	Transcription-repair coupling factor	13	-10.5	91.82	36	2
4.6227e+06	36097_L8_2.5d_lup02	Clustering-based subsystems	-	Cell division-ribosomal stress proteins cluster	tRNA(Ile)-lysidine synthetase	6	-18.75	69.01	67.12	6
4.6227e+06	36097_L8_2.5d_lup02	Clustering-based subsystems	-	Cluster co-expressed with butyrate metabolism cluster	FIG000605: protein co-occurring with transport systems (COG1739)	4	-14.75	85.97	45.25	2
4.6227e+06	36097_L8_2.5d_lup02	Clustering-based subsystems	-	Cluster co-expressed with butyrate metabolism cluster	Potassium uptake protein TrkH	11	-15.54	88.88	44.18	5
4.6227e+06	36097_L8_2.5d_lup02	Clustering-based subsystems	-	Cluster co-expressed with butyrate metabolism cluster	Protoporphyrinogen IX oxidase, oxygen-independent, HemG (EC 1.3.-.-)	5	-12.67	80.22	43.33	3
4.6227e+06	36097_L8_2.5d_lup02	Clustering-based subsystems	-	Cluster containing CofD-like protein and co-occuring with DNA repair	FIG000506: Predicted P-loop-containing kinase	8	-13	89.35	39.72	5
4.6227e+06	36097_L8_2.5d_lup02	Clustering-based subsystems	-	Cluster with phosphopentomutase paralog	Phosphopentomutase (EC 5.4.2.7)	1	-15	97.5	40	1
4.6227e+06	36097_L8_2.5d_lup02	Clustering-based subsystems	-	Cluster with second YidC in Bacilli	Inner membrane protein translocase component YidC, short form OxaI-like	1	-8	84.38	32	1
4.6227e+06	36097_L8_2.5d_lup02	Clustering-based subsystems	-	Conjugative transfer related cluster	DNA topoisomerase III (EC 5.99.1.2)	3	-10.67	86.08	36.67	3
4.6227e+06	36097_L8_2.5d_lup02	Clustering-based subsystems	-	Conjugative transfer related cluster	Periplasmic thiol:disulfide interchange protein DsbA	13	-17.67	89.11	48.78	4
4.6227e+06	36097_L8_2.5d_lup02	Clustering-based subsystems	-	Conserved gene cluster associated with Met-tRNA formyltransferase	Cytochrome d ubiquinol oxidase subunit II (EC 1.10.3.-)	29	-79.75	86.44	156.6	6
4.6227e+06	36097_L8_2.5d_lup02	Clustering-based subsystems	-	Conserved gene cluster associated with Met-tRNA formyltransferase	DNA topoisomerase I (EC 5.99.1.2)	25	-36.71	93.48	78.38	8
4.6227e+06	36097_L8_2.5d_lup02	Clustering-based subsystems	-	Conserved gene cluster associated with Met-tRNA formyltransferase	GTP-sensing transcriptional pleiotropic repressor codY	1	-8	78.38	37	1
4.6227e+06	36097_L8_2.5d_lup02	Clustering-based subsystems	-	Conserved gene cluster associated with Met-tRNA formyltransferase	Helicase PriA essential for oriC/DnaA-independent DNA replication	5	-14	84.21	43.2	2
4.6227e+06	36097_L8_2.5d_lup02	Clustering-based subsystems	-	Conserved gene cluster associated with Met-tRNA formyltransferase	Inactive homolog of metal-dependent proteases, putative molecular chaperone	5	-13	88.49	41.25	3
4.6227e+06	36097_L8_2.5d_lup02	Clustering-based subsystems	-	Conserved gene cluster associated with Met-tRNA formyltransferase	Methionyl-tRNA formyltransferase (EC 2.1.2.9)	7	-28.29	91.31	66.43	5
4.6227e+06	36097_L8_2.5d_lup02	Clustering-based subsystems	-	Conserved gene cluster associated with Met-tRNA formyltransferase	Peptide deformylase (EC 3.5.1.88)	4	-27.67	90.15	65	3
4.6227e+06	36097_L8_2.5d_lup02	Clustering-based subsystems	-	Conserved gene cluster associated with Met-tRNA formyltransferase	Ribonuclease HII (EC 3.1.26.4)	5	-8.67	97.69	31.67	3
4.6227e+06	36097_L8_2.5d_lup02	Clustering-based subsystems	-	Conserved gene cluster associated with Met-tRNA formyltransferase	Ribosomal RNA large subunit methyltransferase N (EC 2.1.1.-)	4	-18	99.24	43.33	3
4.6227e+06	36097_L8_2.5d_lup02	Clustering-based subsystems	-	Conserved gene cluster associated with Met-tRNA formyltransferase	Ribosomal RNA small subunit methyltransferase B (EC 2.1.1.-)	10	-19	84.7	54.38	5
4.6227e+06	36097_L8_2.5d_lup02	Clustering-based subsystems	-	Conserved gene cluster associated with Met-tRNA formyltransferase	Ribosomal-protein-S18p-alanine acetyltransferase (EC 2.3.1.-)	2	-9	79.29	37.5	2
4.6227e+06	36097_L8_2.5d_lup02	Clustering-based subsystems	-	Conserved gene cluster associated with Met-tRNA formyltransferase	Ribulose-phosphate 3-epimerase (EC 5.1.3.1)	5	-39.6	91.72	86.8	3
4.6227e+06	36097_L8_2.5d_lup02	Clustering-based subsystems	-	Conserved gene cluster associated with Met-tRNA formyltransferase	Similar to C-terminal Zn-finger domain of DNA topoisomerase I	4	-10.33	79.8	35.67	2
4.6227e+06	36097_L8_2.5d_lup02	Clustering-based subsystems	-	Conserved gene cluster associated with Met-tRNA formyltransferase	Trk system potassium uptake protein TrkA	7	-20	91.95	51.83	4
4.6227e+06	36097_L8_2.5d_lup02	Clustering-based subsystems	-	Conserved gene cluster associated with Met-tRNA formyltransferase	YgjD/Kae1/Qri7 family, required for N6-threonylcarbamoyl adenosine t(6)A37 modification in tRNA	14	-23.09	93.65	56.82	5
4.6227e+06	36097_L8_2.5d_lup02	Clustering-based subsystems	-	Conserved gene cluster associated with Met-tRNA formyltransferase	Zn-dependent hydrolase, RNA-metabolising	2	-10.5	82.9	37.5	2
4.6227e+06	36097_L8_2.5d_lup02	Clustering-based subsystems	-	DNA gyrase subunits	DNA gyrase subunit A (EC 5.99.1.3)	64	-67.67	93.5	133.98	12
4.6227e+06	36097_L8_2.5d_lup02	Clustering-based subsystems	-	DNA gyrase subunits	DNA gyrase subunit B (EC 5.99.1.3)	36	-118.52	94.9	219.13	8
4.6227e+06	36097_L8_2.5d_lup02	Clustering-based subsystems	-	DNA replication cluster 1	Chromosomal replication initiator protein DnaA	30	-17.71	85.32	50.58	10
4.6227e+06	36097_L8_2.5d_lup02	Clustering-based subsystems	-	DNA replication cluster 1	DNA gyrase subunit B (EC 5.99.1.3)	36	-118.52	94.9	219.13	8
4.6227e+06	36097_L8_2.5d_lup02	Clustering-based subsystems	-	DNA replication cluster 1	DNA polymerase III beta subunit (EC 2.7.7.7)	24	-19.11	91.36	51.26	7
4.6227e+06	36097_L8_2.5d_lup02	Clustering-based subsystems	-	DNA replication cluster 1	DNA recombination and repair protein RecF	11	-13.33	91.31	39.45	5
4.6227e+06	36097_L8_2.5d_lup02	Clustering-based subsystems	-	EC49-61	Bis(5'-nucleosyl)-tetraphosphatase, symmetrical (EC 3.6.1.41)	6	-11	81.36	37.5	5
4.6227e+06	36097_L8_2.5d_lup02	Clustering-based subsystems	-	EC49-61	Dihydrofolate reductase (EC 1.5.1.3)	1	-22	88.68	53	1
4.6227e+06	36097_L8_2.5d_lup02	Clustering-based subsystems	-	EC49-61	Dimethyladenosine transferase (EC 2.1.1.-)	13	-15.5	93.12	42	7
4.6227e+06	36097_L8_2.5d_lup02	Clustering-based subsystems	-	EC49-61	DnaJ-like protein DjlA	5	-55	85.51	124.6	2
4.6227e+06	36097_L8_2.5d_lup02	Clustering-based subsystems	-	EC49-61	Organic solvent tolerance protein precursor	29	-16.63	78.95	50.41	9
4.6227e+06	36097_L8_2.5d_lup02	Clustering-based subsystems	-	EC49-61	RNA polymerase associated protein RapA (EC 3.6.1.-)	10	-11.3	91.72	37.6	5
4.6227e+06	36097_L8_2.5d_lup02	Clustering-based subsystems	-	EC49-61	Ribosomal large subunit pseudouridine synthase A (EC 4.2.1.70)	2	-11.5	88.57	35	2
4.6227e+06	36097_L8_2.5d_lup02	Clustering-based subsystems	-	EC49-61	Survival protein SurA precursor (Peptidyl-prolyl cis-trans isomerase SurA) (EC 5.2.1.8)	17	-42.25	79.09	107.94	7
4.6227e+06	36097_L8_2.5d_lup02	Clustering-based subsystems	-	EC699-706	Allophanate hydrolase 2 subunit 2 (EC 3.5.1.54)	1	-11	73.33	45	1
4.6227e+06	36097_L8_2.5d_lup02	Clustering-based subsystems	-	EC699-706	FIG042796: Hypothetical protein	3	-9.5	82.1	35.5	1
4.6227e+06	36097_L8_2.5d_lup02	Clustering-based subsystems	-	Glutaredoxin 3 containing cluster	FIG136845: Rhodanese-related sulfurtransferase	2	-13	78.16	44	1
4.6227e+06	36097_L8_2.5d_lup02	Clustering-based subsystems	-	Glutaredoxin 3 containing cluster	Glycerol-3-phosphate dehydrogenase [NAD(P)+] (EC 1.1.1.94)	13	-16.33	89.3	47.45	6
4.6227e+06	36097_L8_2.5d_lup02	Clustering-based subsystems	-	Glutaredoxin 3 containing cluster	Protein export cytoplasm chaperone protein (SecB, maintains protein to be exported in unfolded state)	5	-60.75	91.54	122.75	3
4.6227e+06	36097_L8_2.5d_lup02	Clustering-based subsystems	-	Glycogen metabolism cluster	1,4-alpha-glucan (glycogen) branching enzyme, GH-13-type (EC 2.4.1.18)	26	-76.05	91.78	140.5	9
4.6227e+06	36097_L8_2.5d_lup02	Clustering-based subsystems	-	Glycogen metabolism cluster	4-alpha-glucanotransferase (amylomaltase) (EC 2.4.1.25)	16	-14	88.79	40.73	5
4.6227e+06	36097_L8_2.5d_lup02	Clustering-based subsystems	-	Glycogen metabolism cluster	Glucose-1-phosphate adenylyltransferase (EC 2.7.7.27)	15	-30.25	97.15	64.25	6
4.6227e+06	36097_L8_2.5d_lup02	Clustering-based subsystems	-	Glycogen metabolism cluster	Glycogen debranching enzyme (EC 3.2.1.-)	22	-18.8	86.07	49.33	5
4.6227e+06	36097_L8_2.5d_lup02	Clustering-based subsystems	-	Glycogen metabolism cluster	Glycogen phosphorylase (EC 2.4.1.1)	31	-19.25	91.67	49.32	5
4.6227e+06	36097_L8_2.5d_lup02	Clustering-based subsystems	-	Glycogen metabolism cluster	Glycogen synthase, ADP-glucose transglucosylase (EC 2.4.1.21)	8	-13.25	93.44	38.38	5
4.6227e+06	36097_L8_2.5d_lup02	Clustering-based subsystems	-	KH domain RNA binding protein YlqC	16S rRNA processing protein RimM	5	-47.6	94.56	93.4	2
4.6227e+06	36097_L8_2.5d_lup02	Clustering-based subsystems	-	KH domain RNA binding protein YlqC	KH domain RNA binding protein YlqC	1	-7	66.67	42	1
4.6227e+06	36097_L8_2.5d_lup02	Clustering-based subsystems	-	KH domain RNA binding protein YlqC	SSU ribosomal protein S16p	4	-22.75	91.48	56.75	3
4.6227e+06	36097_L8_2.5d_lup02	Clustering-based subsystems	-	LMPTP YfkJ cluster	Ribonuclease BN (EC 3.1.-.-)	1	-10	96.97	33	1
4.6227e+06	36097_L8_2.5d_lup02	Clustering-based subsystems	-	LMPTP YwlE cluster	COG0009 YrdC subfamily, required for N6-threonylcarbamoyl adenosine t(6)A37 modification in tRNA	2	-22	86.32	57.5	2
4.6227e+06	36097_L8_2.5d_lup02	Clustering-based subsystems	-	LMPTP YwlE cluster	Peptide chain release factor 1	17	-16.56	95.85	44.38	6
4.6227e+06	36097_L8_2.5d_lup02	Clustering-based subsystems	-	LMPTP YwlE cluster	Protein-N(5)-glutamine methyltransferase PrmC, methylates polypeptide chain release factors RF1 and RF2	8	-15.67	79.71	50.5	5
4.6227e+06	36097_L8_2.5d_lup02	Clustering-based subsystems	-	LMPTP YwlE cluster	Serine hydroxymethyltransferase (EC 2.1.2.1)	11	-26.4	96.16	59.4	2
4.6227e+06	36097_L8_2.5d_lup02	Clustering-based subsystems	-	LMPTP YwlE cluster	Uracil phosphoribosyltransferase (EC 2.4.2.9)	7	-13.57	91.56	41.29	5
4.6227e+06	36097_L8_2.5d_lup02	Clustering-based subsystems	-	LSU ribosomal proteins cluster	LSU ribosomal protein L10p (P0)	10	-50.8	96.69	108.5	5
4.6227e+06	36097_L8_2.5d_lup02	Clustering-based subsystems	-	LSU ribosomal proteins cluster	LSU ribosomal protein L11p (L12e)	5	-21.8	95.72	55	4
4.6227e+06	36097_L8_2.5d_lup02	Clustering-based subsystems	-	LSU ribosomal proteins cluster	LSU ribosomal protein L1p (L10Ae)	16	-84.5	95.54	166.88	3
4.6227e+06	36097_L8_2.5d_lup02	Clustering-based subsystems	-	LSU ribosomal proteins cluster	LSU ribosomal protein L7/L12 (P1/P2)	10	-26.4	94.84	67	8
4.6227e+06	36097_L8_2.5d_lup02	Clustering-based subsystems	-	LSU ribosomal proteins cluster	Preprotein translocase subunit SecE (TC 3.A.5.1.1)	8	-34.57	79.29	89.86	3
4.6227e+06	36097_L8_2.5d_lup02	Clustering-based subsystems	-	LSU ribosomal proteins cluster	Transcription antitermination protein NusG	10	-51.33	91.09	108.33	4
4.6227e+06	36097_L8_2.5d_lup02	Clustering-based subsystems	-	Lipopolysaccharide assembly cluster	3-deoxy-D-manno-octulosonate 8-phosphate phosphatase (EC 3.1.3.45)	6	-11.75	90.53	38.25	3
4.6227e+06	36097_L8_2.5d_lup02	Clustering-based subsystems	-	Lipopolysaccharide assembly cluster	Arabinose 5-phosphate isomerase (EC 5.3.1.13)	7	-17.2	88.22	49	3
4.6227e+06	36097_L8_2.5d_lup02	Clustering-based subsystems	-	Lipopolysaccharide assembly cluster	FIG000506: Predicted P-loop-containing kinase	8	-13	89.35	39.72	5
4.6227e+06	36097_L8_2.5d_lup02	Clustering-based subsystems	-	Lipopolysaccharide assembly cluster	Lipopolysaccharide ABC transporter, ATP-binding protein LptB	8	-18.71	94.74	49.14	3
4.6227e+06	36097_L8_2.5d_lup02	Clustering-based subsystems	-	Lipopolysaccharide assembly cluster	LptA, protein essential for LPS transport across the periplasm	9	-15.25	86	47.12	4
4.6227e+06	36097_L8_2.5d_lup02	Clustering-based subsystems	-	Lipopolysaccharide assembly cluster	PTS system nitrogen-specific IIA component, PtsN	6	-10.6	81.88	39	3
4.6227e+06	36097_L8_2.5d_lup02	Clustering-based subsystems	-	Lipopolysaccharide assembly cluster	Uncharacterized protein YrbK clustered with lipopolysaccharide transporters	9	-14.5	76.71	51.88	5
4.6227e+06	36097_L8_2.5d_lup02	Clustering-based subsystems	-	Maltose utilization cluster	4-alpha-glucanotransferase (amylomaltase) (EC 2.4.1.25)	16	-14	88.79	40.73	5
4.6227e+06	36097_L8_2.5d_lup02	Clustering-based subsystems	-	Maltose utilization cluster	Maltodextrin phosphorylase (EC 2.4.1.1)	16	-17.69	87.99	48.77	4
4.6227e+06	36097_L8_2.5d_lup02	Clustering-based subsystems	-	Maltose utilization cluster	Transcriptional activator of maltose regulon, MalT	1	-6	74.19	31	1
4.6227e+06	36097_L8_2.5d_lup02	Clustering-based subsystems	-	Nucleoside Catabolism cluster	Cytidine deaminase (EC 3.5.4.5)	5	-25.2	74.75	68.8	2
4.6227e+06	36097_L8_2.5d_lup02	Clustering-based subsystems	-	Nucleoside Catabolism cluster	Deoxyribose-phosphate aldolase (EC 4.1.2.4)	5	-89.8	90.65	177.8	2
4.6227e+06	36097_L8_2.5d_lup02	Clustering-based subsystems	-	Nucleoside Catabolism cluster	Nucleoside permease NupC	16	-75.38	88.4	156.19	4
4.6227e+06	36097_L8_2.5d_lup02	Clustering-based subsystems	-	Nucleoside Catabolism cluster	Phosphopentomutase (EC 5.4.2.7)	1	-15	97.5	40	1
4.6227e+06	36097_L8_2.5d_lup02	Clustering-based subsystems	-	Nucleoside Catabolism cluster	Purine nucleoside phosphorylase (EC 2.4.2.1)	13	-96.69	94.9	181.46	3
4.6227e+06	36097_L8_2.5d_lup02	Clustering-based subsystems	-	Nucleoside Catabolism cluster	Pyrimidine-nucleoside phosphorylase (EC 2.4.2.2)	1	-12	87.5	40	1
4.6227e+06	36097_L8_2.5d_lup02	Clustering-based subsystems	-	Nucleoside Catabolism cluster	UDP-glucose dehydrogenase (EC 1.1.1.22)	3	-39	77.84	95.67	2
4.6227e+06	36097_L8_2.5d_lup02	Clustering-based subsystems	-	Nucleoside Catabolism cluster	UTP--glucose-1-phosphate uridylyltransferase (EC 2.7.7.9)	11	-83.82	90.21	166.55	3
4.6227e+06	36097_L8_2.5d_lup02	Clustering-based subsystems	-	NusA-TFII Cluster	FIG000325: clustered with transcription termination protein NusA	11	-27.11	86.48	65.78	6
4.6227e+06	36097_L8_2.5d_lup02	Clustering-based subsystems	-	NusA-TFII Cluster	Ribosome-binding factor A	8	-17.14	92.9	48.29	5
4.6227e+06	36097_L8_2.5d_lup02	Clustering-based subsystems	-	NusA-TFII Cluster	Transcription termination protein NusA	36	-66.5	87.53	141.54	9
4.6227e+06	36097_L8_2.5d_lup02	Clustering-based subsystems	-	NusA-TFII Cluster	Translation initiation factor 2	48	-56.48	92.34	119.55	12
4.6227e+06	36097_L8_2.5d_lup02	Clustering-based subsystems	-	PFGI-1-like cluster 1	Chromosome partitioning ATPase in PFGI-1-like cluster, ParA-like	4	-23.25	85.1	59	1
4.6227e+06	36097_L8_2.5d_lup02	Clustering-based subsystems	-	PFGI-1-like cluster 1	Replicative DNA helicase (EC 3.6.1.-) in PFGI-1-like cluster	1	-7	71.05	38	1
4.6227e+06	36097_L8_2.5d_lup02	Clustering-based subsystems	-	Possible Ammonia conversion cluster	Allophanate hydrolase 2 subunit 2 (EC 3.5.1.54)	1	-11	73.33	45	1
4.6227e+06	36097_L8_2.5d_lup02	Clustering-based subsystems	-	Possible Ammonia conversion cluster	Para-aminobenzoate synthase, amidotransferase component (EC 2.6.1.85)	5	-12	80.27	40.6	4
4.6227e+06	36097_L8_2.5d_lup02	Clustering-based subsystems	-	Possible Ammonia conversion cluster	Para-aminobenzoate synthase, aminase component (EC 2.6.1.85)	1	-8	68.42	38	1
4.6227e+06	36097_L8_2.5d_lup02	Clustering-based subsystems	-	RNA modification and chromosome partitioning cluster	GTPase and tRNA-U34 5-formylation enzyme TrmE	14	-16.6	94.68	46.4	4
4.6227e+06	36097_L8_2.5d_lup02	Clustering-based subsystems	-	RNA modification and chromosome partitioning cluster	rRNA small subunit 7-methylguanosine (m7G) methyltransferase GidB	5	-15.2	85.18	45.2	3
4.6227e+06	36097_L8_2.5d_lup02	Clustering-based subsystems	-	RNA modification and chromosome partitioning cluster	tRNA uridine 5-carboxymethylaminomethyl modification enzyme GidA	23	-22.76	94.72	54.81	7
4.6227e+06	36097_L8_2.5d_lup02	Clustering-based subsystems	-	RNA modification cluster	GTPase and tRNA-U34 5-formylation enzyme TrmE	14	-16.6	94.68	46.4	4
4.6227e+06	36097_L8_2.5d_lup02	Clustering-based subsystems	-	RNA modification cluster	Inner membrane protein translocase component YidC, long form	31	-36.69	90.05	79.54	6
4.6227e+06	36097_L8_2.5d_lup02	Clustering-based subsystems	-	RNA modification cluster	Inner membrane protein translocase component YidC, short form OxaI-like	1	-8	84.38	32	1
4.6227e+06	36097_L8_2.5d_lup02	Clustering-based subsystems	-	RNA modification cluster	Protein YidD	2	-10.5	82.96	35	2
4.6227e+06	36097_L8_2.5d_lup02	Clustering-based subsystems	-	RNA modification cluster	Ribonuclease P protein component (EC 3.1.26.5)	8	-23.29	81.78	63	4
4.6227e+06	36097_L8_2.5d_lup02	Clustering-based subsystems	-	Ribonucleotide reductase cluster	Ribonucleotide reductase of class Ia (aerobic), alpha subunit (EC 1.17.4.1)	26	-52.23	96.09	104.41	6
4.6227e+06	36097_L8_2.5d_lup02	Clustering-based subsystems	-	Ribonucleotide reductase cluster	Ribonucleotide reductase of class Ia (aerobic), beta subunit (EC 1.17.4.1)	35	-91.64	94.33	176.07	6
4.6227e+06	36097_L8_2.5d_lup02	Clustering-based subsystems	-	Shikimate kinase containing cluster	3-dehydroquinate synthase (EC 4.2.3.4)	15	-27.93	92.21	65.72	5
4.6227e+06	36097_L8_2.5d_lup02	Clustering-based subsystems	-	Shikimate kinase containing cluster	Methyl-directed repair DNA adenine methylase (EC 2.1.1.72)	9	-17.86	89.15	47.57	5
4.6227e+06	36097_L8_2.5d_lup02	Clustering-based subsystems	-	Shikimate kinase containing cluster	Shikimate kinase I (EC 2.7.1.71)	6	-19.5	96.75	50.17	3
4.6227e+06	36097_L8_2.5d_lup02	Clustering-based subsystems	-	Spore Coat	Manganese superoxide dismutase (EC 1.15.1.1)	12	-78.5	91.52	150	4
4.6227e+06	36097_L8_2.5d_lup02	Clustering-based subsystems	-	Staphylococcus aureus hypothetical repetitive gene loci	Alcohol dehydrogenase (EC 1.1.1.1)	60	-152.73	91.69	287.61	4
4.6227e+06	36097_L8_2.5d_lup02	Clustering-based subsystems	-	USS-DB-7	ClpB protein	30	-76.21	92.33	155.11	8
4.6227e+06	36097_L8_2.5d_lup02	Clustering-based subsystems	-	YidC containing cluster in LSU rRNA proximity	Ribosomal large subunit pseudouridine synthase A (EC 4.2.1.70)	2	-11.5	88.57	35	2
4.6227e+06	36097_L8_2.5d_lup02	Clustering-based subsystems	-	tRNA-methylthiotransferase containing cluster	Apolipoprotein N-acyltransferase (EC 2.3.1.-)	8	-22.75	85.83	59.5	4
4.6227e+06	36097_L8_2.5d_lup02	Clustering-based subsystems	-	tRNA-methylthiotransferase containing cluster	Copper homeostasis protein CutE	8	-22.75	85.83	59.5	4
4.6227e+06	36097_L8_2.5d_lup02	Clustering-based subsystems	-	tRNA-methylthiotransferase containing cluster	Magnesium and cobalt efflux protein CorC	15	-17.67	86.95	51.13	3
4.6227e+06	36097_L8_2.5d_lup02	Clustering-based subsystems	-	tRNA-methylthiotransferase containing cluster	Metal-dependent hydrolase YbeY, involved in rRNA and/or ribosome maturation and assembly	3	-10.67	83.44	38	3
4.6227e+06	36097_L8_2.5d_lup02	Clustering-based subsystems	-	tRNA-methylthiotransferase containing cluster	tRNA-i(6)A37 methylthiotransferase	18	-25.28	98.27	57.11	6
4.6227e+06	36097_L8_2.5d_lup02	Clustering-based subsystems	Biosynthesis of galactoglycans and related lipopolysacharides	CBSS-258594.1.peg.3339	Glycosyl transferase, group 1	1	-6	60	40	1
4.6227e+06	36097_L8_2.5d_lup02	Clustering-based subsystems	Biosynthesis of galactoglycans and related lipopolysacharides	CBSS-258594.1.peg.3339	Glycosyltransferase	24	-11.83	82.73	40.92	19
4.6227e+06	36097_L8_2.5d_lup02	Clustering-based subsystems	Biosynthesis of galactoglycans and related lipopolysacharides	CBSS-258594.1.peg.3339	Undecaprenyl-phosphate galactosephosphotransferase (EC 2.7.8.6)	3	-8.33	92.59	29	2
4.6227e+06	36097_L8_2.5d_lup02	Clustering-based subsystems	Biosynthesis of galactoglycans and related lipopolysacharides	CBSS-258594.1.peg.3339	cAMP-binding proteins - catabolite gene activator and regulatory subunit of cAMP-dependent protein kinases	9	-73.33	95.58	143.44	4
4.6227e+06	36097_L8_2.5d_lup02	Clustering-based subsystems	Biosynthesis of galactoglycans and related lipopolysacharides	CBSS-376686.6.peg.291	Apolipoprotein N-acyltransferase (EC 2.3.1.-)	8	-22.75	85.83	59.5	4
4.6227e+06	36097_L8_2.5d_lup02	Clustering-based subsystems	Biosynthesis of galactoglycans and related lipopolysacharides	CBSS-376686.6.peg.291	Glycosyl transferase, group 1	1	-6	60	40	1
4.6227e+06	36097_L8_2.5d_lup02	Clustering-based subsystems	Biosynthesis of galactoglycans and related lipopolysacharides	CBSS-376686.6.peg.291	Glycosyltransferase (EC 2.4.1.-)	3	-11.67	75.61	42.67	3
4.6227e+06	36097_L8_2.5d_lup02	Clustering-based subsystems	Carbohydrates	Beta-lactamase cluster in Streptococcus	Pyruvate formate-lyase (EC 2.3.1.54)	21	-20.8	95.64	464.89	8
4.6227e+06	36097_L8_2.5d_lup02	Clustering-based subsystems	Carbohydrates	Cluster Ytf and putative sugar transporter	Fructose-1,6-bisphosphatase, type I (EC 3.1.3.11)	10	-22.25	94.37	54	4
4.6227e+06	36097_L8_2.5d_lup02	Clustering-based subsystems	Carbohydrates	Cluster Ytf and putative sugar transporter	Uncharacterized protein YtfM precursor	4	-9.25	76.93	36.75	3
4.6227e+06	36097_L8_2.5d_lup02	Clustering-based subsystems	Carbohydrates	Cluster Ytf and putative sugar transporter	Uncharacterized protein YtfN	12	-8.55	74.32	37.78	4
4.6227e+06	36097_L8_2.5d_lup02	Clustering-based subsystems	Carbohydrates	Putative sugar ABC transporter (ytf cluster)	Fructose-1,6-bisphosphatase, type I (EC 3.1.3.11)	10	-22.25	94.37	54	4
4.6227e+06	36097_L8_2.5d_lup02	Clustering-based subsystems	Carbohydrates	Putative sugar ABC transporter (ytf cluster)	Uncharacterized protein YtfM precursor	4	-9.25	76.93	36.75	3
4.6227e+06	36097_L8_2.5d_lup02	Clustering-based subsystems	Carbohydrates	Putative sugar ABC transporter (ytf cluster)	Uncharacterized protein YtfN	12	-8.55	74.32	37.78	4
4.6227e+06	36097_L8_2.5d_lup02	Clustering-based subsystems	Carotenoid biosynthesis	CBSS-320388.3.peg.3759	5'-methylthioadenosine nucleosidase (EC 3.2.2.16)	4	-7.75	89.42	33	3
4.6227e+06	36097_L8_2.5d_lup02	Clustering-based subsystems	Carotenoid biosynthesis	CBSS-320388.3.peg.3759	S-adenosylhomocysteine nucleosidase (EC 3.2.2.9)	4	-7.75	89.42	33	3
4.6227e+06	36097_L8_2.5d_lup02	Clustering-based subsystems	Catabolism of an unknown compound	CBSS-262316.1.peg.2929	Short-chain dehydrogenase/reductase in hypothetical Actinobacterial gene cluster	1	-5	63.89	36	1
4.6227e+06	36097_L8_2.5d_lup02	Clustering-based subsystems	Cell Division	CBSS-393130.3.peg.794	Cysteine desulfurase (EC 2.8.1.7)	19	-86.68	95.48	166.05	3
4.6227e+06	36097_L8_2.5d_lup02	Clustering-based subsystems	Cell Division	CBSS-393130.3.peg.794	SSU ribosomal protein S4p (S9e)	6	-83.83	93.53	162.83	3
4.6227e+06	36097_L8_2.5d_lup02	Clustering-based subsystems	Cell Division	CBSS-393130.3.peg.794	Thiamine biosynthesis protein ThiI	9	-17	93.26	47.29	4
4.6227e+06	36097_L8_2.5d_lup02	Clustering-based subsystems	Cell Division	Cell Division Cluster	Cell division protein FtsA	14	-14.54	87.91	44.62	4
4.6227e+06	36097_L8_2.5d_lup02	Clustering-based subsystems	Cell Division	Cell Division Cluster	Cell division protein FtsQ	11	-9.4	79.63	36.2	5
4.6227e+06	36097_L8_2.5d_lup02	Clustering-based subsystems	Cell Division	Cell Division Cluster	Cell division protein FtsZ (EC 3.4.24.-)	32	-45.81	84.5	107.05	9
4.6227e+06	36097_L8_2.5d_lup02	Clustering-based subsystems	Cell Division	Cell Division Cluster	Hypothetical protein YggS, proline synthase co-transcribed bacterial homolog PROSC	4	-10.75	92.35	34.25	2
4.6227e+06	36097_L8_2.5d_lup02	Clustering-based subsystems	Cell Division	Cell Division Cluster	Isoleucyl-tRNA synthetase (EC 6.1.1.5)	45	-48.98	91.91	99.8	11
4.6227e+06	36097_L8_2.5d_lup02	Clustering-based subsystems	Cell Division	Cell Division Cluster	UDP-N-acetylglucosamine--N-acetylmuramyl-(pentapeptide) pyrophosphoryl-undecaprenol N-acetylglucosamine transferase (EC 2.4.1.227)	3	-8.33	86.5	35	3
4.6227e+06	36097_L8_2.5d_lup02	Clustering-based subsystems	Choline bitartrate degradation, putative	CBSS-344610.3.peg.2335	3-isopropylmalate dehydrogenase (EC 1.1.1.85)	11	-18	95.66	45.2	5
4.6227e+06	36097_L8_2.5d_lup02	Clustering-based subsystems	Choline bitartrate degradation, putative	CBSS-344610.3.peg.2335	Choline-glycine betaine transporter	1	-10	86.49	37	1
4.6227e+06	36097_L8_2.5d_lup02	Clustering-based subsystems	Chromosome Replication	SeqA and Co-occurring Genes	Esterase ybfF (EC 3.1.-.-)	1	-5	77.42	31	1
4.6227e+06	36097_L8_2.5d_lup02	Clustering-based subsystems	Chromosome Replication	SeqA and Co-occurring Genes	SeqA protein, negative modulator of initiation of replication	4	-34.25	87.44	85.25	1
4.6227e+06	36097_L8_2.5d_lup02	Clustering-based subsystems	Chromosome Replication	SeqA and Co-occurring Genes	Uncharacterized protein ybfE	1	-12	78.26	46	1
4.6227e+06	36097_L8_2.5d_lup02	Clustering-based subsystems	Clustering-based subsystems	CBSS-262719.3.peg.410	Adenylosuccinate synthetase (EC 6.3.4.4)	31	-56.12	94.71	111.08	6
4.6227e+06	36097_L8_2.5d_lup02	Clustering-based subsystems	Clustering-based subsystems	CBSS-262719.3.peg.410	LSU ribosomal protein L9p	10	-35.78	93.35	84	5
4.6227e+06	36097_L8_2.5d_lup02	Clustering-based subsystems	Clustering-based subsystems	CBSS-280355.3.peg.2835	Biotin-protein ligase (EC 6.3.4.15)	2	-7.5	84.32	32.5	1
4.6227e+06	36097_L8_2.5d_lup02	Clustering-based subsystems	Clustering-based subsystems	CBSS-280355.3.peg.2835	Dihydrodipicolinate reductase (EC 1.3.1.26)	5	-36.2	94.54	81.4	4
4.6227e+06	36097_L8_2.5d_lup02	Clustering-based subsystems	Clustering-based subsystems	CBSS-280355.3.peg.2835	DinG family ATP-dependent helicase YoaA	2	-11.5	94.5	37	2
4.6227e+06	36097_L8_2.5d_lup02	Clustering-based subsystems	Clustering-based subsystems	CBSS-280355.3.peg.2835	Methylglyoxal synthase (EC 4.2.3.3)	2	-14.5	90.22	42.5	2
4.6227e+06	36097_L8_2.5d_lup02	Clustering-based subsystems	Clustering-based subsystems	CBSS-280355.3.peg.2835	tRNA nucleotidyltransferase (EC 2.7.7.21) (EC 2.7.7.25)	10	-18.55	84.85	52.33	5
4.6227e+06	36097_L8_2.5d_lup02	Clustering-based subsystems	Clustering-based subsystems	CBSS-292415.3.peg.2341	Hydroxyacylglutathione hydrolase (EC 3.1.2.6)	3	-10.33	80.18	37.67	1
4.6227e+06	36097_L8_2.5d_lup02	Clustering-based subsystems	Clustering-based subsystems	CBSS-292415.3.peg.2341	Rhodanese-related sulfurtransferase	16	-22.3	74.41	67.7	5
4.6227e+06	36097_L8_2.5d_lup02	Clustering-based subsystems	Clustering-based subsystems	Sporulation-related Hypotheticals	UDP-N-acetylglucosamine 1-carboxyvinyltransferase (EC 2.5.1.7)	24	-32.86	93.68	75.18	8
4.6227e+06	36097_L8_2.5d_lup02	Clustering-based subsystems	Cytochrome biogenesis	CBSS-196164.1.peg.1690	ABC-type multidrug transport system, ATPase component	5	-9	92.97	32.6	2
4.6227e+06	36097_L8_2.5d_lup02	Clustering-based subsystems	Cytochrome biogenesis	CBSS-196164.1.peg.1690	ABC-type multidrug transport system, permease component	1	-11	77.5	40	1
4.6227e+06	36097_L8_2.5d_lup02	Clustering-based subsystems	Cytochrome biogenesis	CBSS-196164.1.peg.1690	Iron-sulfur cluster assembly protein SufB	2	-5.5	63.34	36.5	2
4.6227e+06	36097_L8_2.5d_lup02	Clustering-based subsystems	Cytochrome biogenesis	CBSS-196164.1.peg.461	Glutamate-1-semialdehyde aminotransferase (EC 5.4.3.8)	13	-17.36	87.19	48.73	8
4.6227e+06	36097_L8_2.5d_lup02	Clustering-based subsystems	D-tyrosyl-tRNA(Tyr) deacylase (EC 3.1.-.-) cluster	CBSS-342610.3.peg.283	D-tyrosyl-tRNA(Tyr) deacylase	1	-70	92.31	143	1
4.6227e+06	36097_L8_2.5d_lup02	Clustering-based subsystems	D-tyrosyl-tRNA(Tyr) deacylase (EC 3.1.-.-) cluster	CBSS-342610.3.peg.283	Ribonuclease BN (EC 3.1.-.-)	1	-10	96.97	33	1
4.6227e+06	36097_L8_2.5d_lup02	Clustering-based subsystems	DNA metabolism	CBSS-269801.1.peg.2186	Exodeoxyribonuclease V alpha chain (EC 3.1.11.5)	1	-5	70	30	1
4.6227e+06	36097_L8_2.5d_lup02	Clustering-based subsystems	DNA polymerase III epsilon cluster	CBSS-342610.3.peg.1536	DNA polymerase III epsilon subunit (EC 2.7.7.7)	1	-12	100	33	1
4.6227e+06	36097_L8_2.5d_lup02	Clustering-based subsystems	DNA polymerase III epsilon cluster	CBSS-342610.3.peg.1536	Hydroxyacylglutathione hydrolase (EC 3.1.2.6)	3	-10.33	80.18	37.67	1
4.6227e+06	36097_L8_2.5d_lup02	Clustering-based subsystems	DNA polymerase III epsilon cluster	CBSS-342610.3.peg.1536	Ribonuclease HI (EC 3.1.26.4)	1	-10	96.77	31	1
4.6227e+06	36097_L8_2.5d_lup02	Clustering-based subsystems	Fatty acid metabolic cluster	CBSS-246196.1.peg.364	3-ketoacyl-CoA thiolase (EC 2.3.1.16)	1	-7	93.33	30	1
4.6227e+06	36097_L8_2.5d_lup02	Clustering-based subsystems	Fatty acid metabolic cluster	CBSS-246196.1.peg.364	3-oxoacyl-[acyl-carrier protein] reductase (EC 1.1.1.100)	12	-29.27	93.15	69.55	4
4.6227e+06	36097_L8_2.5d_lup02	Clustering-based subsystems	Fatty acid metabolic cluster	COG1399	3-oxoacyl-[acyl-carrier protein] reductase (EC 1.1.1.100)	12	-29.27	93.15	69.55	4
4.6227e+06	36097_L8_2.5d_lup02	Clustering-based subsystems	Fatty acid metabolic cluster	COG1399	3-oxoacyl-[acyl-carrier-protein] synthase, KASIII (EC 2.3.1.41)	20	-30.12	92.6	71.38	8
4.6227e+06	36097_L8_2.5d_lup02	Clustering-based subsystems	Fatty acid metabolic cluster	COG1399	Acyl carrier protein	5	-19.4	90.45	55	3
4.6227e+06	36097_L8_2.5d_lup02	Clustering-based subsystems	Fatty acid metabolic cluster	COG1399	COG1399 protein, clustered with ribosomal protein L32p	18	-44.23	86.14	97.85	8
4.6227e+06	36097_L8_2.5d_lup02	Clustering-based subsystems	Fatty acid metabolic cluster	COG1399	FIG004453: protein YceG like	14	-24.5	77.59	70.1	6
4.6227e+06	36097_L8_2.5d_lup02	Clustering-based subsystems	Fatty acid metabolic cluster	COG1399	GTP-binding protein EngA	24	-33.82	95.69	74.27	6
4.6227e+06	36097_L8_2.5d_lup02	Clustering-based subsystems	Fatty acid metabolic cluster	COG1399	GTP-binding protein Era	11	-15.7	96.61	42.1	4
4.6227e+06	36097_L8_2.5d_lup02	Clustering-based subsystems	Fatty acid metabolic cluster	COG1399	LSU ribosomal protein L32p	1	-9	100	30	1
4.6227e+06	36097_L8_2.5d_lup02	Clustering-based subsystems	Fatty acid metabolic cluster	COG1399	Malonyl CoA-acyl carrier protein transacylase (EC 2.3.1.39)	12	-26.7	89.75	66.3	7
4.6227e+06	36097_L8_2.5d_lup02	Clustering-based subsystems	Fatty acid metabolic cluster	COG1399	Phosphate:acyl-ACP acyltransferase PlsX	20	-36.4	76.78	98	5
4.6227e+06	36097_L8_2.5d_lup02	Clustering-based subsystems	Fatty acid metabolic cluster	COG1399	Ribonuclease E (EC 3.1.26.12)	14	-5.72	91.15	371.62	8
4.6227e+06	36097_L8_2.5d_lup02	Clustering-based subsystems	Fatty acid metabolic cluster	COG1399	Ribonuclease III (EC 3.1.26.3)	14	-12.15	91.72	38.23	5
4.6227e+06	36097_L8_2.5d_lup02	Clustering-based subsystems	Fatty acid metabolic cluster	COG1399	Ribosomal large subunit pseudouridine synthase C (EC 4.2.1.70)	7	-14.6	89.2	44	5
4.6227e+06	36097_L8_2.5d_lup02	Clustering-based subsystems	Fatty acid metabolic cluster	COG1399	Thymidylate kinase (EC 2.7.4.9)	5	-22.4	86.22	59.6	3
4.6227e+06	36097_L8_2.5d_lup02	Clustering-based subsystems	Hypothetical Related to Dihydroorate Dehydrogenase	Hypothetical Related to Dihydroorotate dehydrogenase	Dihydroorotate dehydrogenase (EC 1.3.3.1)	6	-9.5	85.9	35.33	5
4.6227e+06	36097_L8_2.5d_lup02	Clustering-based subsystems	Hypothetical associated with RecF	Hypothetical Coupled to RecF	DNA recombination and repair protein RecF	11	-13.33	91.31	39.45	5
4.6227e+06	36097_L8_2.5d_lup02	Clustering-based subsystems	Hypothetical in Lysine biosynthetic cluster	CBSS-323850.3.peg.3269	Diaminopimelate decarboxylase (EC 4.1.1.20)	16	-27.53	92.58	64.47	6
4.6227e+06	36097_L8_2.5d_lup02	Clustering-based subsystems	Hypothetical in Lysine biosynthetic cluster	CBSS-323850.3.peg.3269	Diaminopimelate epimerase (EC 5.1.1.7)	5	-21.4	93.27	51	4
4.6227e+06	36097_L8_2.5d_lup02	Clustering-based subsystems	Hypothetical in Lysine biosynthetic cluster	CBSS-323850.3.peg.3269	Tyrosine recombinase XerC	7	-10.5	90.69	35.83	5
4.6227e+06	36097_L8_2.5d_lup02	Clustering-based subsystems	Hypothetical lipase related to Phosphatidate metabolism	CBSS-316407.3.peg.1371	CDP-diacylglycerol--glycerol-3-phosphate 3-phosphatidyltransferase (EC 2.7.8.5)	5	-20.25	90.94	52.75	3
4.6227e+06	36097_L8_2.5d_lup02	Clustering-based subsystems	Hypothetical lipase related to Phosphatidate metabolism	CBSS-316407.3.peg.1371	Phosphatidate cytidylyltransferase (EC 2.7.7.41)	19	-15.54	83.63	46.23	6
4.6227e+06	36097_L8_2.5d_lup02	Clustering-based subsystems	Hypothetical protein possible functionally linked with Alanyl-tRNA synthetase	CBSS-257314.1.peg.488	Alanyl-tRNA synthetase (EC 6.1.1.7)	52	-33.09	89.11	146.91	11
4.6227e+06	36097_L8_2.5d_lup02	Clustering-based subsystems	Hypothetical protein possible functionally linked with Alanyl-tRNA synthetase	CBSS-257314.1.peg.488	Putative Holliday junction resolvase	1	-21	95.92	49	1
4.6227e+06	36097_L8_2.5d_lup02	Clustering-based subsystems	Hypothetical protein possible functionally linked with Alanyl-tRNA synthetase	CBSS-257314.1.peg.488	Putative Holliday junction resolvase (EC 3.1.-.-)	1	-21	95.92	49	1
4.6227e+06	36097_L8_2.5d_lup02	Clustering-based subsystems	Isoprenoid/cell wall biosynthesis: PREDICTED UNDECAPRENYL DIPHOSPHATE PHOSPHATASE	CBSS-83331.1.peg.3039	1-deoxy-D-xylulose 5-phosphate reductoisomerase (EC 1.1.1.267)	11	-15.5	90.71	44.2	5
4.6227e+06	36097_L8_2.5d_lup02	Clustering-based subsystems	Isoprenoid/cell wall biosynthesis: PREDICTED UNDECAPRENYL DIPHOSPHATE PHOSPHATASE	CBSS-83331.1.peg.3039	1-hydroxy-2-methyl-2-(E)-butenyl 4-diphosphate synthase (EC 1.17.7.1)	12	-19.64	97.4	49.09	5
4.6227e+06	36097_L8_2.5d_lup02	Clustering-based subsystems	Isoprenoid/cell wall biosynthesis: PREDICTED UNDECAPRENYL DIPHOSPHATE PHOSPHATASE	CBSS-83331.1.peg.3039	Cell division protein FtsI [Peptidoglycan synthetase] (EC 2.4.1.129)	10	-12.67	81.66	43.78	3
4.6227e+06	36097_L8_2.5d_lup02	Clustering-based subsystems	Isoprenoid/cell wall biosynthesis: PREDICTED UNDECAPRENYL DIPHOSPHATE PHOSPHATASE	CBSS-83331.1.peg.3039	Intramembrane protease RasP/YluC, implicated in cell division based on FtsL cleavage	21	-72	82.02	158.13	6
4.6227e+06	36097_L8_2.5d_lup02	Clustering-based subsystems	Isoprenoid/cell wall biosynthesis: PREDICTED UNDECAPRENYL DIPHOSPHATE PHOSPHATASE	CBSS-83331.1.peg.3039	Penicillin-binding protein 2 (PBP-2)	8	-10.14	80.85	37.29	5
4.6227e+06	36097_L8_2.5d_lup02	Clustering-based subsystems	Isoprenoid/cell wall biosynthesis: PREDICTED UNDECAPRENYL DIPHOSPHATE PHOSPHATASE	CBSS-83331.1.peg.3039	Undecaprenyl pyrophosphate synthetase (EC 2.5.1.31)	6	-13.5	82.57	45.25	4
4.6227e+06	36097_L8_2.5d_lup02	Clustering-based subsystems	Lysine Biosynthesis	A Glutathione-dependent Thiol Reductase Associated with a Step in Lysine Biosynthesis	FIG138056: a glutathione-dependent thiol reductase	3	-14	85.78	44.5	2
4.6227e+06	36097_L8_2.5d_lup02	Clustering-based subsystems	Lysine Biosynthesis	A Glutathione-dependent Thiol Reductase Associated with a Step in Lysine Biosynthesis	N-succinyl-L,L-diaminopimelate desuccinylase (EC 3.5.1.18)	5	-24.4	95.05	56.8	4
4.6227e+06	36097_L8_2.5d_lup02	Clustering-based subsystems	Lysine, threonine, methionine, and cysteine	CBSS-84588.1.peg.1247	Cysteine desulfurase (EC 2.8.1.7)	19	-86.68	95.48	166.05	3
4.6227e+06	36097_L8_2.5d_lup02	Clustering-based subsystems	Lysine, threonine, methionine, and cysteine	CBSS-84588.1.peg.1247	Cysteine desulfurase CsdA-CsdE (EC 2.8.1.7), main protein CsdA	7	-12.57	87.22	40.86	4
4.6227e+06	36097_L8_2.5d_lup02	Clustering-based subsystems	Lysine, threonine, methionine, and cysteine	CBSS-84588.1.peg.1247	D-alanyl-D-alanine carboxypeptidase (EC 3.4.16.4)	37	-65.18	88.54	133.43	9
4.6227e+06	36097_L8_2.5d_lup02	Clustering-based subsystems	Lysine, threonine, methionine, and cysteine	CBSS-84588.1.peg.1247	Diaminopimelate epimerase (EC 5.1.1.7)	5	-21.4	93.27	51	4
4.6227e+06	36097_L8_2.5d_lup02	Clustering-based subsystems	Methylamine utilization	Glutamate-mediated methylamine utilization pathway	Formyltetrahydrofolate deformylase (EC 3.5.1.10)	3	-119	94.59	222	1
4.6227e+06	36097_L8_2.5d_lup02	Clustering-based subsystems	Methylamine utilization	Glutamate-mediated methylamine utilization pathway	Glutamine synthetase type I (EC 6.3.1.2)	36	-111.46	94.35	204.86	5
4.6227e+06	36097_L8_2.5d_lup02	Clustering-based subsystems	Monosaccharides	Unspecified monosaccharide transport cluster	Cell division protein FtsK	15	-19.71	86.83	55.36	5
4.6227e+06	36097_L8_2.5d_lup02	Clustering-based subsystems	Nucleotidyl-phosphate metabolic cluster	CBSS-222523.1.peg.1311	Adenylate cyclase	51	-52.2	82.33	115.64	10
4.6227e+06	36097_L8_2.5d_lup02	Clustering-based subsystems	Nucleotidyl-phosphate metabolic cluster	CBSS-222523.1.peg.1311	GTP pyrophosphokinase	49	-39.49	89.86	86.49	12
4.6227e+06	36097_L8_2.5d_lup02	Clustering-based subsystems	Nucleotidyl-phosphate metabolic cluster	CBSS-222523.1.peg.1311	GTP pyrophosphokinase (EC 2.7.6.5)	49	-39.49	89.86	86.49	12
4.6227e+06	36097_L8_2.5d_lup02	Clustering-based subsystems	Nucleotidyl-phosphate metabolic cluster	CBSS-222523.1.peg.1311	NAD kinase (EC 2.7.1.23)	4	-11.75	89.91	39	3
4.6227e+06	36097_L8_2.5d_lup02	Clustering-based subsystems	Probably GTP or GMP signaling related	CBSS-176299.4.peg.1292	DNA recombination and repair protein RecO	2	-14	93.78	41	1
4.6227e+06	36097_L8_2.5d_lup02	Clustering-based subsystems	Probably GTP or GMP signaling related	CBSS-176299.4.peg.1292	DNA-directed RNA polymerase omega subunit (EC 2.7.7.6)	5	-11.6	87.89	38.6	4
4.6227e+06	36097_L8_2.5d_lup02	Clustering-based subsystems	Probably GTP or GMP signaling related	CBSS-176299.4.peg.1292	GTP pyrophosphokinase (EC 2.7.6.5), (p)ppGpp synthetase I	49	-39.49	89.86	86.49	12
4.6227e+06	36097_L8_2.5d_lup02	Clustering-based subsystems	Probably GTP or GMP signaling related	CBSS-176299.4.peg.1292	GTP pyrophosphokinase (EC 2.7.6.5), (p)ppGpp synthetase II	21	-40.62	88.44	89.81	5
4.6227e+06	36097_L8_2.5d_lup02	Clustering-based subsystems	Probably GTP or GMP signaling related	CBSS-176299.4.peg.1292	GTP-binding protein Era	11	-15.7	96.61	42.1	4
4.6227e+06	36097_L8_2.5d_lup02	Clustering-based subsystems	Probably GTP or GMP signaling related	CBSS-176299.4.peg.1292	Guanosine-3',5'-bis(diphosphate) 3'-pyrophosphohydrolase (EC 3.1.7.2)	28	-40.74	89.45	89.41	8
4.6227e+06	36097_L8_2.5d_lup02	Clustering-based subsystems	Probably GTP or GMP signaling related	CBSS-176299.4.peg.1292	Ribonuclease III (EC 3.1.26.3)	14	-12.15	91.72	38.23	5
4.6227e+06	36097_L8_2.5d_lup02	Clustering-based subsystems	Probably GTP or GMP signaling related	CBSS-176299.4.peg.1292	Signal peptidase I (EC 3.4.21.89)	12	-18.2	89.28	48.6	5
4.6227e+06	36097_L8_2.5d_lup02	Clustering-based subsystems	Probably Pyrimidine biosynthesis-related	CBSS-306254.1.peg.1508	Carbamoyl-phosphate synthase small chain (EC 6.3.5.5)	7	-12.57	89.94	39.57	3
4.6227e+06	36097_L8_2.5d_lup02	Clustering-based subsystems	Probably Ybbk-related hypothetical membrane proteins	CBSS-316057.3.peg.659	Putative stomatin/prohibitin-family membrane protease subunit YbbK	1	-12	94.74	38	1
4.6227e+06	36097_L8_2.5d_lup02	Clustering-based subsystems	Probably organic hydroperoxide resistance related hypothetical protein	CBSS-269482.1.peg.1294	Homoserine kinase (EC 2.7.1.39)	10	-158.4	96.07	285.9	2
4.6227e+06	36097_L8_2.5d_lup02	Clustering-based subsystems	Probably organic hydroperoxide resistance related hypothetical protein	CBSS-269482.1.peg.1294	Organic hydroperoxide resistance protein	3	-19	90.1	50.33	1
4.6227e+06	36097_L8_2.5d_lup02	Clustering-based subsystems	Protein export?	CBSS-393121.3.peg.2760	ABC transporter ATP-binding protein uup	4	-14.25	96.46	39.75	2
4.6227e+06	36097_L8_2.5d_lup02	Clustering-based subsystems	Protein export?	CBSS-393121.3.peg.2760	Cell division protein FtsX	9	-11.88	92.45	37.62	5
4.6227e+06	36097_L8_2.5d_lup02	Clustering-based subsystems	Protein export?	CBSS-393121.3.peg.2760	Cell division transporter, ATP-binding protein FtsE (TC 3.A.5.1.1)	7	-14	92.95	40.33	3
4.6227e+06	36097_L8_2.5d_lup02	Clustering-based subsystems	Protein export?	CBSS-393121.3.peg.2760	Membrane proteins related to metalloendopeptidases	7	-24.86	85.96	64.57	4
4.6227e+06	36097_L8_2.5d_lup02	Clustering-based subsystems	Protein export?	CBSS-393121.3.peg.2760	Peptide chain release factor 2	15	-18.54	95.95	46.85	5
4.6227e+06	36097_L8_2.5d_lup02	Clustering-based subsystems	Protein export?	CBSS-393121.3.peg.2760	Protein export cytoplasm protein SecA ATPase RNA helicase (TC 3.A.5.1.1)	36	-64.47	92.08	129.53	8
4.6227e+06	36097_L8_2.5d_lup02	Clustering-based subsystems	Putative asociate of RNA polymerase sigma-54 factor rpoN	CBSS-316057.3.peg.1308	RNA polymerase sigma-70 factor	1	-8	68.57	35	1
4.6227e+06	36097_L8_2.5d_lup02	Clustering-based subsystems	Pyruvate kinase associated cluster	CBSS-288000.5.peg.1793	Pyruvate kinase (EC 2.7.1.40)	39	-90.21	93.16	179.11	8
4.6227e+06	36097_L8_2.5d_lup02	Clustering-based subsystems	Ribosomal Protein L28P relates to a set of uncharacterized proteins	A Gram-positive cluster that relates ribosomal protein L28P to a set of uncharacterized proteins	ATP-dependent DNA helicase RecG (EC 3.6.1.-)	6	-15.83	93.24	44.17	3
4.6227e+06	36097_L8_2.5d_lup02	Clustering-based subsystems	Ribosomal Protein L28P relates to a set of uncharacterized proteins	A Gram-positive cluster that relates ribosomal protein L28P to a set of uncharacterized proteins	Dihydroxyacetone kinase family protein	1	-5	74.19	31	1
4.6227e+06	36097_L8_2.5d_lup02	Clustering-based subsystems	Ribosomal Protein L28P relates to a set of uncharacterized proteins	A Gram-positive cluster that relates ribosomal protein L28P to a set of uncharacterized proteins	LSU ribosomal protein L28p	5	-26.2	97.94	57.8	4
4.6227e+06	36097_L8_2.5d_lup02	Clustering-based subsystems	Ribosomal Protein L28P relates to a set of uncharacterized proteins	A Gram-positive cluster that relates ribosomal protein L28P to a set of uncharacterized proteins	Ribosome small subunit-stimulated GTPase EngC	6	-12.67	92.37	39.5	3
4.6227e+06	36097_L8_2.5d_lup02	Clustering-based subsystems	Ribosomal Protein L28P relates to a set of uncharacterized proteins	A Gram-positive cluster that relates ribosomal protein L28P to a set of uncharacterized proteins	Ribulose-phosphate 3-epimerase (EC 5.1.3.1)	5	-39.6	91.72	86.8	3
4.6227e+06	36097_L8_2.5d_lup02	Clustering-based subsystems	Ribosome-related cluster	A Gammaproteobacteria Cluster Relating to Translation	2-Keto-3-deoxy-D-manno-octulosonate-8-phosphate synthase (EC 2.5.1.55)	12	-18	98.02	45.25	7
4.6227e+06	36097_L8_2.5d_lup02	Clustering-based subsystems	Ribosome-related cluster	A Gammaproteobacteria Cluster Relating to Translation	4-diphosphocytidyl-2-C-methyl-D-erythritol kinase (EC 2.7.1.148)	2	-15	86.38	42.5	2
4.6227e+06	36097_L8_2.5d_lup02	Clustering-based subsystems	Ribosome-related cluster	A Gammaproteobacteria Cluster Relating to Translation	FIG002708: Protein SirB1	4	-17.25	79.72	51	1
4.6227e+06	36097_L8_2.5d_lup02	Clustering-based subsystems	Ribosome-related cluster	A Gammaproteobacteria Cluster Relating to Translation	Glutamyl-tRNA reductase (EC 1.2.1.70)	7	-11.83	80.32	43	4
4.6227e+06	36097_L8_2.5d_lup02	Clustering-based subsystems	Ribosome-related cluster	A Gammaproteobacteria Cluster Relating to Translation	Outer membrane lipoprotein LolB precursor	3	-10.33	75.55	39.67	3
4.6227e+06	36097_L8_2.5d_lup02	Clustering-based subsystems	Ribosome-related cluster	A Gammaproteobacteria Cluster Relating to Translation	Peptide chain release factor 1	17	-16.56	95.85	44.38	6
4.6227e+06	36097_L8_2.5d_lup02	Clustering-based subsystems	Ribosome-related cluster	A Gammaproteobacteria Cluster Relating to Translation	Protein-N(5)-glutamine methyltransferase PrmC, methylates polypeptide chain release factors RF1 and RF2	8	-15.67	79.71	50.5	5
4.6227e+06	36097_L8_2.5d_lup02	Clustering-based subsystems	Ribosome-related cluster	A Gammaproteobacteria Cluster Relating to Translation	Ribose-phosphate pyrophosphokinase (EC 2.7.6.1)	36	-70.91	95.44	139.77	7
4.6227e+06	36097_L8_2.5d_lup02	Clustering-based subsystems	Shiga toxin cluster	CBSS-194948.1.peg.143	P protein	11	-19	79.45	55.9	5
4.6227e+06	36097_L8_2.5d_lup02	Clustering-based subsystems	Sulfatases and sulfatase modifying factor 1 (and a hypothetical)	Sulfatases and sulfatase modifying factor 1	Arylsulfatase (EC 3.1.6.1)	2	-12	76.36	46	2
4.6227e+06	36097_L8_2.5d_lup02	Clustering-based subsystems	Sulfatases and sulfatase modifying factor 1 (and a hypothetical)	Sulfatases and sulfatase modifying factor 1	Choline-sulfatase (EC 3.1.6.6)	4	-28.5	91.53	61.25	2
4.6227e+06	36097_L8_2.5d_lup02	Clustering-based subsystems	Three hypotheticals linked to lipoprotein biosynthesis	CBSS-188.1.peg.9880	COG1496: Uncharacterized conserved protein	4	-19.5	85.62	52.75	2
4.6227e+06	36097_L8_2.5d_lup02	Clustering-based subsystems	Three hypotheticals linked to lipoprotein biosynthesis	CBSS-188.1.peg.9880	Prolipoprotein diacylglyceryl transferase (EC 2.4.99.-)	12	-17.2	92.4	44.6	3
4.6227e+06	36097_L8_2.5d_lup02	Clustering-based subsystems	TldD cluster	CBSS-354.1.peg.2917	Cytoplasmic axial filament protein CafA and Ribonuclease G (EC 3.1.4.-)	4	-14.5	93.62	41	3
4.6227e+06	36097_L8_2.5d_lup02	Clustering-based subsystems	TldD cluster	CBSS-354.1.peg.2917	Rod shape-determining protein MreC	11	-22	90.71	58.45	4
4.6227e+06	36097_L8_2.5d_lup02	Clustering-based subsystems	TldD cluster	CBSS-354.1.peg.2917	Rod shape-determining protein MreD	3	-14.33	84.11	44.33	3
4.6227e+06	36097_L8_2.5d_lup02	Clustering-based subsystems	TldD cluster	CBSS-354.1.peg.2917	Septum formation protein Maf	1	-5	68.75	32	1
4.6227e+06	36097_L8_2.5d_lup02	Clustering-based subsystems	TldD cluster	CBSS-354.1.peg.2917	TldD protein, part of proposed TldE/TldD proteolytic complex (PMID 12029038)	10	-18.55	92.63	48.56	5
4.6227e+06	36097_L8_2.5d_lup02	Clustering-based subsystems	Translation	CBSS-243265.1.peg.198	Transcription accessory protein (S1 RNA-binding domain)	14	-13.18	91.75	40.73	6
4.6227e+06	36097_L8_2.5d_lup02	Clustering-based subsystems	Translation	CBSS-243265.1.peg.198	Transcription elongation factor GreB	4	-14.25	89.77	41.5	3
4.6227e+06	36097_L8_2.5d_lup02	Clustering-based subsystems	Translation	CBSS-326442.4.peg.1852	ABC-type polar amino acid transport system, ATPase component	4	-21.75	90.59	57.25	2
4.6227e+06	36097_L8_2.5d_lup02	Clustering-based subsystems	Translation	CBSS-326442.4.peg.1852	Cytosine deaminase (EC 3.5.4.1)	3	-20.33	100	46.67	1
4.6227e+06	36097_L8_2.5d_lup02	Clustering-based subsystems	Translation	CBSS-326442.4.peg.1852	DNA-3-methyladenine glycosylase (EC 3.2.2.20)	2	-16.5	85.03	44.5	2
4.6227e+06	36097_L8_2.5d_lup02	Clustering-based subsystems	Translation	CBSS-326442.4.peg.1852	Putative TEGT family carrier/transport protein	12	-44.83	92.67	97.5	2
4.6227e+06	36097_L8_2.5d_lup02	Clustering-based subsystems	Translation	CBSS-326442.4.peg.1852	RNA polymerase associated protein RapA (EC 3.6.1.-)	10	-11.3	91.72	37.6	5
4.6227e+06	36097_L8_2.5d_lup02	Clustering-based subsystems	Translation	CBSS-326442.4.peg.1852	Seryl-tRNA synthetase (EC 6.1.1.11)	26	-53.15	92.84	105.2	8
4.6227e+06	36097_L8_2.5d_lup02	Clustering-based subsystems	Translation	CBSS-326442.4.peg.1852	tRNA 5-methylaminomethyl-2-thiouridine synthase TusC	2	-16	78.17	50	1
4.6227e+06	36097_L8_2.5d_lup02	Clustering-based subsystems	Translation	CBSS-326442.4.peg.1852	tRNA 5-methylaminomethyl-2-thiouridine synthase TusD	2	-26	82.25	74.5	2
4.6227e+06	36097_L8_2.5d_lup02	Clustering-based subsystems	Translation	CBSS-326442.4.peg.1852	tRNA(Cytosine32)-2-thiocytidine synthetase	4	-14	93.76	39.25	2
4.6227e+06	36097_L8_2.5d_lup02	Clustering-based subsystems	Tricarboxylate transporter	CBSS-49338.1.peg.459	TRAP-type C4-dicarboxylate transport system, large permease component	11	-28.73	91.51	70.18	4
4.6227e+06	36097_L8_2.5d_lup02	Clustering-based subsystems	Tricarboxylate transporter	CBSS-49338.1.peg.459	TRAP-type C4-dicarboxylate transport system, periplasmic component	10	-38.5	83.03	87.7	6
4.6227e+06	36097_L8_2.5d_lup02	Clustering-based subsystems	Two related proteases	CBSS-257314.1.peg.676	CDP-diacylglycerol--glycerol-3-phosphate 3-phosphatidyltransferase (EC 2.7.8.5)	5	-20.25	90.94	52.75	3
4.6227e+06	36097_L8_2.5d_lup02	Clustering-based subsystems	Two related proteases	CBSS-257314.1.peg.676	FIG002344: Hydrolase (HAD superfamily)	5	-31.4	90.37	79.2	1
4.6227e+06	36097_L8_2.5d_lup02	Clustering-based subsystems	Two related proteases	CBSS-257314.1.peg.676	RecA protein	14	-122.92	94.42	235	3
4.6227e+06	36097_L8_2.5d_lup02	Clustering-based subsystems	proteosome related	Cluster-based Subsystem Grouping Hypotheticals - perhaps Proteosome Related	Twin-arginine translocation protein TatA	7	-9.67	86.41	37.67	4
4.6227e+06	36097_L8_2.5d_lup02	Clustering-based subsystems	proteosome related	Cluster-based Subsystem Grouping Hypotheticals - perhaps Proteosome Related	Twin-arginine translocation protein TatC	8	-30	92.33	68.62	3
4.6227e+06	36097_L8_2.5d_lup02	Clustering-based subsystems	recX and regulatory cluster	CBSS-261594.1.peg.788	Cell division inhibitor	3	-10	69.1	45.33	3
4.6227e+06	36097_L8_2.5d_lup02	Clustering-based subsystems	recX and regulatory cluster	CBSS-261594.1.peg.788	Regulatory protein RecX	1	-13	90.24	41	1
4.6227e+06	36097_L8_2.5d_lup02	Clustering-based subsystems	tRNA sulfuration	CBSS-89187.3.peg.2957	Methionyl-tRNA formyltransferase (EC 2.1.2.9)	7	-28.29	91.31	66.43	5
4.6227e+06	36097_L8_2.5d_lup02	Clustering-based subsystems	tRNA sulfuration	CBSS-89187.3.peg.2957	Peptide deformylase (EC 3.5.1.88)	4	-27.67	90.15	65	3
4.6227e+06	36097_L8_2.5d_lup02	Cofactors, Vitamins, Prosthetic Groups, Pigments	-	Thiamin biosynthesis	Predicted hydroxymethylpyrimidine transporter CytX	1	-9	73.68	38	1
4.6227e+06	36097_L8_2.5d_lup02	Cofactors, Vitamins, Prosthetic Groups, Pigments	-	Thiamin biosynthesis	Predicted thiazole transporter ThiU	11	-12.22	92.1	38.33	6
4.6227e+06	36097_L8_2.5d_lup02	Cofactors, Vitamins, Prosthetic Groups, Pigments	-	Thiamin biosynthesis	Thiamin ABC transporter, ATPase component	1	-7	79.41	34	1
4.6227e+06	36097_L8_2.5d_lup02	Cofactors, Vitamins, Prosthetic Groups, Pigments	-	Thiamin biosynthesis	Thiamin ABC transporter, substrate-binding component	8	-11	85.99	36.14	3
4.6227e+06	36097_L8_2.5d_lup02	Cofactors, Vitamins, Prosthetic Groups, Pigments	-	Thiamin biosynthesis	Thiamin ABC transporter, transmembrane component	1	-6	92.59	27	1
4.6227e+06	36097_L8_2.5d_lup02	Cofactors, Vitamins, Prosthetic Groups, Pigments	-	Thiamin biosynthesis	Thiamine-monophosphate kinase (EC 2.7.4.16)	6	-11.5	83.25	41.17	5
4.6227e+06	36097_L8_2.5d_lup02	Cofactors, Vitamins, Prosthetic Groups, Pigments	Biotin	Biotin biosynthesis	3-ketoacyl-CoA thiolase (EC 2.3.1.16)	1	-7	93.33	30	1
4.6227e+06	36097_L8_2.5d_lup02	Cofactors, Vitamins, Prosthetic Groups, Pigments	Biotin	Biotin biosynthesis	Biotin synthase (EC 2.8.1.6)	11	-16.91	94.02	44	4
4.6227e+06	36097_L8_2.5d_lup02	Cofactors, Vitamins, Prosthetic Groups, Pigments	Biotin	Biotin biosynthesis	Biotin-protein ligase (EC 6.3.4.15)	2	-7.5	84.32	32.5	1
4.6227e+06	36097_L8_2.5d_lup02	Cofactors, Vitamins, Prosthetic Groups, Pigments	Biotin	Biotin biosynthesis	Dethiobiotin synthetase (EC 6.3.3.3)	10	-11.62	83.34	37.75	3
4.6227e+06	36097_L8_2.5d_lup02	Cofactors, Vitamins, Prosthetic Groups, Pigments	Biotin	Biotin biosynthesis	Long-chain-fatty-acid--CoA ligase (EC 6.2.1.3)	20	-43.06	90.84	93.44	7
4.6227e+06	36097_L8_2.5d_lup02	Cofactors, Vitamins, Prosthetic Groups, Pigments	Coenzyme A	Coenzyme A Biosynthesis	Dephospho-CoA kinase (EC 2.7.1.24)	4	-48.25	78.15	119.75	3
4.6227e+06	36097_L8_2.5d_lup02	Cofactors, Vitamins, Prosthetic Groups, Pigments	Coenzyme A	Coenzyme A Biosynthesis	Ketol-acid reductoisomerase (EC 1.1.1.86)	22	-201.18	97.56	351.09	4
4.6227e+06	36097_L8_2.5d_lup02	Cofactors, Vitamins, Prosthetic Groups, Pigments	Coenzyme A	Coenzyme A Biosynthesis	Pantothenate kinase (EC 2.7.1.33)	8	-16.75	90.02	46.38	4
4.6227e+06	36097_L8_2.5d_lup02	Cofactors, Vitamins, Prosthetic Groups, Pigments	Coenzyme A	Coenzyme A Biosynthesis	Pantothenate:Na+ symporter (TC 2.A.21.1.1)	7	-20.5	90.46	55.67	3
4.6227e+06	36097_L8_2.5d_lup02	Cofactors, Vitamins, Prosthetic Groups, Pigments	Coenzyme A	Coenzyme A Biosynthesis	Phosphopantetheine adenylyltransferase (EC 2.7.7.3)	4	-43	91.73	96.67	2
4.6227e+06	36097_L8_2.5d_lup02	Cofactors, Vitamins, Prosthetic Groups, Pigments	Coenzyme A	Coenzyme A Biosynthesis	Phosphopantothenoylcysteine decarboxylase (EC 4.1.1.36)	10	-27.14	85.81	68.86	4
4.6227e+06	36097_L8_2.5d_lup02	Cofactors, Vitamins, Prosthetic Groups, Pigments	Coenzyme A	Coenzyme A Biosynthesis	Phosphopantothenoylcysteine synthetase (EC 6.3.2.5)	10	-27.14	85.81	68.86	4
4.6227e+06	36097_L8_2.5d_lup02	Cofactors, Vitamins, Prosthetic Groups, Pigments	Folate and pterines	5-FCL-like protein	5,10-methylenetetrahydrofolate reductase (EC 1.5.1.20)	7	-27.43	93.31	70	3
4.6227e+06	36097_L8_2.5d_lup02	Cofactors, Vitamins, Prosthetic Groups, Pigments	Folate and pterines	5-FCL-like protein	5-formyltetrahydrofolate cyclo-ligase (EC 6.3.3.2)	7	-15.4	75.99	51.8	5
4.6227e+06	36097_L8_2.5d_lup02	Cofactors, Vitamins, Prosthetic Groups, Pigments	Folate and pterines	5-FCL-like protein	Alcohol dehydrogenase (EC 1.1.1.1)	60	-152.73	91.69	287.61	4
4.6227e+06	36097_L8_2.5d_lup02	Cofactors, Vitamins, Prosthetic Groups, Pigments	Folate and pterines	5-FCL-like protein	Butyryl-CoA dehydrogenase (EC 1.3.99.2)	1	-10	85.71	35	1
4.6227e+06	36097_L8_2.5d_lup02	Cofactors, Vitamins, Prosthetic Groups, Pigments	Folate and pterines	5-FCL-like protein	Dihydrofolate reductase (EC 1.5.1.3)	1	-22	88.68	53	1
4.6227e+06	36097_L8_2.5d_lup02	Cofactors, Vitamins, Prosthetic Groups, Pigments	Folate and pterines	5-FCL-like protein	Dihydrolipoamide acetyltransferase component of pyruvate dehydrogenase complex (EC 2.3.1.12)	64	-40.81	90.64	93.33	9
4.6227e+06	36097_L8_2.5d_lup02	Cofactors, Vitamins, Prosthetic Groups, Pigments	Folate and pterines	5-FCL-like protein	Dihydrolipoamide dehydrogenase (EC 1.8.1.4)	25	-60.71	94.23	123.17	8
4.6227e+06	36097_L8_2.5d_lup02	Cofactors, Vitamins, Prosthetic Groups, Pigments	Folate and pterines	5-FCL-like protein	Formate--tetrahydrofolate ligase (EC 6.3.4.3)	4	-68.5	90.5	140.75	3
4.6227e+06	36097_L8_2.5d_lup02	Cofactors, Vitamins, Prosthetic Groups, Pigments	Folate and pterines	5-FCL-like protein	Formiminotetrahydrofolate cyclodeaminase (EC 4.3.1.4)	2	-24.5	67.97	84	1
4.6227e+06	36097_L8_2.5d_lup02	Cofactors, Vitamins, Prosthetic Groups, Pigments	Folate and pterines	5-FCL-like protein	Formyltetrahydrofolate deformylase (EC 3.5.1.10)	3	-119	94.59	222	1
4.6227e+06	36097_L8_2.5d_lup02	Cofactors, Vitamins, Prosthetic Groups, Pigments	Folate and pterines	5-FCL-like protein	Methylenetetrahydrofolate dehydrogenase (NADP+) (EC 1.5.1.5) / Methenyltetrahydrofolate cyclohydrolase (EC 3.5.4.9)	4	-35.75	80.61	96.25	4
4.6227e+06	36097_L8_2.5d_lup02	Cofactors, Vitamins, Prosthetic Groups, Pigments	Folate and pterines	5-FCL-like protein	Phosphoribosylglycinamide formyltransferase (EC 2.1.2.2)	1	-16	89.13	46	1
4.6227e+06	36097_L8_2.5d_lup02	Cofactors, Vitamins, Prosthetic Groups, Pigments	Folate and pterines	5-FCL-like protein	Pyruvate dehydrogenase E1 component (EC 1.2.4.1)	51	-42.61	91.73	93	9
4.6227e+06	36097_L8_2.5d_lup02	Cofactors, Vitamins, Prosthetic Groups, Pigments	Folate and pterines	5-FCL-like protein	Serine hydroxymethyltransferase (EC 2.1.2.1)	11	-26.4	96.16	59.4	2
4.6227e+06	36097_L8_2.5d_lup02	Cofactors, Vitamins, Prosthetic Groups, Pigments	Folate and pterines	5-FCL-like protein	Succinate dehydrogenase iron-sulfur protein (EC 1.3.99.1)	7	-24.57	91.33	57	2
4.6227e+06	36097_L8_2.5d_lup02	Cofactors, Vitamins, Prosthetic Groups, Pigments	Folate and pterines	5-FCL-like protein	Thiamine-monophosphate kinase (EC 2.7.4.16)	6	-11.5	83.25	41.17	5
4.6227e+06	36097_L8_2.5d_lup02	Cofactors, Vitamins, Prosthetic Groups, Pigments	Folate and pterines	Folate Biosynthesis	2-amino-4-hydroxy-6-hydroxymethyldihydropteridine pyrophosphokinase (EC 2.7.6.3)	7	-12.67	85.32	42	4
4.6227e+06	36097_L8_2.5d_lup02	Cofactors, Vitamins, Prosthetic Groups, Pigments	Folate and pterines	Folate Biosynthesis	5-formyltetrahydrofolate cyclo-ligase (EC 6.3.3.2)	7	-15.4	75.99	51.8	5
4.6227e+06	36097_L8_2.5d_lup02	Cofactors, Vitamins, Prosthetic Groups, Pigments	Folate and pterines	Folate Biosynthesis	Dihydrofolate reductase (EC 1.5.1.3)	1	-22	88.68	53	1
4.6227e+06	36097_L8_2.5d_lup02	Cofactors, Vitamins, Prosthetic Groups, Pigments	Folate and pterines	Folate Biosynthesis	Dihydrofolate synthase (EC 6.3.2.12)	9	-22	90.39	57.5	5
4.6227e+06	36097_L8_2.5d_lup02	Cofactors, Vitamins, Prosthetic Groups, Pigments	Folate and pterines	Folate Biosynthesis	Dihydroneopterin aldolase (EC 4.1.2.25)	3	-8.33	79.34	35.33	3
4.6227e+06	36097_L8_2.5d_lup02	Cofactors, Vitamins, Prosthetic Groups, Pigments	Folate and pterines	Folate Biosynthesis	Dihydroneopterin triphosphate pyrophosphohydrolase type 2 (nudB)	3	-23.67	83.77	60.67	3
4.6227e+06	36097_L8_2.5d_lup02	Cofactors, Vitamins, Prosthetic Groups, Pigments	Folate and pterines	Folate Biosynthesis	Dihydropteroate synthase (EC 2.5.1.15)	7	-16.17	86.37	48	3
4.6227e+06	36097_L8_2.5d_lup02	Cofactors, Vitamins, Prosthetic Groups, Pigments	Folate and pterines	Folate Biosynthesis	Folylpolyglutamate synthase (EC 6.3.2.17)	9	-22	90.39	57.5	5
4.6227e+06	36097_L8_2.5d_lup02	Cofactors, Vitamins, Prosthetic Groups, Pigments	Folate and pterines	Folate Biosynthesis	GTP cyclohydrolase I (EC 3.5.4.16) type 1	2	-12.5	95.83	36.5	2
4.6227e+06	36097_L8_2.5d_lup02	Cofactors, Vitamins, Prosthetic Groups, Pigments	Folate and pterines	Folate Biosynthesis	Para-aminobenzoate synthase, amidotransferase component (EC 2.6.1.85)	5	-12	80.27	40.6	4
4.6227e+06	36097_L8_2.5d_lup02	Cofactors, Vitamins, Prosthetic Groups, Pigments	Folate and pterines	Folate Biosynthesis	Para-aminobenzoate synthase, aminase component (EC 2.6.1.85)	1	-8	68.42	38	1
4.6227e+06	36097_L8_2.5d_lup02	Cofactors, Vitamins, Prosthetic Groups, Pigments	Folate and pterines	Folate Biosynthesis	Thymidylate synthase (EC 2.1.1.45)	6	-22.5	96.79	51.5	3
4.6227e+06	36097_L8_2.5d_lup02	Cofactors, Vitamins, Prosthetic Groups, Pigments	Folate and pterines	Methanopterin biosynthesis2	2-amino-4-hydroxy-6-hydroxymethyldihydropteridine pyrophosphokinase (EC 2.7.6.3)	7	-12.67	85.32	42	4
4.6227e+06	36097_L8_2.5d_lup02	Cofactors, Vitamins, Prosthetic Groups, Pigments	Folate and pterines	Methanopterin biosynthesis2	Dihydroneopterin aldolase (EC 4.1.2.25)	3	-8.33	79.34	35.33	3
4.6227e+06	36097_L8_2.5d_lup02	Cofactors, Vitamins, Prosthetic Groups, Pigments	Folate and pterines	Methanopterin biosynthesis2	GTP cyclohydrolase I (EC 3.5.4.16) type 1	2	-12.5	95.83	36.5	2
4.6227e+06	36097_L8_2.5d_lup02	Cofactors, Vitamins, Prosthetic Groups, Pigments	Folate and pterines	Methanopterin biosynthesis2	Queuosine biosynthesis QueD, PTPS-I	2	-9	80.81	36	2
4.6227e+06	36097_L8_2.5d_lup02	Cofactors, Vitamins, Prosthetic Groups, Pigments	Folate and pterines	Molybdenum cofactor biosynthesis	DNA-binding domain of ModE	1	-16	97.62	42	1
4.6227e+06	36097_L8_2.5d_lup02	Cofactors, Vitamins, Prosthetic Groups, Pigments	Folate and pterines	Molybdenum cofactor biosynthesis	GTP cyclohydrolase I (EC 3.5.4.16) type 1	2	-12.5	95.83	36.5	2
4.6227e+06	36097_L8_2.5d_lup02	Cofactors, Vitamins, Prosthetic Groups, Pigments	Folate and pterines	Molybdenum cofactor biosynthesis	GTP cyclohydrolase II (EC 3.5.4.25)	7	-14.71	92.8	41.43	4
4.6227e+06	36097_L8_2.5d_lup02	Cofactors, Vitamins, Prosthetic Groups, Pigments	Folate and pterines	Molybdenum cofactor biosynthesis	Molybdate-binding domain of ModE	1	-16	97.62	42	1
4.6227e+06	36097_L8_2.5d_lup02	Cofactors, Vitamins, Prosthetic Groups, Pigments	Folate and pterines	Molybdenum cofactor biosynthesis	Molybdenum ABC transporter, periplasmic molybdenum-binding protein ModA (TC 3.A.1.8.1)	7	-13.29	82.65	45.14	3
4.6227e+06	36097_L8_2.5d_lup02	Cofactors, Vitamins, Prosthetic Groups, Pigments	Folate and pterines	Molybdenum cofactor biosynthesis	Molybdenum cofactor biosynthesis protein MoaA	4	-30.75	87.55	74	2
4.6227e+06	36097_L8_2.5d_lup02	Cofactors, Vitamins, Prosthetic Groups, Pigments	Folate and pterines	Molybdenum cofactor biosynthesis	Molybdenum cofactor biosynthesis protein MoaC	2	-8.5	96.39	29	2
4.6227e+06	36097_L8_2.5d_lup02	Cofactors, Vitamins, Prosthetic Groups, Pigments	Folate and pterines	Molybdenum cofactor biosynthesis	Molybdenum cofactor biosynthesis protein MoaD	1	-15	97.56	41	1
4.6227e+06	36097_L8_2.5d_lup02	Cofactors, Vitamins, Prosthetic Groups, Pigments	Folate and pterines	Molybdenum cofactor biosynthesis	Molybdenum cofactor biosynthesis protein MoaE	3	-14.67	87.31	42	2
4.6227e+06	36097_L8_2.5d_lup02	Cofactors, Vitamins, Prosthetic Groups, Pigments	Folate and pterines	Molybdenum cofactor biosynthesis	Molybdenum transport ATP-binding protein ModC (TC 3.A.1.8.1)	1	-11	91.89	37	1
4.6227e+06	36097_L8_2.5d_lup02	Cofactors, Vitamins, Prosthetic Groups, Pigments	Folate and pterines	Molybdenum cofactor biosynthesis	Molybdenum transport system permease protein ModB (TC 3.A.1.8.1)	4	-13.33	88.04	44.33	2
4.6227e+06	36097_L8_2.5d_lup02	Cofactors, Vitamins, Prosthetic Groups, Pigments	Folate and pterines	Molybdenum cofactor biosynthesis	Molybdopterin biosynthesis Mog protein, molybdochelatase	7	-14.2	98.89	39.2	2
4.6227e+06	36097_L8_2.5d_lup02	Cofactors, Vitamins, Prosthetic Groups, Pigments	Folate and pterines	Molybdenum cofactor biosynthesis	Molybdopterin biosynthesis protein MoeA	12	-16.5	91.47	45.4	3
4.6227e+06	36097_L8_2.5d_lup02	Cofactors, Vitamins, Prosthetic Groups, Pigments	Folate and pterines	Molybdenum cofactor biosynthesis	Molybdopterin biosynthesis protein MoeB	3	-15.67	90.16	44.67	3
4.6227e+06	36097_L8_2.5d_lup02	Cofactors, Vitamins, Prosthetic Groups, Pigments	Folate and pterines	Molybdenum cofactor biosynthesis	Molybdopterin-guanine dinucleotide biosynthesis protein MobA	1	-6	75	32	1
4.6227e+06	36097_L8_2.5d_lup02	Cofactors, Vitamins, Prosthetic Groups, Pigments	Folate and pterines	Pterin biosynthesis	Dihydropteridine reductase (EC 1.5.1.34)	4	-26	79.78	65.75	2
4.6227e+06	36097_L8_2.5d_lup02	Cofactors, Vitamins, Prosthetic Groups, Pigments	Folate and pterines	Pterin biosynthesis	GTP cyclohydrolase I (EC 3.5.4.16) type 1	2	-12.5	95.83	36.5	2
4.6227e+06	36097_L8_2.5d_lup02	Cofactors, Vitamins, Prosthetic Groups, Pigments	Folate and pterines	Pterin metabolism	GTP cyclohydrolase I (EC 3.5.4.16) type 1	2	-12.5	95.83	36.5	2
4.6227e+06	36097_L8_2.5d_lup02	Cofactors, Vitamins, Prosthetic Groups, Pigments	Folate and pterines	Pterin metabolism 3	2-amino-4-hydroxy-6-hydroxymethyldihydropteridine pyrophosphokinase (EC 2.7.6.3)	7	-12.67	85.32	42	4
4.6227e+06	36097_L8_2.5d_lup02	Cofactors, Vitamins, Prosthetic Groups, Pigments	Folate and pterines	Pterin metabolism 3	Dihydroneopterin aldolase (EC 4.1.2.25)	3	-8.33	79.34	35.33	3
4.6227e+06	36097_L8_2.5d_lup02	Cofactors, Vitamins, Prosthetic Groups, Pigments	Folate and pterines	Pterin metabolism 3	Dihydropteroate synthase (EC 2.5.1.15)	7	-16.17	86.37	48	3
4.6227e+06	36097_L8_2.5d_lup02	Cofactors, Vitamins, Prosthetic Groups, Pigments	Folate and pterines	Pterin metabolism 3	GTP cyclohydrolase I (EC 3.5.4.16) type 1	2	-12.5	95.83	36.5	2
4.6227e+06	36097_L8_2.5d_lup02	Cofactors, Vitamins, Prosthetic Groups, Pigments	Folate and pterines	YgfZ	2-amino-4-hydroxy-6-hydroxymethyldihydropteridine pyrophosphokinase (EC 2.7.6.3)	7	-12.67	85.32	42	4
4.6227e+06	36097_L8_2.5d_lup02	Cofactors, Vitamins, Prosthetic Groups, Pigments	Folate and pterines	YgfZ	5,10-methylenetetrahydrofolate reductase (EC 1.5.1.20)	7	-27.43	93.31	70	3
4.6227e+06	36097_L8_2.5d_lup02	Cofactors, Vitamins, Prosthetic Groups, Pigments	Folate and pterines	YgfZ	Amidophosphoribosyltransferase (EC 2.4.2.14)	2	-11	94.38	36	2
4.6227e+06	36097_L8_2.5d_lup02	Cofactors, Vitamins, Prosthetic Groups, Pigments	Folate and pterines	YgfZ	Anaerobic dimethyl sulfoxide reductase chain B (EC 1.8.99.-)	3	-44	92.84	85.33	2
4.6227e+06	36097_L8_2.5d_lup02	Cofactors, Vitamins, Prosthetic Groups, Pigments	Folate and pterines	YgfZ	Biotin synthase (EC 2.8.1.6)	11	-16.91	94.02	44	4
4.6227e+06	36097_L8_2.5d_lup02	Cofactors, Vitamins, Prosthetic Groups, Pigments	Folate and pterines	YgfZ	Chorismate synthase (EC 4.2.3.5)	9	-26	98.56	57.43	5
4.6227e+06	36097_L8_2.5d_lup02	Cofactors, Vitamins, Prosthetic Groups, Pigments	Folate and pterines	YgfZ	Coproporphyrinogen III oxidase, oxygen-independent (EC 1.3.99.22)	16	-15.2	90.08	43.73	5
4.6227e+06	36097_L8_2.5d_lup02	Cofactors, Vitamins, Prosthetic Groups, Pigments	Folate and pterines	YgfZ	Cystathionine gamma-synthase (EC 2.5.1.48)	15	-18.54	93.44	48.38	6
4.6227e+06	36097_L8_2.5d_lup02	Cofactors, Vitamins, Prosthetic Groups, Pigments	Folate and pterines	YgfZ	Cysteine desulfurase (EC 2.8.1.7)	19	-86.68	95.48	166.05	3
4.6227e+06	36097_L8_2.5d_lup02	Cofactors, Vitamins, Prosthetic Groups, Pigments	Folate and pterines	YgfZ	Cysteine desulfurase (EC 2.8.1.7), IscS subfamily	19	-86.68	95.48	166.05	3
4.6227e+06	36097_L8_2.5d_lup02	Cofactors, Vitamins, Prosthetic Groups, Pigments	Folate and pterines	YgfZ	Cysteine desulfurase CsdA-CsdE (EC 2.8.1.7), main protein CsdA	7	-12.57	87.22	40.86	4
4.6227e+06	36097_L8_2.5d_lup02	Cofactors, Vitamins, Prosthetic Groups, Pigments	Folate and pterines	YgfZ	Dihydroorotate dehydrogenase (EC 1.3.3.1)	6	-9.5	85.9	35.33	5
4.6227e+06	36097_L8_2.5d_lup02	Cofactors, Vitamins, Prosthetic Groups, Pigments	Folate and pterines	YgfZ	Dihydropteroate synthase (EC 2.5.1.15)	7	-16.17	86.37	48	3
4.6227e+06	36097_L8_2.5d_lup02	Cofactors, Vitamins, Prosthetic Groups, Pigments	Folate and pterines	YgfZ	FIG001341: Probable Fe(2+)-trafficking protein YggX	3	-19.33	97.56	47	3
4.6227e+06	36097_L8_2.5d_lup02	Cofactors, Vitamins, Prosthetic Groups, Pigments	Folate and pterines	YgfZ	Ferredoxin	14	-19.4	93	45.5	7
4.6227e+06	36097_L8_2.5d_lup02	Cofactors, Vitamins, Prosthetic Groups, Pigments	Folate and pterines	YgfZ	Ferric uptake regulation protein FUR	8	-18.8	89.14	47.8	4
4.6227e+06	36097_L8_2.5d_lup02	Cofactors, Vitamins, Prosthetic Groups, Pigments	Folate and pterines	YgfZ	Folate-dependent protein for Fe/S cluster synthesis/repair in oxidative stress	5	-15	81.42	47	3
4.6227e+06	36097_L8_2.5d_lup02	Cofactors, Vitamins, Prosthetic Groups, Pigments	Folate and pterines	YgfZ	Formate dehydrogenase-O, major subunit (EC 1.2.1.2)	11	-11.62	75.67	42.38	3
4.6227e+06	36097_L8_2.5d_lup02	Cofactors, Vitamins, Prosthetic Groups, Pigments	Folate and pterines	YgfZ	GTP cyclohydrolase II (EC 3.5.4.25)	7	-14.71	92.8	41.43	4
4.6227e+06	36097_L8_2.5d_lup02	Cofactors, Vitamins, Prosthetic Groups, Pigments	Folate and pterines	YgfZ	GTPase and tRNA-U34 5-formylation enzyme TrmE	14	-16.6	94.68	46.4	4
4.6227e+06	36097_L8_2.5d_lup02	Cofactors, Vitamins, Prosthetic Groups, Pigments	Folate and pterines	YgfZ	Gamma-glutamyl phosphate reductase (EC 1.2.1.41)	5	-15	92.14	45	4
4.6227e+06	36097_L8_2.5d_lup02	Cofactors, Vitamins, Prosthetic Groups, Pigments	Folate and pterines	YgfZ	Iron binding protein IscA for iron-sulfur cluster assembly	5	-20	95.64	50.33	2
4.6227e+06	36097_L8_2.5d_lup02	Cofactors, Vitamins, Prosthetic Groups, Pigments	Folate and pterines	YgfZ	Lipoate synthase	6	-27.33	96.17	59.17	3
4.6227e+06	36097_L8_2.5d_lup02	Cofactors, Vitamins, Prosthetic Groups, Pigments	Folate and pterines	YgfZ	Molybdenum cofactor biosynthesis protein MoaA	4	-30.75	87.55	74	2
4.6227e+06	36097_L8_2.5d_lup02	Cofactors, Vitamins, Prosthetic Groups, Pigments	Folate and pterines	YgfZ	NADH-ubiquinone oxidoreductase chain F (EC 1.6.5.3)	1	-19	84.62	52	1
4.6227e+06	36097_L8_2.5d_lup02	Cofactors, Vitamins, Prosthetic Groups, Pigments	Folate and pterines	YgfZ	Orotate phosphoribosyltransferase (EC 2.4.2.10)	3	-36.33	97.02	78	1
4.6227e+06	36097_L8_2.5d_lup02	Cofactors, Vitamins, Prosthetic Groups, Pigments	Folate and pterines	YgfZ	Phosphoglycerate kinase (EC 2.7.2.3)	45	-117.77	91.19	236.42	5
4.6227e+06	36097_L8_2.5d_lup02	Cofactors, Vitamins, Prosthetic Groups, Pigments	Folate and pterines	YgfZ	Phosphoribosylformylglycinamidine cyclo-ligase (EC 6.3.3.1)	2	-7	95.59	29	1
4.6227e+06	36097_L8_2.5d_lup02	Cofactors, Vitamins, Prosthetic Groups, Pigments	Folate and pterines	YgfZ	Queuosine Biosynthesis QueC ATPase	4	-8.67	89.28	31.67	2
4.6227e+06	36097_L8_2.5d_lup02	Cofactors, Vitamins, Prosthetic Groups, Pigments	Folate and pterines	YgfZ	Rhodanese-related sulfurtransferase	16	-22.3	74.41	67.7	5
4.6227e+06	36097_L8_2.5d_lup02	Cofactors, Vitamins, Prosthetic Groups, Pigments	Folate and pterines	YgfZ	Ribose-phosphate pyrophosphokinase (EC 2.7.6.1)	36	-70.91	95.44	139.77	7
4.6227e+06	36097_L8_2.5d_lup02	Cofactors, Vitamins, Prosthetic Groups, Pigments	Folate and pterines	YgfZ	S-(hydroxymethyl)glutathione dehydrogenase (EC 1.1.1.284)	3	-12.33	92.73	38	2
4.6227e+06	36097_L8_2.5d_lup02	Cofactors, Vitamins, Prosthetic Groups, Pigments	Folate and pterines	YgfZ	Succinate dehydrogenase iron-sulfur protein (EC 1.3.99.1)	7	-24.57	91.33	57	2
4.6227e+06	36097_L8_2.5d_lup02	Cofactors, Vitamins, Prosthetic Groups, Pigments	Folate and pterines	YgfZ	Thiol:disulfide interchange protein DsbC	7	-15.83	85.81	46.83	2
4.6227e+06	36097_L8_2.5d_lup02	Cofactors, Vitamins, Prosthetic Groups, Pigments	Folate and pterines	YgfZ	Twin-arginine translocation protein TatA	7	-9.67	86.41	37.67	4
4.6227e+06	36097_L8_2.5d_lup02	Cofactors, Vitamins, Prosthetic Groups, Pigments	Folate and pterines	YgfZ	YgfY COG2938	1	-14	94.59	37	1
4.6227e+06	36097_L8_2.5d_lup02	Cofactors, Vitamins, Prosthetic Groups, Pigments	Folate and pterines	YgfZ	tRNA-i(6)A37 methylthiotransferase	18	-25.28	98.27	57.11	6
4.6227e+06	36097_L8_2.5d_lup02	Cofactors, Vitamins, Prosthetic Groups, Pigments	Folate and pterines	YgfZ-Iron	Cytochrome c heme lyase subunit CcmF	3	-15	92.26	44.67	1
4.6227e+06	36097_L8_2.5d_lup02	Cofactors, Vitamins, Prosthetic Groups, Pigments	Folate and pterines	YgfZ-Iron	Ferric uptake regulation protein FUR	8	-18.8	89.14	47.8	4
4.6227e+06	36097_L8_2.5d_lup02	Cofactors, Vitamins, Prosthetic Groups, Pigments	Folate and pterines	YgfZ-Iron	Folate-dependent protein for Fe/S cluster synthesis/repair in oxidative stress	5	-15	81.42	47	3
4.6227e+06	36097_L8_2.5d_lup02	Cofactors, Vitamins, Prosthetic Groups, Pigments	Folate and pterines	YgfZ-Iron	Iron-binding ferritin-like antioxidant protein	6	-16.33	85.5	48.33	4
4.6227e+06	36097_L8_2.5d_lup02	Cofactors, Vitamins, Prosthetic Groups, Pigments	Lipoic acid	Lipoic acid metabolism	Lipoate synthase	6	-27.33	96.17	59.17	3
4.6227e+06	36097_L8_2.5d_lup02	Cofactors, Vitamins, Prosthetic Groups, Pigments	Lipoic acid	Lipoic acid metabolism	Octanoate-[acyl-carrier-protein]-protein-N-octanoyltransferase	4	-42.75	88.41	90.75	1
4.6227e+06	36097_L8_2.5d_lup02	Cofactors, Vitamins, Prosthetic Groups, Pigments	Lipoic acid	Lipoic acid metabolism	Proposed lipoate regulatory protein YbeD	4	-29	88.26	71.67	2
4.6227e+06	36097_L8_2.5d_lup02	Cofactors, Vitamins, Prosthetic Groups, Pigments	NAD and NADP	NAD and NADP cofactor biosynthesis global	ADP-ribose pyrophosphatase (EC 3.6.1.13)	5	-50.8	85.6	108.4	2
4.6227e+06	36097_L8_2.5d_lup02	Cofactors, Vitamins, Prosthetic Groups, Pigments	NAD and NADP	NAD and NADP cofactor biosynthesis global	NAD kinase (EC 2.7.1.23)	4	-11.75	89.91	39	3
4.6227e+06	36097_L8_2.5d_lup02	Cofactors, Vitamins, Prosthetic Groups, Pigments	NAD and NADP	NAD and NADP cofactor biosynthesis global	NMN 5'-nucleotidase, extracellular (EC 3.1.3.5)	14	-72.92	85.58	156.67	4
4.6227e+06	36097_L8_2.5d_lup02	Cofactors, Vitamins, Prosthetic Groups, Pigments	NAD and NADP	NAD and NADP cofactor biosynthesis global	NMN phosphatase (EC 3.1.3.5)	9	-46.55	87.75	99.11	2
4.6227e+06	36097_L8_2.5d_lup02	Cofactors, Vitamins, Prosthetic Groups, Pigments	NAD and NADP	NAD and NADP cofactor biosynthesis global	Nicotinamide-nucleotide adenylyltransferase, NadR family (EC 2.7.7.1)	25	-28.29	93.83	62.88	7
4.6227e+06	36097_L8_2.5d_lup02	Cofactors, Vitamins, Prosthetic Groups, Pigments	NAD and NADP	NAD and NADP cofactor biosynthesis global	Ribosyl nicotinamide transporter, PnuC-like	7	-25.8	87.08	63.4	4
4.6227e+06	36097_L8_2.5d_lup02	Cofactors, Vitamins, Prosthetic Groups, Pigments	NAD and NADP	NAD and NADP cofactor biosynthesis global	Ribosylnicotinamide kinase (EC 2.7.1.22)	25	-28.29	93.83	62.88	7
4.6227e+06	36097_L8_2.5d_lup02	Cofactors, Vitamins, Prosthetic Groups, Pigments	NAD and NADP	NAD consumption	DNA ligase (EC 6.5.1.2)	13	-21.46	92.57	54.31	5
4.6227e+06	36097_L8_2.5d_lup02	Cofactors, Vitamins, Prosthetic Groups, Pigments	NAD and NADP	NAD regulation	Nicotinamide-nucleotide adenylyltransferase, NadR family (EC 2.7.7.1)	25	-28.29	93.83	62.88	7
4.6227e+06	36097_L8_2.5d_lup02	Cofactors, Vitamins, Prosthetic Groups, Pigments	NAD and NADP	NAD regulation	Ribosyl nicotinamide transporter, PnuC-like	7	-25.8	87.08	63.4	4
4.6227e+06	36097_L8_2.5d_lup02	Cofactors, Vitamins, Prosthetic Groups, Pigments	Pyridoxine	Pyridoxin (Vitamin B6) Biosynthesis	1-deoxy-D-xylulose 5-phosphate synthase (EC 2.2.1.7)	23	-23.61	94.15	55.89	7
4.6227e+06	36097_L8_2.5d_lup02	Cofactors, Vitamins, Prosthetic Groups, Pigments	Pyridoxine	Pyridoxin (Vitamin B6) Biosynthesis	D-3-phosphoglycerate dehydrogenase (EC 1.1.1.95)	10	-26	91.09	63	5
4.6227e+06	36097_L8_2.5d_lup02	Cofactors, Vitamins, Prosthetic Groups, Pigments	Pyridoxine	Pyridoxin (Vitamin B6) Biosynthesis	NAD-dependent glyceraldehyde-3-phosphate dehydrogenase (EC 1.2.1.12)	26	-132.54	97.49	238.5	6
4.6227e+06	36097_L8_2.5d_lup02	Cofactors, Vitamins, Prosthetic Groups, Pigments	Pyridoxine	Pyridoxin (Vitamin B6) Biosynthesis	Phosphoserine aminotransferase (EC 2.6.1.52)	11	-67.44	92.51	135.56	5
4.6227e+06	36097_L8_2.5d_lup02	Cofactors, Vitamins, Prosthetic Groups, Pigments	Pyridoxine	Pyridoxin (Vitamin B6) Biosynthesis	Pyridoxal kinase (EC 2.7.1.35)	11	-104.45	94.04	193.91	3
4.6227e+06	36097_L8_2.5d_lup02	Cofactors, Vitamins, Prosthetic Groups, Pigments	Pyridoxine	Pyridoxin (Vitamin B6) Biosynthesis	Pyridoxamine 5'-phosphate oxidase (EC 1.4.3.5)	5	-32.25	86.19	79	4
4.6227e+06	36097_L8_2.5d_lup02	Cofactors, Vitamins, Prosthetic Groups, Pigments	Quinone cofactors	Menaquinone Biosynthesis via Futalosine -- gjo	Ubiquinone/menaquinone biosynthesis methyltransferase UbiE (EC 2.1.1.-)	1	-8	76.47	34	1
4.6227e+06	36097_L8_2.5d_lup02	Cofactors, Vitamins, Prosthetic Groups, Pigments	Quinone cofactors	Menaquinone and Phylloquinone Biosynthesis	1,4-dihydroxy-2-naphthoate octaprenyltransferase (EC 2.5.1.-)	2	-12.5	95.97	36.5	2
4.6227e+06	36097_L8_2.5d_lup02	Cofactors, Vitamins, Prosthetic Groups, Pigments	Quinone cofactors	Menaquinone and Phylloquinone Biosynthesis	2-succinyl-5-enolpyruvyl-6-hydroxy-3-cyclohexene-1-carboxylic-acid synthase (EC 2.2.1.9)	27	-15	90.29	43.04	8
4.6227e+06	36097_L8_2.5d_lup02	Cofactors, Vitamins, Prosthetic Groups, Pigments	Quinone cofactors	Menaquinone and Phylloquinone Biosynthesis	2-succinyl-6-hydroxy-2,4-cyclohexadiene-1-carboxylate synthase (EC 4.2.99.20)	1	-16	75	52	1
4.6227e+06	36097_L8_2.5d_lup02	Cofactors, Vitamins, Prosthetic Groups, Pigments	Quinone cofactors	Menaquinone and Phylloquinone Biosynthesis	Menaquinone-specific isochorismate synthase (EC 5.4.4.2)	11	-21.33	85.63	57.22	4
4.6227e+06	36097_L8_2.5d_lup02	Cofactors, Vitamins, Prosthetic Groups, Pigments	Quinone cofactors	Menaquinone and Phylloquinone Biosynthesis	Naphthoate synthase (EC 4.1.3.36)	24	-83	96.97	148.2	4
4.6227e+06	36097_L8_2.5d_lup02	Cofactors, Vitamins, Prosthetic Groups, Pigments	Quinone cofactors	Menaquinone and Phylloquinone Biosynthesis	O-succinylbenzoate-CoA synthase (EC 4.2.1.-)	12	-20.75	84.98	58.17	5
4.6227e+06	36097_L8_2.5d_lup02	Cofactors, Vitamins, Prosthetic Groups, Pigments	Quinone cofactors	Menaquinone and Phylloquinone Biosynthesis	O-succinylbenzoic acid--CoA ligase (EC 6.2.1.26)	11	-15.4	78.88	49.7	6
4.6227e+06	36097_L8_2.5d_lup02	Cofactors, Vitamins, Prosthetic Groups, Pigments	Quinone cofactors	Menaquinone and Phylloquinone Biosynthesis	Ubiquinone/menaquinone biosynthesis methyltransferase UbiE (EC 2.1.1.-)	1	-8	76.47	34	1
4.6227e+06	36097_L8_2.5d_lup02	Cofactors, Vitamins, Prosthetic Groups, Pigments	Quinone cofactors	Ubiquinone Biosynthesis	Ubiquinone/menaquinone biosynthesis methyltransferase UbiE (EC 2.1.1.-)	1	-8	76.47	34	1
4.6227e+06	36097_L8_2.5d_lup02	Cofactors, Vitamins, Prosthetic Groups, Pigments	Riboflavin, FMN, FAD	Flavodoxin	Flavodoxin	10	-47	84.41	98.72	6
4.6227e+06	36097_L8_2.5d_lup02	Cofactors, Vitamins, Prosthetic Groups, Pigments	Riboflavin, FMN, FAD	Flavodoxin	Flavodoxin 1	5	-88.67	90.08	166	2
4.6227e+06	36097_L8_2.5d_lup02	Cofactors, Vitamins, Prosthetic Groups, Pigments	Riboflavin, FMN, FAD	Flavodoxin	Flavodoxin 2	5	-15.75	80.15	48.25	4
4.6227e+06	36097_L8_2.5d_lup02	Cofactors, Vitamins, Prosthetic Groups, Pigments	Riboflavin, FMN, FAD	Flavodoxin	Flavoprotein MioC	3	-15.5	84.87	44.5	2
4.6227e+06	36097_L8_2.5d_lup02	Cofactors, Vitamins, Prosthetic Groups, Pigments	Riboflavin, FMN, FAD	Flavodoxin	NAD(P)H oxidoreductase YRKL (EC 1.6.99.-)	5	-15.75	80.15	48.25	4
4.6227e+06	36097_L8_2.5d_lup02	Cofactors, Vitamins, Prosthetic Groups, Pigments	Riboflavin, FMN, FAD	Riboflavin, FMN and FAD metabolism	3,4-dihydroxy-2-butanone 4-phosphate synthase	11	-19.22	92.16	50.33	6
4.6227e+06	36097_L8_2.5d_lup02	Cofactors, Vitamins, Prosthetic Groups, Pigments	Riboflavin, FMN, FAD	Riboflavin, FMN and FAD metabolism	5-amino-6-(5-phosphoribosylamino)uracil reductase (EC 1.1.1.193)	8	-13	90.88	38.83	4
4.6227e+06	36097_L8_2.5d_lup02	Cofactors, Vitamins, Prosthetic Groups, Pigments	Riboflavin, FMN, FAD	Riboflavin, FMN and FAD metabolism	6,7-dimethyl-8-ribityllumazine synthase (EC 2.5.1.9)	3	-78	96.82	157	1
4.6227e+06	36097_L8_2.5d_lup02	Cofactors, Vitamins, Prosthetic Groups, Pigments	Riboflavin, FMN, FAD	Riboflavin, FMN and FAD metabolism	Diaminohydroxyphosphoribosylaminopyrimidine deaminase (EC 3.5.4.26)	8	-13	90.88	38.83	4
4.6227e+06	36097_L8_2.5d_lup02	Cofactors, Vitamins, Prosthetic Groups, Pigments	Riboflavin, FMN, FAD	Riboflavin, FMN and FAD metabolism	FMN adenylyltransferase (EC 2.7.7.2)	11	-23.9	85.65	63.9	4
4.6227e+06	36097_L8_2.5d_lup02	Cofactors, Vitamins, Prosthetic Groups, Pigments	Riboflavin, FMN, FAD	Riboflavin, FMN and FAD metabolism	GTP cyclohydrolase II (EC 3.5.4.25)	7	-14.71	92.8	41.43	4
4.6227e+06	36097_L8_2.5d_lup02	Cofactors, Vitamins, Prosthetic Groups, Pigments	Riboflavin, FMN, FAD	Riboflavin, FMN and FAD metabolism	Riboflavin kinase (EC 2.7.1.26)	11	-23.9	85.65	63.9	4
4.6227e+06	36097_L8_2.5d_lup02	Cofactors, Vitamins, Prosthetic Groups, Pigments	Riboflavin, FMN, FAD	Riboflavin, FMN and FAD metabolism	Riboflavin synthase alpha chain (EC 2.5.1.9)	4	-12	91.78	38	3
4.6227e+06	36097_L8_2.5d_lup02	Cofactors, Vitamins, Prosthetic Groups, Pigments	Riboflavin, FMN, FAD	riboflavin to FAD	3,4-dihydroxy-2-butanone 4-phosphate synthase	11	-19.22	92.16	50.33	6
4.6227e+06	36097_L8_2.5d_lup02	Cofactors, Vitamins, Prosthetic Groups, Pigments	Riboflavin, FMN, FAD	riboflavin to FAD	FMN adenylyltransferase (EC 2.7.7.2)	11	-23.9	85.65	63.9	4
4.6227e+06	36097_L8_2.5d_lup02	Cofactors, Vitamins, Prosthetic Groups, Pigments	Riboflavin, FMN, FAD	riboflavin to FAD	Riboflavin kinase (EC 2.7.1.26)	11	-23.9	85.65	63.9	4
4.6227e+06	36097_L8_2.5d_lup02	Cofactors, Vitamins, Prosthetic Groups, Pigments	Riboflavin, FMN, FAD	riboflavin to FAD	Riboflavin synthase alpha chain (EC 2.5.1.9)	4	-12	91.78	38	3
4.6227e+06	36097_L8_2.5d_lup02	Cofactors, Vitamins, Prosthetic Groups, Pigments	Tetrapyrroles	Cobalamin synthesis	Cobalt-precorrin-6 synthase, anaerobic	1	-5	67.57	37	1
4.6227e+06	36097_L8_2.5d_lup02	Cofactors, Vitamins, Prosthetic Groups, Pigments	Tetrapyrroles	Coenzyme B12 biosynthesis	Cobalt-precorrin-6 synthase, anaerobic	1	-5	67.57	37	1
4.6227e+06	36097_L8_2.5d_lup02	Cofactors, Vitamins, Prosthetic Groups, Pigments	Tetrapyrroles	Coenzyme B12 biosynthesis	Uroporphyrinogen-III methyltransferase (EC 2.1.1.107)	10	-12	80.74	42.5	6
4.6227e+06	36097_L8_2.5d_lup02	Cofactors, Vitamins, Prosthetic Groups, Pigments	Tetrapyrroles	Heme and Siroheme Biosynthesis	Coproporphyrinogen III oxidase, oxygen-independent (EC 1.3.99.22)	16	-15.2	90.08	43.73	5
4.6227e+06	36097_L8_2.5d_lup02	Cofactors, Vitamins, Prosthetic Groups, Pigments	Tetrapyrroles	Heme and Siroheme Biosynthesis	Ferrochelatase, protoheme ferro-lyase (EC 4.99.1.1)	6	-14.2	88.96	41.2	3
4.6227e+06	36097_L8_2.5d_lup02	Cofactors, Vitamins, Prosthetic Groups, Pigments	Tetrapyrroles	Heme and Siroheme Biosynthesis	Glutamate-1-semialdehyde aminotransferase (EC 5.4.3.8)	13	-17.36	87.19	48.73	8
4.6227e+06	36097_L8_2.5d_lup02	Cofactors, Vitamins, Prosthetic Groups, Pigments	Tetrapyrroles	Heme and Siroheme Biosynthesis	Glutamyl-tRNA reductase (EC 1.2.1.70)	7	-11.83	80.32	43	4
4.6227e+06	36097_L8_2.5d_lup02	Cofactors, Vitamins, Prosthetic Groups, Pigments	Tetrapyrroles	Heme and Siroheme Biosynthesis	Glutamyl-tRNA synthetase (EC 6.1.1.17)	23	-73.21	94.76	136.26	6
4.6227e+06	36097_L8_2.5d_lup02	Cofactors, Vitamins, Prosthetic Groups, Pigments	Tetrapyrroles	Heme and Siroheme Biosynthesis	Porphobilinogen deaminase (EC 2.5.1.61)	8	-63.75	85.64	146.88	2
4.6227e+06	36097_L8_2.5d_lup02	Cofactors, Vitamins, Prosthetic Groups, Pigments	Tetrapyrroles	Heme and Siroheme Biosynthesis	Porphobilinogen synthase (EC 4.2.1.24)	6	-30	92	71.2	4
4.6227e+06	36097_L8_2.5d_lup02	Cofactors, Vitamins, Prosthetic Groups, Pigments	Tetrapyrroles	Heme and Siroheme Biosynthesis	Precorrin-2 oxidase (EC 1.3.1.76)	8	-12.88	83.4	43.5	5
4.6227e+06	36097_L8_2.5d_lup02	Cofactors, Vitamins, Prosthetic Groups, Pigments	Tetrapyrroles	Heme and Siroheme Biosynthesis	Protoporphyrinogen IX oxidase, oxygen-independent, HemG (EC 1.3.-.-)	5	-12.67	80.22	43.33	3
4.6227e+06	36097_L8_2.5d_lup02	Cofactors, Vitamins, Prosthetic Groups, Pigments	Tetrapyrroles	Heme and Siroheme Biosynthesis	Radical SAM family enzyme, similar to coproporphyrinogen III oxidase, oxygen-independent, clustered with nucleoside-triphosphatase RdgB	9	-13.38	89.98	39.62	4
4.6227e+06	36097_L8_2.5d_lup02	Cofactors, Vitamins, Prosthetic Groups, Pigments	Tetrapyrroles	Heme and Siroheme Biosynthesis	Sirohydrochlorin ferrochelatase (EC 4.99.1.4)	8	-12.88	83.4	43.5	5
4.6227e+06	36097_L8_2.5d_lup02	Cofactors, Vitamins, Prosthetic Groups, Pigments	Tetrapyrroles	Heme and Siroheme Biosynthesis	Uroporphyrinogen III decarboxylase (EC 4.1.1.37)	15	-15.77	91.63	42.69	9
4.6227e+06	36097_L8_2.5d_lup02	Cofactors, Vitamins, Prosthetic Groups, Pigments	Tetrapyrroles	Heme and Siroheme Biosynthesis	Uroporphyrinogen-III methyltransferase (EC 2.1.1.107)	10	-12	80.74	42.5	6
4.6227e+06	36097_L8_2.5d_lup02	Cofactors, Vitamins, Prosthetic Groups, Pigments	Tetrapyrroles	Heme and Siroheme Biosynthesis	Uroporphyrinogen-III synthase (EC 4.2.1.75)	6	-15.29	63.88	63.57	4
4.6227e+06	36097_L8_2.5d_lup02	DNA Metabolism	-	DNA structural proteins, bacterial	Chromosome partition protein MukB	69	-19.02	90.49	51.77	12
4.6227e+06	36097_L8_2.5d_lup02	DNA Metabolism	-	DNA structural proteins, bacterial	Chromosome partition protein MukE	9	-13.86	92.47	40.86	5
4.6227e+06	36097_L8_2.5d_lup02	DNA Metabolism	-	DNA structural proteins, bacterial	Chromosome partition protein MukF	10	-19.7	93.97	50.5	5
4.6227e+06	36097_L8_2.5d_lup02	DNA Metabolism	-	DNA structural proteins, bacterial	DNA-binding protein Fis	2	-11	91.97	38	2
4.6227e+06	36097_L8_2.5d_lup02	DNA Metabolism	-	DNA structural proteins, bacterial	DNA-binding protein HBsu	1	-5	76.67	30	1
4.6227e+06	36097_L8_2.5d_lup02	DNA Metabolism	-	DNA structural proteins, bacterial	DNA-binding protein HU	6	-24.4	92.23	62.6	3
4.6227e+06	36097_L8_2.5d_lup02	DNA Metabolism	-	DNA structural proteins, bacterial	DNA-binding protein HU-alpha	6	-24.4	92.23	62.6	3
4.6227e+06	36097_L8_2.5d_lup02	DNA Metabolism	-	DNA structural proteins, bacterial	Integration host factor alpha subunit	2	-12	86.36	39.5	1
4.6227e+06	36097_L8_2.5d_lup02	DNA Metabolism	-	DNA structural proteins, bacterial	Integration host factor beta subunit	4	-15.5	81.74	47.25	4
4.6227e+06	36097_L8_2.5d_lup02	DNA Metabolism	-	Nucleoid-associated proteins in Bacteria	DNA-binding protein H-NS	7	-12.33	76.42	46.33	4
4.6227e+06	36097_L8_2.5d_lup02	DNA Metabolism	-	Restriction-Modification System	Putative DNA-binding protein in cluster with Type I restriction-modification system	8	-13	91.31	40	4
4.6227e+06	36097_L8_2.5d_lup02	DNA Metabolism	-	Restriction-Modification System	Type I restriction-modification system, DNA-methyltransferase subunit M (EC 2.1.1.72)	24	-21.55	90.43	53.85	11
4.6227e+06	36097_L8_2.5d_lup02	DNA Metabolism	-	Restriction-Modification System	Type I restriction-modification system, restriction subunit R (EC 3.1.21.3)	21	-21.14	83.73	57.48	7
4.6227e+06	36097_L8_2.5d_lup02	DNA Metabolism	-	Restriction-Modification System	Type I restriction-modification system, specificity subunit S (EC 3.1.21.3)	6	-7.57	71.3	39.43	5
4.6227e+06	36097_L8_2.5d_lup02	DNA Metabolism	-	Type I Restriction-Modification	Type I restriction-modification system, DNA-methyltransferase subunit M (EC 2.1.1.72)	24	-21.55	90.43	53.85	11
4.6227e+06	36097_L8_2.5d_lup02	DNA Metabolism	-	Type I Restriction-Modification	Type I restriction-modification system, restriction subunit R (EC 3.1.21.3)	21	-21.14	83.73	57.48	7
4.6227e+06	36097_L8_2.5d_lup02	DNA Metabolism	-	Type I Restriction-Modification	Type I restriction-modification system, specificity subunit S (EC 3.1.21.3)	6	-7.57	71.3	39.43	5
4.6227e+06	36097_L8_2.5d_lup02	DNA Metabolism	-	YcfH	Putative deoxyribonuclease YcfH	7	-22.33	92.7	54.83	4
4.6227e+06	36097_L8_2.5d_lup02	DNA Metabolism	-	YcfH	Putative deoxyribonuclease YjjV	1	-5	74.19	31	1
4.6227e+06	36097_L8_2.5d_lup02	DNA Metabolism	CRISPs	CRISPRs	CRISPR-associated helicase Cas3	2	-10	84.86	38.5	1
4.6227e+06	36097_L8_2.5d_lup02	DNA Metabolism	DNA recombination	RuvABC plus a hypothetical	Crossover junction endodeoxyribonuclease RuvC (EC 3.1.22.4)	2	-16.5	97.5	44.5	2
4.6227e+06	36097_L8_2.5d_lup02	DNA Metabolism	DNA recombination	RuvABC plus a hypothetical	FIG000859: hypothetical protein YebC	6	-135	96.73	245	1
4.6227e+06	36097_L8_2.5d_lup02	DNA Metabolism	DNA recombination	RuvABC plus a hypothetical	Holliday junction DNA helicase RuvA	10	-14.3	91.91	43.2	4
4.6227e+06	36097_L8_2.5d_lup02	DNA Metabolism	DNA recombination	RuvABC plus a hypothetical	Holliday junction DNA helicase RuvB	11	-16.73	97.1	44.82	4
4.6227e+06	36097_L8_2.5d_lup02	DNA Metabolism	DNA repair	2-phosphoglycolate salvage	2-deoxyglucose-6-phosphate hydrolase YniC	3	-17.67	65.95	65.67	2
4.6227e+06	36097_L8_2.5d_lup02	DNA Metabolism	DNA repair	2-phosphoglycolate salvage	Phosphoglycolate phosphatase (EC 3.1.3.18)	6	-21.2	85.83	56.2	4
4.6227e+06	36097_L8_2.5d_lup02	DNA Metabolism	DNA repair	DNA Repair Base Excision	DNA ligase (EC 6.5.1.2)	13	-21.46	92.57	54.31	5
4.6227e+06	36097_L8_2.5d_lup02	DNA Metabolism	DNA repair	DNA Repair Base Excision	DNA polymerase I (EC 2.7.7.7)	26	-19.86	90.63	52.95	7
4.6227e+06	36097_L8_2.5d_lup02	DNA Metabolism	DNA repair	DNA Repair Base Excision	DNA-3-methyladenine glycosylase (EC 3.2.2.20)	2	-16.5	85.03	44.5	2
4.6227e+06	36097_L8_2.5d_lup02	DNA Metabolism	DNA repair	DNA Repair Base Excision	Endonuclease III (EC 4.2.99.18)	5	-19	97.25	47.25	3
4.6227e+06	36097_L8_2.5d_lup02	DNA Metabolism	DNA repair	DNA Repair Base Excision	Exodeoxyribonuclease I (EC 3.1.11.1)	9	-14.2	88.99	41.4	2
4.6227e+06	36097_L8_2.5d_lup02	DNA Metabolism	DNA repair	DNA Repair Base Excision	Formamidopyrimidine-DNA glycosylase (EC 3.2.2.23)	1	-10	83.78	37	1
4.6227e+06	36097_L8_2.5d_lup02	DNA Metabolism	DNA repair	DNA Repair Base Excision	Single-stranded-DNA-specific exonuclease RecJ (EC 3.1.-.-)	15	-17.23	87.79	49	7
4.6227e+06	36097_L8_2.5d_lup02	DNA Metabolism	DNA repair	DNA Repair Base Excision	Uracil-DNA glycosylase, family 1	7	-15	92.32	41.5	3
4.6227e+06	36097_L8_2.5d_lup02	DNA Metabolism	DNA repair	DNA repair, UvrABC system	Excinuclease ABC subunit A	26	-16.76	96.44	43.43	9
4.6227e+06	36097_L8_2.5d_lup02	DNA Metabolism	DNA repair	DNA repair, UvrABC system	Excinuclease ABC subunit B	7	-16	92.41	45	5
4.6227e+06	36097_L8_2.5d_lup02	DNA Metabolism	DNA repair	DNA repair, UvrABC system	Excinuclease ABC subunit C	2	-18.5	97.17	46	2
4.6227e+06	36097_L8_2.5d_lup02	DNA Metabolism	DNA repair	DNA repair, bacterial	DNA mismatch repair endonuclease MutH	2	-11	84.8	40.5	2
4.6227e+06	36097_L8_2.5d_lup02	DNA Metabolism	DNA repair	DNA repair, bacterial	DNA recombination protein RmuC	5	-8.2	83.91	35.2	4
4.6227e+06	36097_L8_2.5d_lup02	DNA Metabolism	DNA repair	DNA repair, bacterial	DNA recombination-dependent growth factor C	2	-11	89.4	38	2
4.6227e+06	36097_L8_2.5d_lup02	DNA Metabolism	DNA repair	DNA repair, bacterial	DNA repair protein RadA	4	-11.25	99.29	33.75	2
4.6227e+06	36097_L8_2.5d_lup02	DNA Metabolism	DNA repair	DNA repair, bacterial	DNA repair protein RadC	1	-11	88.57	35	1
4.6227e+06	36097_L8_2.5d_lup02	DNA Metabolism	DNA repair	DNA repair, bacterial	DNA repair protein RecN	7	-10.5	91.57	36.17	3
4.6227e+06	36097_L8_2.5d_lup02	DNA Metabolism	DNA repair	DNA repair, bacterial	DNA-cytosine methyltransferase (EC 2.1.1.37)	1	-7	83.33	30	1
4.6227e+06	36097_L8_2.5d_lup02	DNA Metabolism	DNA repair	DNA repair, bacterial	Exodeoxyribonuclease III (EC 3.1.11.2)	9	-20	90.96	50	5
4.6227e+06	36097_L8_2.5d_lup02	DNA Metabolism	DNA repair	DNA repair, bacterial	Exodeoxyribonuclease VII large subunit (EC 3.1.11.6)	6	-20.6	87.33	54.6	2
4.6227e+06	36097_L8_2.5d_lup02	DNA Metabolism	DNA repair	DNA repair, bacterial	Exodeoxyribonuclease VII small subunit (EC 3.1.11.6)	1	-18	83.64	55	1
4.6227e+06	36097_L8_2.5d_lup02	DNA Metabolism	DNA repair	DNA repair, bacterial	G:T/U mismatch-specific uracil/thymine DNA-glycosylase	1	-5	85.71	28	1
4.6227e+06	36097_L8_2.5d_lup02	DNA Metabolism	DNA repair	DNA repair, bacterial	Methyl-directed repair DNA adenine methylase (EC 2.1.1.72)	9	-17.86	89.15	47.57	5
4.6227e+06	36097_L8_2.5d_lup02	DNA Metabolism	DNA repair	DNA repair, bacterial	RecA protein	14	-122.92	94.42	235	3
4.6227e+06	36097_L8_2.5d_lup02	DNA Metabolism	DNA repair	DNA repair, bacterial	SOS-response repressor and protease LexA (EC 3.4.21.88)	5	-86.4	92.3	172.6	2
4.6227e+06	36097_L8_2.5d_lup02	DNA Metabolism	DNA repair	DNA repair, bacterial	Single-stranded DNA-binding protein	12	-46.38	90.78	99.5	5
4.6227e+06	36097_L8_2.5d_lup02	DNA Metabolism	DNA repair	DNA repair, bacterial DinG and relatives	DinG family ATP-dependent helicase YoaA	2	-11.5	94.5	37	2
4.6227e+06	36097_L8_2.5d_lup02	DNA Metabolism	DNA repair	DNA repair, bacterial MutL-MutS system	DNA mismatch repair protein MutL	7	-12.33	89.44	39.5	5
4.6227e+06	36097_L8_2.5d_lup02	DNA Metabolism	DNA repair	DNA repair, bacterial MutL-MutS system	DNA mismatch repair protein MutS	8	-15.86	94.05	44.43	5
4.6227e+06	36097_L8_2.5d_lup02	DNA Metabolism	DNA repair	DNA repair, bacterial RecBCD pathway	Exodeoxyribonuclease V alpha chain (EC 3.1.11.5)	1	-5	70	30	1
4.6227e+06	36097_L8_2.5d_lup02	DNA Metabolism	DNA repair	DNA repair, bacterial RecBCD pathway	Exodeoxyribonuclease V beta chain (EC 3.1.11.5)	6	-10.25	85.32	37.25	3
4.6227e+06	36097_L8_2.5d_lup02	DNA Metabolism	DNA repair	DNA repair, bacterial RecBCD pathway	Exodeoxyribonuclease V gamma chain (EC 3.1.11.5)	7	-9	82.69	34.8	3
4.6227e+06	36097_L8_2.5d_lup02	DNA Metabolism	DNA repair	DNA repair, bacterial RecBCD pathway	Protease III precursor (EC 3.4.24.55)	2	-6.5	72.06	34	2
4.6227e+06	36097_L8_2.5d_lup02	DNA Metabolism	DNA repair	DNA repair, bacterial RecFOR pathway	ATP-dependent DNA helicase RecQ	10	-11.44	94.96	36.22	4
4.6227e+06	36097_L8_2.5d_lup02	DNA Metabolism	DNA repair	DNA repair, bacterial RecFOR pathway	DNA recombination and repair protein RecF	11	-13.33	91.31	39.45	5
4.6227e+06	36097_L8_2.5d_lup02	DNA Metabolism	DNA repair	DNA repair, bacterial RecFOR pathway	DNA recombination and repair protein RecO	2	-14	93.78	41	1
4.6227e+06	36097_L8_2.5d_lup02	DNA Metabolism	DNA repair	DNA repair, bacterial RecFOR pathway	RecA protein	14	-122.92	94.42	235	3
4.6227e+06	36097_L8_2.5d_lup02	DNA Metabolism	DNA repair	DNA repair, bacterial RecFOR pathway	Recombination protein RecR	5	-19.4	97.09	46.8	2
4.6227e+06	36097_L8_2.5d_lup02	DNA Metabolism	DNA repair	DNA repair, bacterial RecFOR pathway	Single-stranded DNA-binding protein	12	-46.38	90.78	99.5	5
4.6227e+06	36097_L8_2.5d_lup02	DNA Metabolism	DNA repair	DNA repair, bacterial RecFOR pathway	Single-stranded-DNA-specific exonuclease RecJ (EC 3.1.-.-)	15	-17.23	87.79	49	7
4.6227e+06	36097_L8_2.5d_lup02	DNA Metabolism	DNA repair	DNA repair, bacterial UmuCD system	RecA protein	14	-122.92	94.42	235	3
4.6227e+06	36097_L8_2.5d_lup02	DNA Metabolism	DNA repair	DNA repair, bacterial UmuCD system	SOS-response repressor and protease LexA (EC 3.4.21.88)	5	-86.4	92.3	172.6	2
4.6227e+06	36097_L8_2.5d_lup02	DNA Metabolism	DNA repair	DNA repair, bacterial UvrD and related helicases	ATP-dependent DNA helicase Rep	4	-11.75	98.81	36	3
4.6227e+06	36097_L8_2.5d_lup02	DNA Metabolism	DNA repair	DNA repair, bacterial UvrD and related helicases	ATP-dependent DNA helicase UvrD/PcrA	23	-28.93	97.49	64.6	6
4.6227e+06	36097_L8_2.5d_lup02	DNA Metabolism	DNA repair	Uracil-DNA glycosylase	G:T/U mismatch-specific uracil/thymine DNA-glycosylase	1	-5	85.71	28	1
4.6227e+06	36097_L8_2.5d_lup02	DNA Metabolism	DNA repair	Uracil-DNA glycosylase	Uracil-DNA glycosylase, family 1	7	-15	92.32	41.5	3
4.6227e+06	36097_L8_2.5d_lup02	DNA Metabolism	DNA replication	DNA-replication	ATP-dependent DNA helicase RecG (EC 3.6.1.-)	6	-15.83	93.24	44.17	3
4.6227e+06	36097_L8_2.5d_lup02	DNA Metabolism	DNA replication	DNA-replication	ATP-dependent DNA helicase RecQ	10	-11.44	94.96	36.22	4
4.6227e+06	36097_L8_2.5d_lup02	DNA Metabolism	DNA replication	DNA-replication	Chromosomal replication initiator protein DnaA	30	-17.71	85.32	50.58	10
4.6227e+06	36097_L8_2.5d_lup02	DNA Metabolism	DNA replication	DNA-replication	Crossover junction endodeoxyribonuclease RuvC (EC 3.1.22.4)	2	-16.5	97.5	44.5	2
4.6227e+06	36097_L8_2.5d_lup02	DNA Metabolism	DNA replication	DNA-replication	DNA polymerase I (EC 2.7.7.7)	26	-19.86	90.63	52.95	7
4.6227e+06	36097_L8_2.5d_lup02	DNA Metabolism	DNA replication	DNA-replication	DNA polymerase III alpha subunit (EC 2.7.7.7)	21	-17.18	93.71	45.41	9
4.6227e+06	36097_L8_2.5d_lup02	DNA Metabolism	DNA replication	DNA-replication	DNA polymerase III beta subunit (EC 2.7.7.7)	24	-19.11	91.36	51.26	7
4.6227e+06	36097_L8_2.5d_lup02	DNA Metabolism	DNA replication	DNA-replication	DNA polymerase III chi subunit (EC 2.7.7.7)	1	-47	80.73	109	1
4.6227e+06	36097_L8_2.5d_lup02	DNA Metabolism	DNA replication	DNA-replication	DNA polymerase III delta prime subunit (EC 2.7.7.7)	9	-19.5	81.39	56.25	5
4.6227e+06	36097_L8_2.5d_lup02	DNA Metabolism	DNA replication	DNA-replication	DNA polymerase III delta subunit (EC 2.7.7.7)	9	-24.8	83.4	67.2	2
4.6227e+06	36097_L8_2.5d_lup02	DNA Metabolism	DNA replication	DNA-replication	DNA polymerase III epsilon subunit (EC 2.7.7.7)	1	-12	100	33	1
4.6227e+06	36097_L8_2.5d_lup02	DNA Metabolism	DNA replication	DNA-replication	DNA polymerase III psi subunit (EC 2.7.7.7)	1	-5	61.11	36	1
4.6227e+06	36097_L8_2.5d_lup02	DNA Metabolism	DNA replication	DNA-replication	DNA polymerase III subunits gamma and tau (EC 2.7.7.7)	24	-32.65	86.54	74.9	6
4.6227e+06	36097_L8_2.5d_lup02	DNA Metabolism	DNA replication	DNA-replication	DNA primase (EC 2.7.7.-)	34	-18.65	87.18	51.96	8
4.6227e+06	36097_L8_2.5d_lup02	DNA Metabolism	DNA replication	DNA-replication	DNA repair protein RecN	7	-10.5	91.57	36.17	3
4.6227e+06	36097_L8_2.5d_lup02	DNA Metabolism	DNA replication	DNA-replication	Exodeoxyribonuclease V alpha chain (EC 3.1.11.5)	1	-5	70	30	1
4.6227e+06	36097_L8_2.5d_lup02	DNA Metabolism	DNA replication	DNA-replication	Exodeoxyribonuclease V beta chain (EC 3.1.11.5)	6	-10.25	85.32	37.25	3
4.6227e+06	36097_L8_2.5d_lup02	DNA Metabolism	DNA replication	DNA-replication	Exodeoxyribonuclease V gamma chain (EC 3.1.11.5)	7	-9	82.69	34.8	3
4.6227e+06	36097_L8_2.5d_lup02	DNA Metabolism	DNA replication	DNA-replication	Helicase PriA essential for oriC/DnaA-independent DNA replication	5	-14	84.21	43.2	2
4.6227e+06	36097_L8_2.5d_lup02	DNA Metabolism	DNA replication	DNA-replication	Holliday junction DNA helicase RuvA	10	-14.3	91.91	43.2	4
4.6227e+06	36097_L8_2.5d_lup02	DNA Metabolism	DNA replication	DNA-replication	Holliday junction DNA helicase RuvB	11	-16.73	97.1	44.82	4
4.6227e+06	36097_L8_2.5d_lup02	DNA Metabolism	DNA replication	DNA-replication	Primosomal replication protein N	8	-21.71	85.79	59.57	4
4.6227e+06	36097_L8_2.5d_lup02	DNA Metabolism	DNA replication	DNA-replication	RecA protein	14	-122.92	94.42	235	3
4.6227e+06	36097_L8_2.5d_lup02	DNA Metabolism	DNA replication	DNA-replication	Recombination protein RecR	5	-19.4	97.09	46.8	2
4.6227e+06	36097_L8_2.5d_lup02	DNA Metabolism	DNA replication	DNA-replication	Replicative DNA helicase (EC 3.6.1.-)	13	-18.11	91.38	49.33	4
4.6227e+06	36097_L8_2.5d_lup02	DNA Metabolism	DNA replication	DNA-replication	Single-stranded-DNA-specific exonuclease RecJ (EC 3.1.-.-)	15	-17.23	87.79	49	7
4.6227e+06	36097_L8_2.5d_lup02	DNA Metabolism	DNA replication	DNA-replication	Transcription-repair coupling factor	13	-10.5	91.82	36	2
4.6227e+06	36097_L8_2.5d_lup02	DNA Metabolism	DNA replication	DNA replication, archaeal	Ribonuclease HII (EC 3.1.26.4)	5	-8.67	97.69	31.67	3
4.6227e+06	36097_L8_2.5d_lup02	DNA Metabolism	DNA replication	DNA topoisomerases, Type I, ATP-independent	DNA topoisomerase I (EC 5.99.1.2)	25	-36.71	93.48	78.38	8
4.6227e+06	36097_L8_2.5d_lup02	DNA Metabolism	DNA replication	DNA topoisomerases, Type I, ATP-independent	DNA topoisomerase III (EC 5.99.1.2)	3	-10.67	86.08	36.67	3
4.6227e+06	36097_L8_2.5d_lup02	DNA Metabolism	DNA replication	DNA topoisomerases, Type I, ATP-independent	DNA topoisomerase III, TraE-type (EC 5.99.1.2)	1	-14	100	39	1
4.6227e+06	36097_L8_2.5d_lup02	DNA Metabolism	DNA replication	DNA topoisomerases, Type I, ATP-independent	Similar to C-terminal Zn-finger domain of DNA topoisomerase I	4	-10.33	79.8	35.67	2
4.6227e+06	36097_L8_2.5d_lup02	DNA Metabolism	DNA replication	DNA topoisomerases, Type II, ATP-dependent	DNA gyrase subunit A (EC 5.99.1.3)	64	-67.67	93.5	133.98	12
4.6227e+06	36097_L8_2.5d_lup02	DNA Metabolism	DNA replication	DNA topoisomerases, Type II, ATP-dependent	DNA gyrase subunit B (EC 5.99.1.3)	36	-118.52	94.9	219.13	8
4.6227e+06	36097_L8_2.5d_lup02	DNA Metabolism	DNA replication	DNA topoisomerases, Type II, ATP-dependent	Topoisomerase IV subunit A (EC 5.99.1.-)	16	-20.15	88.03	56.08	6
4.6227e+06	36097_L8_2.5d_lup02	DNA Metabolism	DNA replication	DNA topoisomerases, Type II, ATP-dependent	Topoisomerase IV subunit B (EC 5.99.1.-)	17	-17.21	97.06	44.86	3
4.6227e+06	36097_L8_2.5d_lup02	DNA Metabolism	DNA uptake, competence	DNA processing cluster	DNA polymerase III subunits gamma and tau (EC 2.7.7.7)	24	-32.65	86.54	74.9	6
4.6227e+06	36097_L8_2.5d_lup02	DNA Metabolism	DNA uptake, competence	DNA processing cluster	DNA topoisomerase III (EC 5.99.1.2)	3	-10.67	86.08	36.67	3
4.6227e+06	36097_L8_2.5d_lup02	DNA Metabolism	DNA uptake, competence	DNA processing cluster	FIG000557: hypothetical protein co-occurring with RecR	2	-19	98.96	49	1
4.6227e+06	36097_L8_2.5d_lup02	DNA Metabolism	DNA uptake, competence	DNA processing cluster	Protein involved in catabolism of external DNA	5	-22	95.37	52.4	3
4.6227e+06	36097_L8_2.5d_lup02	DNA Metabolism	DNA uptake, competence	DNA processing cluster	Recombination protein RecR	5	-19.4	97.09	46.8	2
4.6227e+06	36097_L8_2.5d_lup02	Dormancy and Sporulation	-	Persister Cells	Cell division inhibitor	3	-10	69.1	45.33	3
4.6227e+06	36097_L8_2.5d_lup02	Dormancy and Sporulation	-	Sporulation-associated proteins with broader functions	Peptidyl-tRNA hydrolase (EC 3.1.1.29)	8	-14	91.69	40.57	5
4.6227e+06	36097_L8_2.5d_lup02	Dormancy and Sporulation	-	Sporulation Cluster	Nucleoside triphosphate pyrophosphohydrolase MazG	4	-11.75	88.28	38.75	2
4.6227e+06	36097_L8_2.5d_lup02	Dormancy and Sporulation	-	Sporulation Cluster	Transcription-repair coupling factor	13	-10.5	91.82	36	2
4.6227e+06	36097_L8_2.5d_lup02	Dormancy and Sporulation	-	Sporulation Cluster	possible tetrapyrrole methyltransferase domain	1	-18	75	60	1
4.6227e+06	36097_L8_2.5d_lup02	Fatty Acids, Lipids, and Isoprenoids	-	Polyhydroxybutyrate metabolism	3-ketoacyl-CoA thiolase (EC 2.3.1.16)	1	-7	93.33	30	1
4.6227e+06	36097_L8_2.5d_lup02	Fatty Acids, Lipids, and Isoprenoids	-	Polyhydroxybutyrate metabolism	Acetyl-CoA acetyltransferase (EC 2.3.1.9)	1	-7	93.33	30	1
4.6227e+06	36097_L8_2.5d_lup02	Fatty Acids, Lipids, and Isoprenoids	Fatty acids	Acyl-CoA thioesterase II	Acyl-CoA thioesterase II (EC 3.1.2.-)	7	-16.33	90.08	43.17	2
4.6227e+06	36097_L8_2.5d_lup02	Fatty Acids, Lipids, and Isoprenoids	Fatty acids	Fatty Acid Biosynthesis FASII	(3R)-hydroxymyristoyl-[acyl carrier protein] dehydratase (EC 4.2.1.-)	9	-13.75	91.51	40.88	4
4.6227e+06	36097_L8_2.5d_lup02	Fatty Acids, Lipids, and Isoprenoids	Fatty acids	Fatty Acid Biosynthesis FASII	3-hydroxydecanoyl-[acyl-carrier-protein] dehydratase (EC 4.2.1.60)	1	-15	100	36	1
4.6227e+06	36097_L8_2.5d_lup02	Fatty Acids, Lipids, and Isoprenoids	Fatty acids	Fatty Acid Biosynthesis FASII	3-oxoacyl-[acyl-carrier protein] reductase (EC 1.1.1.100)	12	-29.27	93.15	69.55	4
4.6227e+06	36097_L8_2.5d_lup02	Fatty Acids, Lipids, and Isoprenoids	Fatty acids	Fatty Acid Biosynthesis FASII	3-oxoacyl-[acyl-carrier-protein] synthase, KASI (EC 2.3.1.41)	17	-35.33	97.81	75.33	5
4.6227e+06	36097_L8_2.5d_lup02	Fatty Acids, Lipids, and Isoprenoids	Fatty acids	Fatty Acid Biosynthesis FASII	3-oxoacyl-[acyl-carrier-protein] synthase, KASIII (EC 2.3.1.41)	20	-30.12	92.6	71.38	8
4.6227e+06	36097_L8_2.5d_lup02	Fatty Acids, Lipids, and Isoprenoids	Fatty acids	Fatty Acid Biosynthesis FASII	4'-phosphopantetheinyl transferase (EC 2.7.8.-)	1	-6	71.43	35	1
4.6227e+06	36097_L8_2.5d_lup02	Fatty Acids, Lipids, and Isoprenoids	Fatty acids	Fatty Acid Biosynthesis FASII	Acetyl-coenzyme A carboxyl transferase alpha chain (EC 6.4.1.2)	15	-41.07	94.98	87.47	4
4.6227e+06	36097_L8_2.5d_lup02	Fatty Acids, Lipids, and Isoprenoids	Fatty acids	Fatty Acid Biosynthesis FASII	Acetyl-coenzyme A carboxyl transferase beta chain (EC 6.4.1.2)	10	-40.8	91.7	88.4	4
4.6227e+06	36097_L8_2.5d_lup02	Fatty Acids, Lipids, and Isoprenoids	Fatty acids	Fatty Acid Biosynthesis FASII	Acyl carrier protein	5	-19.4	90.45	55	3
4.6227e+06	36097_L8_2.5d_lup02	Fatty Acids, Lipids, and Isoprenoids	Fatty acids	Fatty Acid Biosynthesis FASII	Biotin carboxyl carrier protein	3	-33.33	86.6	85.67	3
4.6227e+06	36097_L8_2.5d_lup02	Fatty Acids, Lipids, and Isoprenoids	Fatty acids	Fatty Acid Biosynthesis FASII	Biotin carboxyl carrier protein of acetyl-CoA carboxylase	3	-33.33	86.6	85.67	3
4.6227e+06	36097_L8_2.5d_lup02	Fatty Acids, Lipids, and Isoprenoids	Fatty acids	Fatty Acid Biosynthesis FASII	Biotin carboxylase of acetyl-CoA carboxylase (EC 6.3.4.14)	23	-58.44	98.54	112.06	6
4.6227e+06	36097_L8_2.5d_lup02	Fatty Acids, Lipids, and Isoprenoids	Fatty acids	Fatty Acid Biosynthesis FASII	Enoyl-[acyl-carrier-protein] reductase [NADH] (EC 1.3.1.9)	14	-23.91	97.89	56.18	5
4.6227e+06	36097_L8_2.5d_lup02	Fatty Acids, Lipids, and Isoprenoids	Fatty acids	Fatty Acid Biosynthesis FASII	Malonyl CoA-acyl carrier protein transacylase (EC 2.3.1.39)	12	-26.7	89.75	66.3	7
4.6227e+06	36097_L8_2.5d_lup02	Fatty Acids, Lipids, and Isoprenoids	Fatty acids	Fatty acid degradation regulons	3-ketoacyl-CoA thiolase (EC 2.3.1.16)	1	-7	93.33	30	1
4.6227e+06	36097_L8_2.5d_lup02	Fatty Acids, Lipids, and Isoprenoids	Fatty acids	Fatty acid degradation regulons	Butyryl-CoA dehydrogenase (EC 1.3.99.2)	1	-10	85.71	35	1
4.6227e+06	36097_L8_2.5d_lup02	Fatty Acids, Lipids, and Isoprenoids	Fatty acids	Fatty acid degradation regulons	Long-chain fatty acid transport protein	1	-6	88.89	27	1
4.6227e+06	36097_L8_2.5d_lup02	Fatty Acids, Lipids, and Isoprenoids	Fatty acids	Fatty acid degradation regulons	Long-chain-fatty-acid--CoA ligase (EC 6.2.1.3)	20	-43.06	90.84	93.44	7
4.6227e+06	36097_L8_2.5d_lup02	Fatty Acids, Lipids, and Isoprenoids	Fatty acids	Fatty acid degradation regulons	Transcriptional regulator for fatty acid degradation FadR, GntR family	10	-11.22	88.4	36.78	5
4.6227e+06	36097_L8_2.5d_lup02	Fatty Acids, Lipids, and Isoprenoids	Fatty acids	Fatty acid metabolism cluster	3-ketoacyl-CoA thiolase (EC 2.3.1.16)	1	-7	93.33	30	1
4.6227e+06	36097_L8_2.5d_lup02	Fatty Acids, Lipids, and Isoprenoids	Fatty acids	Fatty acid metabolism cluster	Long-chain-fatty-acid--CoA ligase (EC 6.2.1.3)	20	-43.06	90.84	93.44	7
4.6227e+06	36097_L8_2.5d_lup02	Fatty Acids, Lipids, and Isoprenoids	Fatty acids	Phospholipid and Fatty acid biosynthesis related cluster	3-oxoacyl-[ACP] synthase	3	-9.67	81.37	37	3
4.6227e+06	36097_L8_2.5d_lup02	Fatty Acids, Lipids, and Isoprenoids	Fatty acids	Phospholipid and Fatty acid biosynthesis related cluster	3-oxoacyl-[ACP] synthase (EC 2.3.1.41) FabV like	1	-5	76.92	26	1
4.6227e+06	36097_L8_2.5d_lup02	Fatty Acids, Lipids, and Isoprenoids	Fatty acids	Phospholipid and Fatty acid biosynthesis related cluster	Acyl carrier protein (ACP2)	1	-13	72.55	51	1
4.6227e+06	36097_L8_2.5d_lup02	Fatty Acids, Lipids, and Isoprenoids	Fatty acids	Phospholipid and Fatty acid biosynthesis related cluster	FIG138576: 3-oxoacyl-[ACP] synthase (EC 2.3.1.41)	1	-11	91.67	36	1
4.6227e+06	36097_L8_2.5d_lup02	Fatty Acids, Lipids, and Isoprenoids	Fatty acids	Phospholipid and Fatty acid biosynthesis related cluster	FIGfam138462: Acyl-CoA synthetase, AMP-(fatty) acid ligase	1	-6	69.7	33	1
4.6227e+06	36097_L8_2.5d_lup02	Fatty Acids, Lipids, and Isoprenoids	Isoprenoids	Archaeal lipids	Acetyl-CoA acetyltransferase (EC 2.3.1.9)	1	-7	93.33	30	1
4.6227e+06	36097_L8_2.5d_lup02	Fatty Acids, Lipids, and Isoprenoids	Isoprenoids	Archaeal lipids	Dimethylallyltransferase (EC 2.5.1.1)	25	-16.18	93.63	46	7
4.6227e+06	36097_L8_2.5d_lup02	Fatty Acids, Lipids, and Isoprenoids	Isoprenoids	Archaeal lipids	Geranylgeranyl pyrophosphate synthetase (EC 2.5.1.29)	25	-16.18	93.63	46	7
4.6227e+06	36097_L8_2.5d_lup02	Fatty Acids, Lipids, and Isoprenoids	Isoprenoids	Archaeal lipids	Geranyltranstransferase (farnesyldiphosphate synthase) (EC 2.5.1.10)	25	-16.18	93.63	46	7
4.6227e+06	36097_L8_2.5d_lup02	Fatty Acids, Lipids, and Isoprenoids	Isoprenoids	Carotenoids	Geranylgeranyl pyrophosphate synthetase (EC 2.5.1.29)	25	-16.18	93.63	46	7
4.6227e+06	36097_L8_2.5d_lup02	Fatty Acids, Lipids, and Isoprenoids	Isoprenoids	Carotenoids	Geranyltranstransferase (farnesyldiphosphate synthase) (EC 2.5.1.10)	25	-16.18	93.63	46	7
4.6227e+06	36097_L8_2.5d_lup02	Fatty Acids, Lipids, and Isoprenoids	Isoprenoids	Isoprenoid Biosynthesis	1-deoxy-D-xylulose 5-phosphate reductoisomerase (EC 1.1.1.267)	11	-15.5	90.71	44.2	5
4.6227e+06	36097_L8_2.5d_lup02	Fatty Acids, Lipids, and Isoprenoids	Isoprenoids	Isoprenoid Biosynthesis	1-deoxy-D-xylulose 5-phosphate synthase (EC 2.2.1.7)	23	-23.61	94.15	55.89	7
4.6227e+06	36097_L8_2.5d_lup02	Fatty Acids, Lipids, and Isoprenoids	Isoprenoids	Isoprenoid Biosynthesis	1-hydroxy-2-methyl-2-(E)-butenyl 4-diphosphate synthase (EC 1.17.7.1)	12	-19.64	97.4	49.09	5
4.6227e+06	36097_L8_2.5d_lup02	Fatty Acids, Lipids, and Isoprenoids	Isoprenoids	Isoprenoid Biosynthesis	2-C-methyl-D-erythritol 2,4-cyclodiphosphate synthase (EC 4.6.1.12)	2	-32.5	95.22	70	2
4.6227e+06	36097_L8_2.5d_lup02	Fatty Acids, Lipids, and Isoprenoids	Isoprenoids	Isoprenoid Biosynthesis	2-C-methyl-D-erythritol 4-phosphate cytidylyltransferase (EC 2.7.7.60)	7	-12.86	78.26	47.29	6
4.6227e+06	36097_L8_2.5d_lup02	Fatty Acids, Lipids, and Isoprenoids	Isoprenoids	Isoprenoid Biosynthesis	4-diphosphocytidyl-2-C-methyl-D-erythritol kinase (EC 2.7.1.148)	2	-15	86.38	42.5	2
4.6227e+06	36097_L8_2.5d_lup02	Fatty Acids, Lipids, and Isoprenoids	Isoprenoids	Isoprenoid Biosynthesis	4-hydroxy-3-methylbut-2-enyl diphosphate reductase (EC 1.17.1.2)	7	-20.5	96.34	51.17	4
4.6227e+06	36097_L8_2.5d_lup02	Fatty Acids, Lipids, and Isoprenoids	Isoprenoids	Isoprenoid Biosynthesis	Acetyl-CoA acetyltransferase (EC 2.3.1.9)	1	-7	93.33	30	1
4.6227e+06	36097_L8_2.5d_lup02	Fatty Acids, Lipids, and Isoprenoids	Isoprenoids	Isoprenoid Biosynthesis	Dimethylallyltransferase (EC 2.5.1.1)	25	-16.18	93.63	46	7
4.6227e+06	36097_L8_2.5d_lup02	Fatty Acids, Lipids, and Isoprenoids	Isoprenoids	Isoprenoid Biosynthesis	Geranyltranstransferase (farnesyldiphosphate synthase) (EC 2.5.1.10)	25	-16.18	93.63	46	7
4.6227e+06	36097_L8_2.5d_lup02	Fatty Acids, Lipids, and Isoprenoids	Isoprenoids	Isoprenoid Biosynthesis	Undecaprenyl pyrophosphate synthetase (EC 2.5.1.31)	6	-13.5	82.57	45.25	4
4.6227e+06	36097_L8_2.5d_lup02	Fatty Acids, Lipids, and Isoprenoids	Isoprenoids	Polyprenyl Diphosphate Biosynthesis	Geranylgeranyl pyrophosphate synthetase (EC 2.5.1.29)	25	-16.18	93.63	46	7
4.6227e+06	36097_L8_2.5d_lup02	Fatty Acids, Lipids, and Isoprenoids	Isoprenoids	Polyprenyl Diphosphate Biosynthesis	Geranyltranstransferase (farnesyldiphosphate synthase) (EC 2.5.1.10)	25	-16.18	93.63	46	7
4.6227e+06	36097_L8_2.5d_lup02	Fatty Acids, Lipids, and Isoprenoids	Isoprenoids	Polyprenyl Diphosphate Biosynthesis	Octaprenyl-diphosphate synthase (EC 2.5.1.-)	25	-16.18	93.63	46	7
4.6227e+06	36097_L8_2.5d_lup02	Fatty Acids, Lipids, and Isoprenoids	Isoprenoids	Polyprenyl Diphosphate Biosynthesis	Undecaprenyl pyrophosphate synthetase (EC 2.5.1.31)	6	-13.5	82.57	45.25	4
4.6227e+06	36097_L8_2.5d_lup02	Fatty Acids, Lipids, and Isoprenoids	Isoprenoids	polyprenyl synthesis	1-deoxy-D-xylulose 5-phosphate reductoisomerase (EC 1.1.1.267)	11	-15.5	90.71	44.2	5
4.6227e+06	36097_L8_2.5d_lup02	Fatty Acids, Lipids, and Isoprenoids	Isoprenoids	polyprenyl synthesis	2-C-methyl-D-erythritol 2,4-cyclodiphosphate synthase (EC 4.6.1.12)	2	-32.5	95.22	70	2
4.6227e+06	36097_L8_2.5d_lup02	Fatty Acids, Lipids, and Isoprenoids	Isoprenoids	polyprenyl synthesis	2-C-methyl-D-erythritol 4-phosphate cytidylyltransferase (EC 2.7.7.60)	7	-12.86	78.26	47.29	6
4.6227e+06	36097_L8_2.5d_lup02	Fatty Acids, Lipids, and Isoprenoids	Isoprenoids	polyprenyl synthesis	4-diphosphocytidyl-2-C-methyl-D-erythritol kinase (EC 2.7.1.148)	2	-15	86.38	42.5	2
4.6227e+06	36097_L8_2.5d_lup02	Fatty Acids, Lipids, and Isoprenoids	Isoprenoids	polyprenyl synthesis	4-hydroxy-3-methylbut-2-enyl diphosphate reductase (EC 1.17.1.2)	7	-20.5	96.34	51.17	4
4.6227e+06	36097_L8_2.5d_lup02	Fatty Acids, Lipids, and Isoprenoids	Phospholipids	Cardiolipin synthesis	Cardiolipin synthetase (EC 2.7.8.-)	3	-8	80.69	34.5	2
4.6227e+06	36097_L8_2.5d_lup02	Fatty Acids, Lipids, and Isoprenoids	Phospholipids	Glycerolipid and Glycerophospholipid Metabolism in Bacteria	1-acyl-sn-glycerol-3-phosphate acyltransferase (EC 2.3.1.51)	5	-21.75	92.7	50.75	3
4.6227e+06	36097_L8_2.5d_lup02	Fatty Acids, Lipids, and Isoprenoids	Phospholipids	Glycerolipid and Glycerophospholipid Metabolism in Bacteria	Acyl carrier protein	5	-19.4	90.45	55	3
4.6227e+06	36097_L8_2.5d_lup02	Fatty Acids, Lipids, and Isoprenoids	Phospholipids	Glycerolipid and Glycerophospholipid Metabolism in Bacteria	Acyl carrier protein (ACP2)	1	-13	72.55	51	1
4.6227e+06	36097_L8_2.5d_lup02	Fatty Acids, Lipids, and Isoprenoids	Phospholipids	Glycerolipid and Glycerophospholipid Metabolism in Bacteria	Acyl-phosphate:glycerol-3-phosphate O-acyltransferase PlsY	1	-16	95.12	41	1
4.6227e+06	36097_L8_2.5d_lup02	Fatty Acids, Lipids, and Isoprenoids	Phospholipids	Glycerolipid and Glycerophospholipid Metabolism in Bacteria	Alcohol dehydrogenase (EC 1.1.1.1)	60	-152.73	91.69	287.61	4
4.6227e+06	36097_L8_2.5d_lup02	Fatty Acids, Lipids, and Isoprenoids	Phospholipids	Glycerolipid and Glycerophospholipid Metabolism in Bacteria	Aldehyde dehydrogenase (EC 1.2.1.3)	2	-12.5	87.74	41	1
4.6227e+06	36097_L8_2.5d_lup02	Fatty Acids, Lipids, and Isoprenoids	Phospholipids	Glycerolipid and Glycerophospholipid Metabolism in Bacteria	Anaerobic glycerol-3-phosphate dehydrogenase subunit A (EC 1.1.5.3)	14	-185.28	98.33	322.93	2
4.6227e+06	36097_L8_2.5d_lup02	Fatty Acids, Lipids, and Isoprenoids	Phospholipids	Glycerolipid and Glycerophospholipid Metabolism in Bacteria	Anaerobic glycerol-3-phosphate dehydrogenase subunit B (EC 1.1.5.3)	2	-60.5	87.52	130.5	1
4.6227e+06	36097_L8_2.5d_lup02	Fatty Acids, Lipids, and Isoprenoids	Phospholipids	Glycerolipid and Glycerophospholipid Metabolism in Bacteria	Anaerobic glycerol-3-phosphate dehydrogenase subunit C (EC 1.1.5.3)	6	-241	92.69	424	1
4.6227e+06	36097_L8_2.5d_lup02	Fatty Acids, Lipids, and Isoprenoids	Phospholipids	Glycerolipid and Glycerophospholipid Metabolism in Bacteria	CDP-diacylglycerol--glycerol-3-phosphate 3-phosphatidyltransferase (EC 2.7.8.5)	5	-20.25	90.94	52.75	3
4.6227e+06	36097_L8_2.5d_lup02	Fatty Acids, Lipids, and Isoprenoids	Phospholipids	Glycerolipid and Glycerophospholipid Metabolism in Bacteria	CDP-diacylglycerol--serine O-phosphatidyltransferase (EC 2.7.8.8)	24	-20.55	85.7	54.56	6
4.6227e+06	36097_L8_2.5d_lup02	Fatty Acids, Lipids, and Isoprenoids	Phospholipids	Glycerolipid and Glycerophospholipid Metabolism in Bacteria	Cardiolipin synthetase (EC 2.7.8.-)	3	-8	80.69	34.5	2
4.6227e+06	36097_L8_2.5d_lup02	Fatty Acids, Lipids, and Isoprenoids	Phospholipids	Glycerolipid and Glycerophospholipid Metabolism in Bacteria	Diacylglycerol kinase (EC 2.7.1.107)	3	-29.5	90.79	74	2
4.6227e+06	36097_L8_2.5d_lup02	Fatty Acids, Lipids, and Isoprenoids	Phospholipids	Glycerolipid and Glycerophospholipid Metabolism in Bacteria	Dihydroxyacetone kinase family protein	1	-5	74.19	31	1
4.6227e+06	36097_L8_2.5d_lup02	Fatty Acids, Lipids, and Isoprenoids	Phospholipids	Glycerolipid and Glycerophospholipid Metabolism in Bacteria	Glycerate kinase (EC 2.7.1.31)	7	-15.14	89.7	45.57	1
4.6227e+06	36097_L8_2.5d_lup02	Fatty Acids, Lipids, and Isoprenoids	Phospholipids	Glycerolipid and Glycerophospholipid Metabolism in Bacteria	Glycerol kinase (EC 2.7.1.30)	21	-293	97.6	501	1
4.6227e+06	36097_L8_2.5d_lup02	Fatty Acids, Lipids, and Isoprenoids	Phospholipids	Glycerolipid and Glycerophospholipid Metabolism in Bacteria	Glycerol-3-phosphate acyltransferase (EC 2.3.1.15)	19	-120.87	89.68	224.8	3
4.6227e+06	36097_L8_2.5d_lup02	Fatty Acids, Lipids, and Isoprenoids	Phospholipids	Glycerolipid and Glycerophospholipid Metabolism in Bacteria	Glycerol-3-phosphate dehydrogenase [NAD(P)+] (EC 1.1.1.94)	13	-16.33	89.3	47.45	6
4.6227e+06	36097_L8_2.5d_lup02	Fatty Acids, Lipids, and Isoprenoids	Phospholipids	Glycerolipid and Glycerophospholipid Metabolism in Bacteria	Phosphate:acyl-ACP acyltransferase PlsX	20	-36.4	76.78	98	5
4.6227e+06	36097_L8_2.5d_lup02	Fatty Acids, Lipids, and Isoprenoids	Phospholipids	Glycerolipid and Glycerophospholipid Metabolism in Bacteria	Phosphatidate cytidylyltransferase (EC 2.7.7.41)	19	-15.54	83.63	46.23	6
4.6227e+06	36097_L8_2.5d_lup02	Fatty Acids, Lipids, and Isoprenoids	Phospholipids	Glycerolipid and Glycerophospholipid Metabolism in Bacteria	Phosphatidylglycerophosphatase A (EC 3.1.3.27)	1	-14	87.18	39	1
4.6227e+06	36097_L8_2.5d_lup02	Fatty Acids, Lipids, and Isoprenoids	Phospholipids	Glycerolipid and Glycerophospholipid Metabolism in Bacteria	Phosphatidylglycerophosphatase B (EC 3.1.3.27)	2	-7	70.85	36	2
4.6227e+06	36097_L8_2.5d_lup02	Fatty Acids, Lipids, and Isoprenoids	Phospholipids	Glycerolipid and Glycerophospholipid Metabolism in Bacteria	Phosphatidylserine decarboxylase (EC 4.1.1.65)	12	-31.1	95.6	67.6	3
4.6227e+06	36097_L8_2.5d_lup02	Iron acquisition and metabolism	-	ABC-type iron transport system	ABC-type Fe3+ transport system, periplasmic component	22	-170.36	94.05	306.36	2
4.6227e+06	36097_L8_2.5d_lup02	Iron acquisition and metabolism	-	ABC-type iron transport system	ABC-type spermidine/putrescine transport systems, ATPase components	9	-190	95.69	348	1
4.6227e+06	36097_L8_2.5d_lup02	Iron acquisition and metabolism	-	Campylobacter Iron Metabolism	Ferric iron ABC transporter, iron-binding protein	17	-83.53	80.89	179.12	7
4.6227e+06	36097_L8_2.5d_lup02	Iron acquisition and metabolism	-	Campylobacter Iron Metabolism	Ferric siderophore transport system, biopolymer transport protein ExbB	7	-10.75	89.61	37.25	2
4.6227e+06	36097_L8_2.5d_lup02	Iron acquisition and metabolism	-	Campylobacter Iron Metabolism	Ferric siderophore transport system, periplasmic binding protein TonB	2	-6	80.65	31	1
4.6227e+06	36097_L8_2.5d_lup02	Iron acquisition and metabolism	-	Campylobacter Iron Metabolism	Ferric uptake regulation protein	8	-18.8	89.14	47.8	4
4.6227e+06	36097_L8_2.5d_lup02	Iron acquisition and metabolism	-	Campylobacter Iron Metabolism	Magnesium and cobalt transport protein CorA	2	-17.5	95.33	47	2
4.6227e+06	36097_L8_2.5d_lup02	Iron acquisition and metabolism	-	Campylobacter Iron Metabolism	Periplasmic protein p19 involved in high-affinity Fe2+ transport	6	-87	87.06	170	1
4.6227e+06	36097_L8_2.5d_lup02	Iron acquisition and metabolism	-	Campylobacter Iron Metabolism	Putative heme oxygenase	1	-19	92.16	51	1
4.6227e+06	36097_L8_2.5d_lup02	Iron acquisition and metabolism	-	Campylobacter Iron Metabolism	Putative high-affinity iron permease	2	-137	84.97	286	1
4.6227e+06	36097_L8_2.5d_lup02	Iron acquisition and metabolism	-	Ferrous iron transporter EfeUOB, low-pH-induced	Ferrous iron transport periplasmic protein EfeO, contains peptidase-M75 domain and (frequently) cupredoxin-like domain	2	-9.5	92.71	34	2
4.6227e+06	36097_L8_2.5d_lup02	Iron acquisition and metabolism	-	Ferrous iron transporter EfeUOB, low-pH-induced	Ferrous iron transport peroxidase EfeB	2	-8	73.27	35	2
4.6227e+06	36097_L8_2.5d_lup02	Iron acquisition and metabolism	-	Heme, hemin uptake and utilization systems in GramNegatives	Ferric siderophore transport system, biopolymer transport protein ExbB	7	-10.75	89.61	37.25	2
4.6227e+06	36097_L8_2.5d_lup02	Iron acquisition and metabolism	-	Heme, hemin uptake and utilization systems in GramNegatives	Ferric siderophore transport system, periplasmic binding protein TonB	2	-6	80.65	31	1
4.6227e+06	36097_L8_2.5d_lup02	Iron acquisition and metabolism	-	Heme, hemin uptake and utilization systems in GramNegatives	Hemin-binding lipoprotein HbpA	11	-17.27	92.64	44.18	2
4.6227e+06	36097_L8_2.5d_lup02	Iron acquisition and metabolism	-	Heme, hemin uptake and utilization systems in GramNegatives	Iron compound ABC uptake transporter ATP-binding protein	2	-16.5	77.64	54.5	2
4.6227e+06	36097_L8_2.5d_lup02	Iron acquisition and metabolism	-	Heme, hemin uptake and utilization systems in GramNegatives	Outer membrane hemoglobin utilization protein HmbR	1	-25	66.23	77	1
4.6227e+06	36097_L8_2.5d_lup02	Iron acquisition and metabolism	-	Heme, hemin uptake and utilization systems in GramNegatives	Outer membrane receptor proteins, mostly Fe transport	11	-13.82	82.61	44.27	2
4.6227e+06	36097_L8_2.5d_lup02	Iron acquisition and metabolism	-	Heme, hemin uptake and utilization systems in GramNegatives	Paraquat-inducible protein A	2	-27.5	75.99	73	1
4.6227e+06	36097_L8_2.5d_lup02	Iron acquisition and metabolism	-	Heme, hemin uptake and utilization systems in GramNegatives	Paraquat-inducible protein B	18	-11.33	78.99	41.4	6
4.6227e+06	36097_L8_2.5d_lup02	Iron acquisition and metabolism	-	Heme, hemin uptake and utilization systems in GramNegatives	Putative heme iron utilization protein	3	-12.5	85.22	42.5	2
4.6227e+06	36097_L8_2.5d_lup02	Iron acquisition and metabolism	-	Heme, hemin uptake and utilization systems in GramNegatives	Pyridoxamine 5'-phosphate oxidase-related putative heme iron utilization protein	3	-13.67	78.71	50	2
4.6227e+06	36097_L8_2.5d_lup02	Iron acquisition and metabolism	-	Heme, hemin uptake and utilization systems in GramNegatives	TonB-dependent hemin , ferrichrome receptor	9	-13.33	73.39	46.33	2
4.6227e+06	36097_L8_2.5d_lup02	Iron acquisition and metabolism	-	Heme, hemin uptake and utilization systems in GramPositives	Iron compound ABC uptake transporter ATP-binding protein	2	-16.5	77.64	54.5	2
4.6227e+06	36097_L8_2.5d_lup02	Iron acquisition and metabolism	-	Heme, hemin uptake and utilization systems in GramPositives	Iron compound ABC uptake transporter permease protein	4	-9	80.19	39.25	3
4.6227e+06	36097_L8_2.5d_lup02	Iron acquisition and metabolism	-	Heme, hemin uptake and utilization systems in GramPositives	Iron compound ABC uptake transporter substrate-binding protein	1	-28	70.37	81	1
4.6227e+06	36097_L8_2.5d_lup02	Iron acquisition and metabolism	-	Hemin transport system	Ferric siderophore transport system, periplasmic binding protein TonB	2	-6	80.65	31	1
4.6227e+06	36097_L8_2.5d_lup02	Iron acquisition and metabolism	-	Hemin transport system	Hemin-binding lipoprotein HbpA	11	-17.27	92.64	44.18	2
4.6227e+06	36097_L8_2.5d_lup02	Iron acquisition and metabolism	-	Hemin transport system	Iron compound ABC uptake transporter ATP-binding protein	2	-16.5	77.64	54.5	2
4.6227e+06	36097_L8_2.5d_lup02	Iron acquisition and metabolism	-	Hemin transport system	Outer membrane hemoglobin utilization protein HmbR	1	-25	66.23	77	1
4.6227e+06	36097_L8_2.5d_lup02	Iron acquisition and metabolism	-	Hemin transport system	Outer membrane receptor proteins, mostly Fe transport	11	-13.82	82.61	44.27	2
4.6227e+06	36097_L8_2.5d_lup02	Iron acquisition and metabolism	-	Hemin transport system	Pyridoxamine 5'-phosphate oxidase-related putative heme iron utilization protein	3	-13.67	78.71	50	2
4.6227e+06	36097_L8_2.5d_lup02	Iron acquisition and metabolism	-	Hemin transport system	TonB-dependent hemin , ferrichrome receptor	9	-13.33	73.39	46.33	2
4.6227e+06	36097_L8_2.5d_lup02	Iron acquisition and metabolism	-	Iron(III) dicitrate transport system Fec	Iron(III) dicitrate transport ATP-binding protein FecE (TC 3.A.1.14.1)	1	-9	69.05	42	1
4.6227e+06	36097_L8_2.5d_lup02	Iron acquisition and metabolism	-	Iron(III) dicitrate transport system Fec	Iron(III) dicitrate transport system permease protein FecD (TC 3.A.1.14.1)	2	-10	78.05	41	1
4.6227e+06	36097_L8_2.5d_lup02	Iron acquisition and metabolism	-	Iron acquisition in Streptococcus	Ferric iron ABC transporter, iron-binding protein	17	-83.53	80.89	179.12	7
4.6227e+06	36097_L8_2.5d_lup02	Iron acquisition and metabolism	-	Iron acquisition in Streptococcus	Iron compound ABC uptake transporter ATP-binding protein	2	-16.5	77.64	54.5	2
4.6227e+06	36097_L8_2.5d_lup02	Iron acquisition and metabolism	-	Iron acquisition in Streptococcus	Iron compound ABC uptake transporter permease protein	4	-9	80.19	39.25	3
4.6227e+06	36097_L8_2.5d_lup02	Iron acquisition and metabolism	-	Iron acquisition in Streptococcus	Iron compound ABC uptake transporter substrate-binding protein	1	-28	70.37	81	1
4.6227e+06	36097_L8_2.5d_lup02	Iron acquisition and metabolism	-	Iron acquisition in Vibrio	Enterobactin receptor VctA	1	-6	64.86	37	1
4.6227e+06	36097_L8_2.5d_lup02	Iron acquisition and metabolism	-	Iron acquisition in Vibrio	Ferric iron ABC transporter, iron-binding protein	17	-83.53	80.89	179.12	7
4.6227e+06	36097_L8_2.5d_lup02	Iron acquisition and metabolism	-	Iron acquisition in Vibrio	Ferric uptake regulation protein FUR	8	-18.8	89.14	47.8	4
4.6227e+06	36097_L8_2.5d_lup02	Iron acquisition and metabolism	-	Iron acquisition in Vibrio	Ferrichrome-iron receptor	10	-13.55	87.43	41.22	5
4.6227e+06	36097_L8_2.5d_lup02	Iron acquisition and metabolism	-	Iron acquisition in Vibrio	Putative heme iron utilization protein	3	-12.5	85.22	42.5	2
4.6227e+06	36097_L8_2.5d_lup02	Iron acquisition and metabolism	-	Iron acquisition in Vibrio	Pyridoxamine 5'-phosphate oxidase-related putative heme iron utilization protein	3	-13.67	78.71	50	2
4.6227e+06	36097_L8_2.5d_lup02	Iron acquisition and metabolism	-	Transport of Iron	Ferric iron ABC transporter, iron-binding protein	17	-83.53	80.89	179.12	7
4.6227e+06	36097_L8_2.5d_lup02	Iron acquisition and metabolism	-	Transport of Iron	Ferric uptake regulation protein FUR	8	-18.8	89.14	47.8	4
4.6227e+06	36097_L8_2.5d_lup02	Iron acquisition and metabolism	-	Transport of Iron	Ferrichrome-iron receptor	10	-13.55	87.43	41.22	5
4.6227e+06	36097_L8_2.5d_lup02	Iron acquisition and metabolism	-	Transport of Iron	Periplasmic protein p19 involved in high-affinity Fe2+ transport	6	-87	87.06	170	1
4.6227e+06	36097_L8_2.5d_lup02	Iron acquisition and metabolism	-	Transport of Iron	Putative high-affinity iron permease	2	-137	84.97	286	1
4.6227e+06	36097_L8_2.5d_lup02	Iron acquisition and metabolism	Siderophores	Siderophore Anthrachelin	Iron compound ABC uptake transporter ATP-binding protein	2	-16.5	77.64	54.5	2
4.6227e+06	36097_L8_2.5d_lup02	Iron acquisition and metabolism	Siderophores	Siderophore Anthrachelin	Iron compound ABC uptake transporter permease protein	4	-9	80.19	39.25	3
4.6227e+06	36097_L8_2.5d_lup02	Iron acquisition and metabolism	Siderophores	Siderophore Anthrachelin	Iron compound ABC uptake transporter substrate-binding protein	1	-28	70.37	81	1
4.6227e+06	36097_L8_2.5d_lup02	Iron acquisition and metabolism	Siderophores	Siderophore assembly kit	TonB-dependent hemin , ferrichrome receptor	9	-13.33	73.39	46.33	2
4.6227e+06	36097_L8_2.5d_lup02	Membrane Transport	-	Choline Transport	Choline-sulfatase (EC 3.1.6.6)	4	-28.5	91.53	61.25	2
4.6227e+06	36097_L8_2.5d_lup02	Membrane Transport	-	Choline Transport	Sodium-Choline Symporter	1	-25	88.14	59	1
4.6227e+06	36097_L8_2.5d_lup02	Membrane Transport	-	Phosphoglycerate transport system	Phosphoglycerate transporter protein PgtP	1	-6	72.73	33	1
4.6227e+06	36097_L8_2.5d_lup02	Membrane Transport	-	Ton and Tol transport systems	4-hydroxybenzoyl-CoA thioesterase family active site	9	-19.33	78.43	61.17	4
4.6227e+06	36097_L8_2.5d_lup02	Membrane Transport	-	Ton and Tol transport systems	Biopolymer transport protein ExbD/TolR	3	-12	91.3	40.67	2
4.6227e+06	36097_L8_2.5d_lup02	Membrane Transport	-	Ton and Tol transport systems	Ferric siderophore transport system, biopolymer transport protein ExbB	7	-10.75	89.61	37.25	2
4.6227e+06	36097_L8_2.5d_lup02	Membrane Transport	-	Ton and Tol transport systems	Ferric siderophore transport system, periplasmic binding protein TonB	2	-6	80.65	31	1
4.6227e+06	36097_L8_2.5d_lup02	Membrane Transport	-	Ton and Tol transport systems	MotA/TolQ/ExbB proton channel family protein	15	-19.17	93.84	50.42	3
4.6227e+06	36097_L8_2.5d_lup02	Membrane Transport	-	Ton and Tol transport systems	Peptidoglycan-associated lipoprotein precursor	16	-53.56	81.76	128.94	4
4.6227e+06	36097_L8_2.5d_lup02	Membrane Transport	-	Ton and Tol transport systems	Tol biopolymer transport system, TolR protein	6	-18.25	94.04	50.75	4
4.6227e+06	36097_L8_2.5d_lup02	Membrane Transport	-	Ton and Tol transport systems	TolA protein	15	-16.83	82.94	54.25	7
4.6227e+06	36097_L8_2.5d_lup02	Membrane Transport	-	Ton and Tol transport systems	TonB-dependent hemin , ferrichrome receptor	9	-13.33	73.39	46.33	2
4.6227e+06	36097_L8_2.5d_lup02	Membrane Transport	-	Ton and Tol transport systems	tolB protein precursor, periplasmic protein involved in the tonb-independent uptake of group A colicins	24	-40.25	92	87.33	6
4.6227e+06	36097_L8_2.5d_lup02	Membrane Transport	-	Transport of Manganese	Manganese ABC transporter, ATP-binding protein SitB	14	-85.92	93.42	163.42	3
4.6227e+06	36097_L8_2.5d_lup02	Membrane Transport	-	Transport of Manganese	Manganese ABC transporter, inner membrane permease protein SitC	21	-96.23	93.5	186.08	3
4.6227e+06	36097_L8_2.5d_lup02	Membrane Transport	-	Transport of Manganese	Manganese ABC transporter, inner membrane permease protein SitD	6	-9.17	83.89	34.67	2
4.6227e+06	36097_L8_2.5d_lup02	Membrane Transport	-	Transport of Manganese	Manganese ABC transporter, periplasmic-binding protein SitA	9	-57.62	90.94	116.75	2
4.6227e+06	36097_L8_2.5d_lup02	Membrane Transport	-	Transport of Molybdenum	DNA-binding domain of ModE	1	-16	97.62	42	1
4.6227e+06	36097_L8_2.5d_lup02	Membrane Transport	-	Transport of Molybdenum	Molybdate-binding domain of ModE	1	-16	97.62	42	1
4.6227e+06	36097_L8_2.5d_lup02	Membrane Transport	-	Transport of Molybdenum	Molybdenum ABC transporter, periplasmic molybdenum-binding protein ModA (TC 3.A.1.8.1)	7	-13.29	82.65	45.14	3
4.6227e+06	36097_L8_2.5d_lup02	Membrane Transport	-	Transport of Molybdenum	Molybdenum transport ATP-binding protein ModC (TC 3.A.1.8.1)	1	-11	91.89	37	1
4.6227e+06	36097_L8_2.5d_lup02	Membrane Transport	-	Transport of Molybdenum	Molybdenum transport system permease protein ModB (TC 3.A.1.8.1)	4	-13.33	88.04	44.33	2
4.6227e+06	36097_L8_2.5d_lup02	Membrane Transport	-	Transport of Nickel and Cobalt	Additional periplasmic component NikK of nickel ECF transporter	5	-14.25	85.08	42	3
4.6227e+06	36097_L8_2.5d_lup02	Membrane Transport	-	Transport of Nickel and Cobalt	Nickel ABC transporter, periplasmic nickel-binding protein NikA (TC 3.A.1.5.3)	10	-11.12	77.65	43.38	3
4.6227e+06	36097_L8_2.5d_lup02	Membrane Transport	-	Transport of Nickel and Cobalt	Nickel transport system permease protein NikB (TC 3.A.1.5.3)	1	-12	70.83	48	1
4.6227e+06	36097_L8_2.5d_lup02	Membrane Transport	-	Transport of Nickel and Cobalt	Nickel transport system permease protein NikC (TC 3.A.1.5.3)	1	-16	80	50	1
4.6227e+06	36097_L8_2.5d_lup02	Membrane Transport	-	Transport of Zinc	Zinc ABC transporter, ATP-binding protein ZnuC	4	-7.6	84.92	33.4	3
4.6227e+06	36097_L8_2.5d_lup02	Membrane Transport	-	Transport of Zinc	Zinc ABC transporter, inner membrane permease protein ZnuB	1	-12	97.22	36	1
4.6227e+06	36097_L8_2.5d_lup02	Membrane Transport	-	Transport of Zinc	Zinc ABC transporter, periplasmic-binding protein ZnuA	13	-34	76.37	86.57	5
4.6227e+06	36097_L8_2.5d_lup02	Membrane Transport	ABC transporters	ABC transporter dipeptide (TC 3.A.1.5.2)	Dipeptide transport ATP-binding protein DppD (TC 3.A.1.5.2)	4	-18.25	92.88	49.25	1
4.6227e+06	36097_L8_2.5d_lup02	Membrane Transport	ABC transporters	ABC transporter dipeptide (TC 3.A.1.5.2)	Dipeptide transport ATP-binding protein DppF (TC 3.A.1.5.2)	5	-11.5	93.12	37.25	3
4.6227e+06	36097_L8_2.5d_lup02	Membrane Transport	ABC transporters	ABC transporter dipeptide (TC 3.A.1.5.2)	Dipeptide transport system permease protein DppB (TC 3.A.1.5.2)	6	-19.2	95.47	48.2	4
4.6227e+06	36097_L8_2.5d_lup02	Membrane Transport	ABC transporters	ABC transporter dipeptide (TC 3.A.1.5.2)	Dipeptide transport system permease protein DppC (TC 3.A.1.5.2)	2	-11.5	100	36.5	1
4.6227e+06	36097_L8_2.5d_lup02	Membrane Transport	ABC transporters	ABC transporter dipeptide (TC 3.A.1.5.2)	Dipeptide-binding ABC transporter, periplasmic substrate-binding component (TC 3.A.1.5.2)	16	-56.93	90.22	114.13	5
4.6227e+06	36097_L8_2.5d_lup02	Membrane Transport	ABC transporters	ABC transporter oligopeptide (TC 3.A.1.5.1)	Oligopeptide ABC transporter, periplasmic oligopeptide-binding protein OppA (TC 3.A.1.5.1)	10	-27.89	80.07	71.33	6
4.6227e+06	36097_L8_2.5d_lup02	Membrane Transport	ABC transporters	ABC transporter oligopeptide (TC 3.A.1.5.1)	Oligopeptide transport ATP-binding protein OppD (TC 3.A.1.5.1)	27	-13.22	90	41.44	6
4.6227e+06	36097_L8_2.5d_lup02	Membrane Transport	ABC transporters	ABC transporter oligopeptide (TC 3.A.1.5.1)	Oligopeptide transport ATP-binding protein OppF (TC 3.A.1.5.1)	12	-14.44	90.94	42.56	4
4.6227e+06	36097_L8_2.5d_lup02	Membrane Transport	ABC transporters	ABC transporter oligopeptide (TC 3.A.1.5.1)	Oligopeptide transport system permease protein OppB (TC 3.A.1.5.1)	8	-12.2	94.47	37.8	4
4.6227e+06	36097_L8_2.5d_lup02	Membrane Transport	ABC transporters	ABC transporter oligopeptide (TC 3.A.1.5.1)	Oligopeptide transport system permease protein OppC (TC 3.A.1.5.1)	6	-17.6	94.76	46.4	2
4.6227e+06	36097_L8_2.5d_lup02	Membrane Transport	ABC transporters	ABC transporter peptide (TC 3.A.1.5.5)	Peptide transport periplasmic protein sapA (TC 3.A.1.5.5)	7	-18	86.21	50	2
4.6227e+06	36097_L8_2.5d_lup02	Membrane Transport	ABC transporters	ABC transporter peptide (TC 3.A.1.5.5)	Peptide transport system ATP-binding protein SapD (TC 3.A.1.5.5)	7	-17.33	91.44	46.5	2
4.6227e+06	36097_L8_2.5d_lup02	Membrane Transport	ABC transporters	ABC transporter peptide (TC 3.A.1.5.5)	Peptide transport system ATP-binding protein sapF (TC 3.A.1.5.5)	2	-5.5	70.22	33.5	1
4.6227e+06	36097_L8_2.5d_lup02	Membrane Transport	ABC transporters	ABC transporter peptide (TC 3.A.1.5.5)	Peptide transport system permease protein sapB (TC 3.A.1.5.5)	3	-39.5	80.45	97.5	2
4.6227e+06	36097_L8_2.5d_lup02	Membrane Transport	ABC transporters	ABC transporter peptide (TC 3.A.1.5.5)	Peptide transport system permease protein sapC (TC 3.A.1.5.5)	4	-36.67	85.74	85.33	2
4.6227e+06	36097_L8_2.5d_lup02	Membrane Transport	Protein and nucleoprotein secretion system, Type IV	Conjugative transfer	IncQ plasmid conjugative transfer protein TraQ (RP4 TrbM homolog)	3	-20	98.55	46.33	2
4.6227e+06	36097_L8_2.5d_lup02	Membrane Transport	Protein and nucleoprotein secretion system, Type IV	Type 4 conjugative transfer system, IncI1 type	Shufflon-specific DNA recombinase	3	-8.67	75.7	36.67	1
4.6227e+06	36097_L8_2.5d_lup02	Membrane Transport	Protein and nucleoprotein secretion system, Type IV	Vir-like type 4 secretion system	ATPase required for both assembly of type IV secretion complex and secretion of T-DNA complex, VirB11	2	-13	100	36.5	1
4.6227e+06	36097_L8_2.5d_lup02	Membrane Transport	Protein and nucleoprotein secretion system, Type IV	Vir-like type 4 secretion system	Coupling protein VirD4, ATPase required for T-DNA transfer	7	-15.86	98.77	41	2
4.6227e+06	36097_L8_2.5d_lup02	Membrane Transport	Protein and nucleoprotein secretion system, Type IV	Vir-like type 4 secretion system	Inner membrane protein forms channel for type IV secretion of T-DNA complex, VirB8	2	-33.5	91.02	76.5	1
4.6227e+06	36097_L8_2.5d_lup02	Membrane Transport	Protein and nucleoprotein secretion system, Type IV	Vir-like type 4 secretion system	Inner membrane protein of type IV secretion of T-DNA complex, VirB6	3	-9.67	89.36	35	2
4.6227e+06	36097_L8_2.5d_lup02	Membrane Transport	Protein and nucleoprotein secretion system, Type IV	Vir-like type 4 secretion system	Major pilus subunit of type IV secretion complex, VirB2	1	-17	97.83	46	1
4.6227e+06	36097_L8_2.5d_lup02	Membrane Transport	Protein and nucleoprotein secretion system, Type IV	Vir-like type 4 secretion system	Minor pilin of type IV secretion complex, VirB5	1	-10	93.94	33	1
4.6227e+06	36097_L8_2.5d_lup02	Membrane Transport	Protein and nucleoprotein secretion system, Type IV	pVir Plasmid of Campylobacter	ATPase required for both assembly of type IV secretion complex and secretion of T-DNA complex, VirB11	2	-13	100	36.5	1
4.6227e+06	36097_L8_2.5d_lup02	Membrane Transport	Protein and nucleoprotein secretion system, Type IV	pVir Plasmid of Campylobacter	Coupling protein VirD4, ATPase required for T-DNA transfer	7	-15.86	98.77	41	2
4.6227e+06	36097_L8_2.5d_lup02	Membrane Transport	Protein and nucleoprotein secretion system, Type IV	pVir Plasmid of Campylobacter	DNA topoisomerase I (EC 5.99.1.2)	25	-36.71	93.48	78.38	8
4.6227e+06	36097_L8_2.5d_lup02	Membrane Transport	Protein and nucleoprotein secretion system, Type IV	pVir Plasmid of Campylobacter	Inner membrane protein forms channel for type IV secretion of T-DNA complex, VirB8	2	-33.5	91.02	76.5	1
4.6227e+06	36097_L8_2.5d_lup02	Membrane Transport	Protein and nucleoprotein secretion system, Type IV	pVir Plasmid of Campylobacter	Single-stranded DNA-binding protein	12	-46.38	90.78	99.5	5
4.6227e+06	36097_L8_2.5d_lup02	Membrane Transport	Protein secretion system, Type II	Predicted secretion system W clustering with cell division proteins	Cell division protein FtsX	9	-11.88	92.45	37.62	5
4.6227e+06	36097_L8_2.5d_lup02	Membrane Transport	Protein secretion system, Type II	Predicted secretion system W clustering with cell division proteins	Cell division transporter, ATP-binding protein FtsE (TC 3.A.5.1.1)	7	-14	92.95	40.33	3
4.6227e+06	36097_L8_2.5d_lup02	Membrane Transport	Protein secretion system, Type II	Widespread colonization island	Type II/IV secretion system ATP hydrolase TadA/VirB11/CpaF, TadA subfamily	2	-12	83.22	39	2
4.6227e+06	36097_L8_2.5d_lup02	Membrane Transport	Protein secretion system, Type II	Widespread colonization island	Type II/IV secretion system protein TadC, associated with Flp pilus assembly	2	-7.5	85.07	33.5	1
4.6227e+06	36097_L8_2.5d_lup02	Membrane Transport	Protein secretion system, Type V	Two partner secretion pathway (TPS)	Channel-forming transporter/cytolysins activator of TpsB family	1	-8	65.79	38	1
4.6227e+06	36097_L8_2.5d_lup02	Membrane Transport	Protein secretion system, Type V	Two partner secretion pathway (TPS)	Putative haemolysin/cytolysin secreted via TPS pathway	1	-6	75.76	33	1
4.6227e+06	36097_L8_2.5d_lup02	Membrane Transport	Protein secretion system, Type V	Two partner secretion pathway (TPS)	Putative large exoprotein involved in heme utilization or adhesion of ShlA/HecA/FhaA family	1	-8	77.42	31	1
4.6227e+06	36097_L8_2.5d_lup02	Membrane Transport	Protein secretion system, Type VI	Type VI secretion systems	ClpB protein	30	-76.21	92.33	155.11	8
4.6227e+06	36097_L8_2.5d_lup02	Membrane Transport	Protein translocation across cytoplasmic membrane	Bacterial signal recognition particle (SRP)	Signal recognition particle receptor protein FtsY (=alpha subunit) (TC 3.A.5.1.1)	2	-12	94.74	37	2
4.6227e+06	36097_L8_2.5d_lup02	Membrane Transport	Protein translocation across cytoplasmic membrane	Bacterial signal recognition particle (SRP)	Signal recognition particle, subunit Ffh SRP54 (TC 3.A.5.1.1)	18	-37.2	98.33	80	6
4.6227e+06	36097_L8_2.5d_lup02	Membrane Transport	Protein translocation across cytoplasmic membrane	HtrA and Sec secretion	Preprotein translocase secY subunit (TC 3.A.5.1.1)	12	-230.25	95.45	421.08	3
4.6227e+06	36097_L8_2.5d_lup02	Membrane Transport	Protein translocation across cytoplasmic membrane	HtrA and Sec secretion	Preprotein translocase subunit SecE (TC 3.A.5.1.1)	8	-34.57	79.29	89.86	3
4.6227e+06	36097_L8_2.5d_lup02	Membrane Transport	Protein translocation across cytoplasmic membrane	HtrA and Sec secretion	Preprotein translocase subunit SecG (TC 3.A.5.1.1)	4	-37	90.06	87.25	2
4.6227e+06	36097_L8_2.5d_lup02	Membrane Transport	Protein translocation across cytoplasmic membrane	HtrA and Sec secretion	Protein export cytoplasm chaperone protein (SecB, maintains protein to be exported in unfolded state)	5	-60.75	91.54	122.75	3
4.6227e+06	36097_L8_2.5d_lup02	Membrane Transport	Protein translocation across cytoplasmic membrane	HtrA and Sec secretion	Protein export cytoplasm protein SecA ATPase RNA helicase (TC 3.A.5.1.1)	36	-64.47	92.08	129.53	8
4.6227e+06	36097_L8_2.5d_lup02	Membrane Transport	Protein translocation across cytoplasmic membrane	HtrA and Sec secretion	Protein-export membrane protein SecD (TC 3.A.5.1.1)	55	-27.83	87.3	70.31	6
4.6227e+06	36097_L8_2.5d_lup02	Membrane Transport	Protein translocation across cytoplasmic membrane	HtrA and Sec secretion	Protein-export membrane protein SecF (TC 3.A.5.1.1)	21	-19.12	87.2	53.41	6
4.6227e+06	36097_L8_2.5d_lup02	Membrane Transport	Protein translocation across cytoplasmic membrane	Twin-arginine translocation system	Twin-arginine translocation protein TatA	7	-9.67	86.41	37.67	4
4.6227e+06	36097_L8_2.5d_lup02	Membrane Transport	Protein translocation across cytoplasmic membrane	Twin-arginine translocation system	Twin-arginine translocation protein TatB	5	-37.2	82.7	93.4	3
4.6227e+06	36097_L8_2.5d_lup02	Membrane Transport	Protein translocation across cytoplasmic membrane	Twin-arginine translocation system	Twin-arginine translocation protein TatC	8	-30	92.33	68.62	3
4.6227e+06	36097_L8_2.5d_lup02	Membrane Transport	Sugar Phosphotransferase Systems, PTS	Fructose and Mannose Inducible PTS	Phosphoenolpyruvate-protein phosphotransferase of PTS system (EC 2.7.3.9)	34	-191.57	91.12	372.58	5
4.6227e+06	36097_L8_2.5d_lup02	Membrane Transport	Sugar Phosphotransferase Systems, PTS	Galactose-inducible PTS	Phosphoenolpyruvate-protein phosphotransferase of PTS system (EC 2.7.3.9)	34	-191.57	91.12	372.58	5
4.6227e+06	36097_L8_2.5d_lup02	Membrane Transport	Sugar Phosphotransferase Systems, PTS	Galactose-inducible PTS	Tagatose 1,6-diphosphate aldolase (EC 4.1.2.40)	2	-13	98.65	36.5	2
4.6227e+06	36097_L8_2.5d_lup02	Membrane Transport	Sugar Phosphotransferase Systems, PTS	Sucrose-specific PTS	Phosphoenolpyruvate-protein phosphotransferase of PTS system (EC 2.7.3.9)	34	-191.57	91.12	372.58	5
4.6227e+06	36097_L8_2.5d_lup02	Membrane Transport	Sugar Phosphotransferase Systems, PTS	Sucrose-specific PTS	Sucrose operon repressor ScrR, LacI family	4	-10.67	83.1	39.67	2
4.6227e+06	36097_L8_2.5d_lup02	Membrane Transport	Sugar Phosphotransferase Systems, PTS	Sucrose-specific PTS	Sucrose-6-phosphate hydrolase (EC 3.2.1.26)	12	-15	88.16	41.25	5
4.6227e+06	36097_L8_2.5d_lup02	Membrane Transport	Uni- Sym- and Antiporters	NhaA, NhaD and Sodium-dependent phosphate transporters	Na+/H+ antiporter NhaA type	16	-17.33	83.63	50.8	4
4.6227e+06	36097_L8_2.5d_lup02	Metabolism of Aromatic Compounds	-	Benzoate transport and degradation cluster	Shikimate kinase I (EC 2.7.1.71)	6	-19.5	96.75	50.17	3
4.6227e+06	36097_L8_2.5d_lup02	Metabolism of Aromatic Compounds	-	Gentisare degradation	4-hydroxybenzoate transporter	1	-8	78.95	38	1
4.6227e+06	36097_L8_2.5d_lup02	Metabolism of Aromatic Compounds	Anaerobic degradation of aromatic compounds	Anaerobic benzoate metabolism	Acetyl-CoA acetyltransferase (EC 2.3.1.9)	1	-7	93.33	30	1
4.6227e+06	36097_L8_2.5d_lup02	Metabolism of Aromatic Compounds	Metabolism of central aromatic intermediates	Protocatechuate branch of beta-ketoadipate pathway	4-carboxymuconolactone decarboxylase (EC 4.1.1.44)	1	-15	86.96	46	1
4.6227e+06	36097_L8_2.5d_lup02	Metabolism of Aromatic Compounds	Metabolism of central aromatic intermediates	Salicylate and gentisate catabolism	4-hydroxybenzoate transporter	1	-8	78.95	38	1
4.6227e+06	36097_L8_2.5d_lup02	Metabolism of Aromatic Compounds	Peripheral pathways for catabolism of aromatic compounds	Biphenyl Degradation	Acetaldehyde dehydrogenase (EC 1.2.1.10)	60	-152.73	91.69	287.61	4
4.6227e+06	36097_L8_2.5d_lup02	Metabolism of Aromatic Compounds	Peripheral pathways for catabolism of aromatic compounds	Phenylpropanoid compound degradation	4-hydroxybenzoate transporter	1	-8	78.95	38	1
4.6227e+06	36097_L8_2.5d_lup02	Metabolism of Aromatic Compounds	Peripheral pathways for catabolism of aromatic compounds	Phenylpropanoid compound degradation	vannilate transporter VanK	4	-29.33	77.58	79	2
4.6227e+06	36097_L8_2.5d_lup02	Metabolism of Aromatic Compounds	Peripheral pathways for catabolism of aromatic compounds	Quinate degradation	3-dehydroquinate dehydratase II (EC 4.2.1.10)	4	-15.5	89.26	44.5	3
4.6227e+06	36097_L8_2.5d_lup02	Metabolism of Aromatic Compounds	Peripheral pathways for catabolism of aromatic compounds	n-Phenylalkanoic acid degradation	3-ketoacyl-CoA thiolase (EC 2.3.1.16)	1	-7	93.33	30	1
4.6227e+06	36097_L8_2.5d_lup02	Metabolism of Aromatic Compounds	Peripheral pathways for catabolism of aromatic compounds	n-Phenylalkanoic acid degradation	Long-chain-fatty-acid--CoA ligase (EC 6.2.1.3)	20	-43.06	90.84	93.44	7
4.6227e+06	36097_L8_2.5d_lup02	Metabolism of Aromatic Compounds	Peripheral pathways for catabolism of aromatic compounds	p-Hydroxybenzoate degradation	4-hydroxybenzoate transporter	1	-8	78.95	38	1
4.6227e+06	36097_L8_2.5d_lup02	Miscellaneous	-	Broadly distributed proteins not in subsystems	FIG001943: hypothetical protein YajQ	5	-14.8	96.7	41.4	2
4.6227e+06	36097_L8_2.5d_lup02	Miscellaneous	-	Broadly distributed proteins not in subsystems	UPF0265 protein YeeX	8	-22.86	88.56	60.29	5
4.6227e+06	36097_L8_2.5d_lup02	Miscellaneous	-	Broadly distributed proteins not in subsystems	UPF0434 protein YcaR	1	-9	77.14	35	1
4.6227e+06	36097_L8_2.5d_lup02	Miscellaneous	-	Broadly distributed proteins not in subsystems	YciL protein	4	-15.33	92.93	41.67	3
4.6227e+06	36097_L8_2.5d_lup02	Miscellaneous	-	Broadly distributed proteins not in subsystems	YrbA protein	4	-21.5	91.2	56	3
4.6227e+06	36097_L8_2.5d_lup02	Miscellaneous	-	DedA family of inner membrane proteins	DedA protein	4	-20	90.89	51	2
4.6227e+06	36097_L8_2.5d_lup02	Miscellaneous	-	Muconate lactonizing enzyme family	O-succinylbenzoate-CoA synthase (EC 4.2.1.-)	12	-20.75	84.98	58.17	5
4.6227e+06	36097_L8_2.5d_lup02	Miscellaneous	-	YaaA	UPF0246 protein YaaA	5	-18.2	87.15	49.4	4
4.6227e+06	36097_L8_2.5d_lup02	Miscellaneous	-	YbbK	Putative stomatin/prohibitin-family membrane protease subunit YbbK	1	-12	94.74	38	1
4.6227e+06	36097_L8_2.5d_lup02	Miscellaneous	-	ZZ gjo need homes	Lipid A export ATP-binding/permease protein MsbA	20	-26.44	93.26	64.5	5
4.6227e+06	36097_L8_2.5d_lup02	Miscellaneous	-	ZZ gjo need homes	Na+/H+ antiporter	41	-38	85.24	89.12	11
4.6227e+06	36097_L8_2.5d_lup02	Miscellaneous	-	ZZ gjo need homes	Na+/H+ antiporter NhaB	1	-8	82.86	35	1
4.6227e+06	36097_L8_2.5d_lup02	Miscellaneous	-	ZZ gjo need homes	Proposed peptidoglycan lipid II flippase MurJ	3	-14	91.44	41.33	2
4.6227e+06	36097_L8_2.5d_lup02	Miscellaneous	-	ZZ gjo need homes	Protein of unknown function DUF81	7	-8.83	82.55	35	4
4.6227e+06	36097_L8_2.5d_lup02	Miscellaneous	-	ZZ gjo need homes	Putative membrane protein YfcA	8	-21	85.04	57.6	3
4.6227e+06	36097_L8_2.5d_lup02	Miscellaneous	-	ZZ gjo need homes	Putative permease PerM (= YfgO)	2	-23	86.55	63	2
4.6227e+06	36097_L8_2.5d_lup02	Miscellaneous	-	ZZ gjo need homes	Sodium/glutamate symport protein	17	-42.23	89.04	93.3	4
4.6227e+06	36097_L8_2.5d_lup02	Miscellaneous	-	ZZ gjo need homes	Transcription accessory protein (S1 RNA-binding domain)	14	-13.18	91.75	40.73	6
4.6227e+06	36097_L8_2.5d_lup02	Miscellaneous	-	ZZ gjo need homes	Tyrosine-specific transport protein	16	-19.56	84.52	54.56	9
4.6227e+06	36097_L8_2.5d_lup02	Miscellaneous	Plant-Prokaryote DOE project	At1g14345	Inner membrane protein translocase component YidC, short form OxaI-like	1	-8	84.38	32	1
4.6227e+06	36097_L8_2.5d_lup02	Miscellaneous	Plant-Prokaryote DOE project	At1g14345	RNA-binding protein Jag	1	-9	88.24	34	1
4.6227e+06	36097_L8_2.5d_lup02	Miscellaneous	Plant-Prokaryote DOE project	At1g14345	Ribonuclease P protein component (EC 3.1.26.5)	8	-23.29	81.78	63	4
4.6227e+06	36097_L8_2.5d_lup02	Miscellaneous	Plant-Prokaryote DOE project	At1g26220 At1g32070	Site-specific recombinase XerD	5	-14.33	88.53	41.67	3
4.6227e+06	36097_L8_2.5d_lup02	Miscellaneous	Plant-Prokaryote DOE project	At1g26220 At1g32070	Tyrosine recombinase XerC	7	-10.5	90.69	35.83	5
4.6227e+06	36097_L8_2.5d_lup02	Miscellaneous	Plant-Prokaryote DOE project	At1g69340 At2g40600	Cardiolipin synthetase (EC 2.7.8.-)	3	-8	80.69	34.5	2
4.6227e+06	36097_L8_2.5d_lup02	Miscellaneous	Plant-Prokaryote DOE project	At2g23840	Cysteinyl-tRNA synthetase (EC 6.1.1.16)	7	-72.43	93.64	139.14	3
4.6227e+06	36097_L8_2.5d_lup02	Miscellaneous	Plant-Prokaryote DOE project	At2g23840	DNA-directed RNA polymerase alpha subunit (EC 2.7.7.6)	21	-104.28	96.8	197.19	10
4.6227e+06	36097_L8_2.5d_lup02	Miscellaneous	Plant-Prokaryote DOE project	At2g23840	Peptide chain release factor 1	17	-16.56	95.85	44.38	6
4.6227e+06	36097_L8_2.5d_lup02	Miscellaneous	Plant-Prokaryote DOE project	At2g23840	Periplasmic thiol:disulfide oxidoreductase DsbB, required for DsbA reoxidation	5	-32.4	80.23	76.8	2
4.6227e+06	36097_L8_2.5d_lup02	Miscellaneous	Plant-Prokaryote DOE project	At2g33980 At1g28960	tRNA nucleotidyltransferase (EC 2.7.7.21) (EC 2.7.7.25)	10	-18.55	84.85	52.33	5
4.6227e+06	36097_L8_2.5d_lup02	Miscellaneous	Plant-Prokaryote DOE project	At3g50560	Glutathione S-transferase (EC 2.5.1.18)	3	-13.67	86.69	41.67	1
4.6227e+06	36097_L8_2.5d_lup02	Miscellaneous	Plant-Prokaryote DOE project	At4g10620 At3g57180 At3g47450	DNA polymerase III delta subunit (EC 2.7.7.7)	9	-24.8	83.4	67.2	2
4.6227e+06	36097_L8_2.5d_lup02	Miscellaneous	Plant-Prokaryote DOE project	At4g10620 At3g57180 At3g47450	FIG004454: RNA binding protein	5	-31.5	92.68	74	2
4.6227e+06	36097_L8_2.5d_lup02	Miscellaneous	Plant-Prokaryote DOE project	At4g10620 At3g57180 At3g47450	Iojap protein	4	-11.25	93.17	37.25	2
4.6227e+06	36097_L8_2.5d_lup02	Miscellaneous	Plant-Prokaryote DOE project	At4g10620 At3g57180 At3g47450	SSU ribosomal protein S20p	6	-16.33	93.8	47.33	5
4.6227e+06	36097_L8_2.5d_lup02	Miscellaneous	Plant-Prokaryote DOE project	At4g10620 At3g57180 At3g47450	Shikimate 5-dehydrogenase I alpha (EC 1.1.1.25)	2	-19	84.05	53.5	1
4.6227e+06	36097_L8_2.5d_lup02	Miscellaneous	Plant-Prokaryote DOE project	At4g38090	FIG000605: protein co-occurring with transport systems (COG1739)	4	-14.75	85.97	45.25	2
4.6227e+06	36097_L8_2.5d_lup02	Miscellaneous	Plant-Prokaryote DOE project	At4g38090	Ferrochelatase, protoheme ferro-lyase (EC 4.99.1.1)	6	-14.2	88.96	41.2	3
4.6227e+06	36097_L8_2.5d_lup02	Miscellaneous	Plant-Prokaryote DOE project	At4g38090	Protein-N(5)-glutamine methyltransferase PrmC, methylates polypeptide chain release factors RF1 and RF2	8	-15.67	79.71	50.5	5
4.6227e+06	36097_L8_2.5d_lup02	Miscellaneous	Plant-Prokaryote DOE project	At4g38090	Protoporphyrinogen IX oxidase, oxygen-independent, HemG (EC 1.3.-.-)	5	-12.67	80.22	43.33	3
4.6227e+06	36097_L8_2.5d_lup02	Miscellaneous	Plant-Prokaryote DOE project	At5g04520 AT1G06240	Acyl-CoA thioesterase II (EC 3.1.2.-)	7	-16.33	90.08	43.17	2
4.6227e+06	36097_L8_2.5d_lup02	Miscellaneous	Plant-Prokaryote DOE project	At5g04520 AT1G06240	Amidophosphoribosyltransferase (EC 2.4.2.14)	2	-11	94.38	36	2
4.6227e+06	36097_L8_2.5d_lup02	Miscellaneous	Plant-Prokaryote DOE project	At5g04520 AT1G06240	COG2833: uncharacterized protein	1	-14	100	38	1
4.6227e+06	36097_L8_2.5d_lup02	Miscellaneous	Plant-Prokaryote DOE project	At5g04520 AT1G06240	Colicin V production protein	2	-9	92.28	32.5	1
4.6227e+06	36097_L8_2.5d_lup02	Miscellaneous	Plant-Prokaryote DOE project	At5g04520 AT1G06240	Glutamate-ammonia-ligase adenylyltransferase (EC 2.7.7.42)	6	-10.83	86.39	38.33	2
4.6227e+06	36097_L8_2.5d_lup02	Miscellaneous	Plant-Prokaryote DOE project	At5g04520 AT1G06240	Large exoproteins involved in heme utilization or adhesion	2	-9	75.72	38.5	2
4.6227e+06	36097_L8_2.5d_lup02	Miscellaneous	Plant-Prokaryote DOE project	At5g04520 AT1G06240	Peptide methionine sulfoxide reductase MsrB (EC 1.8.4.12)	1	-8	79.41	34	1
4.6227e+06	36097_L8_2.5d_lup02	Miscellaneous	Plant-Prokaryote DOE project	At5g04520 AT1G06240	Thiol peroxidase, Bcp-type (EC 1.11.1.15)	3	-10	90.16	34.33	3
4.6227e+06	36097_L8_2.5d_lup02	Miscellaneous	Plant-Prokaryote DOE project	At5g11840 At5g67370	Iojap protein	4	-11.25	93.17	37.25	2
4.6227e+06	36097_L8_2.5d_lup02	Miscellaneous	Plant-Prokaryote DOE project	At5g37530	Aspartyl-tRNA synthetase (EC 6.1.1.12)	13	-10.46	94.41	250.5	5
4.6227e+06	36097_L8_2.5d_lup02	Miscellaneous	Plant-Prokaryote DOE project	At5g37530	Cysteine desulfurase (EC 2.8.1.7)	19	-86.68	95.48	166.05	3
4.6227e+06	36097_L8_2.5d_lup02	Miscellaneous	Plant-Prokaryote DOE project	At5g37530	Cysteine desulfurase (EC 2.8.1.7), IscS subfamily	19	-86.68	95.48	166.05	3
4.6227e+06	36097_L8_2.5d_lup02	Miscellaneous	Plant-Prokaryote DOE project	At5g37530	Cysteine desulfurase CsdA-CsdE (EC 2.8.1.7), main protein CsdA	7	-12.57	87.22	40.86	4
4.6227e+06	36097_L8_2.5d_lup02	Miscellaneous	Plant-Prokaryote DOE project	At5g37530	Cysteine desulfurase CsdA-CsdE, sulfur acceptor protein CsdE	3	-12	88.8	37.67	2
4.6227e+06	36097_L8_2.5d_lup02	Miscellaneous	Plant-Prokaryote DOE project	At5g37530	HesA/MoeB/ThiF family protein related to EC-YgdL	2	-13.5	91.77	39.5	1
4.6227e+06	36097_L8_2.5d_lup02	Miscellaneous	Plant-Prokaryote DOE project	At5g37530	Histidyl-tRNA synthetase (EC 6.1.1.21)	12	-30.64	91.98	68.73	5
4.6227e+06	36097_L8_2.5d_lup02	Miscellaneous	Plant-Prokaryote DOE project	At5g37530	Iron-sulfur cluster regulator IscR	13	-20.55	82.83	58.27	3
4.6227e+06	36097_L8_2.5d_lup02	Miscellaneous	Plant-Prokaryote DOE project	At5g37530	Membrane-bound lytic murein transglycosylase A precursor (EC 3.2.1.-)	6	-11.5	87.31	36.67	4
4.6227e+06	36097_L8_2.5d_lup02	Miscellaneous	Plant-Prokaryote DOE project	At5g48545 and At3g56490 At1g31160	Integration host factor alpha subunit	2	-12	86.36	39.5	1
4.6227e+06	36097_L8_2.5d_lup02	Miscellaneous	Plant-Prokaryote DOE project	At5g63420	Cell division protein FtsK	15	-19.71	86.83	55.36	5
4.6227e+06	36097_L8_2.5d_lup02	Miscellaneous	Plant-Prokaryote DOE project	At5g63420	Ferric uptake regulation protein FUR	8	-18.8	89.14	47.8	4
4.6227e+06	36097_L8_2.5d_lup02	Miscellaneous	Plant-Prokaryote DOE project	At5g63420	Inactive homolog of metal-dependent proteases, putative molecular chaperone	5	-13	88.49	41.25	3
4.6227e+06	36097_L8_2.5d_lup02	Miscellaneous	Plant-Prokaryote DOE project	At5g63420	Peptide deformylase (EC 3.5.1.88)	4	-27.67	90.15	65	3
4.6227e+06	36097_L8_2.5d_lup02	Miscellaneous	Plant-Prokaryote DOE project	At5g63420	Polyribonucleotide nucleotidyltransferase (EC 2.7.7.8)	75	-142.8	95.4	269.93	8
4.6227e+06	36097_L8_2.5d_lup02	Miscellaneous	Plant-Prokaryote DOE project	At5g63420	Ribosomal-protein-S18p-alanine acetyltransferase (EC 2.3.1.-)	2	-9	79.29	37.5	2
4.6227e+06	36097_L8_2.5d_lup02	Miscellaneous	Plant-Prokaryote DOE project	At5g63420	YgjD/Kae1/Qri7 family, required for N6-threonylcarbamoyl adenosine t(6)A37 modification in tRNA	14	-23.09	93.65	56.82	5
4.6227e+06	36097_L8_2.5d_lup02	Miscellaneous	Plant-Prokaryote DOE project	At5g63420	Zn-dependent hydrolase, RNA-metabolising	2	-10.5	82.9	37.5	2
4.6227e+06	36097_L8_2.5d_lup02	Miscellaneous	Plant-Prokaryote DOE project	At5g63420	Zn-dependent hydrolase, RNA-metabolising, CPSF 100 kDa analog	2	-10.5	82.9	37.5	2
4.6227e+06	36097_L8_2.5d_lup02	Miscellaneous	Plant-Prokaryote DOE project	Biotin biosynthesis Experimental	Biotin synthase (EC 2.8.1.6)	11	-16.91	94.02	44	4
4.6227e+06	36097_L8_2.5d_lup02	Miscellaneous	Plant-Prokaryote DOE project	Biotin biosynthesis Experimental	Dethiobiotin synthetase (EC 6.3.3.3)	10	-11.62	83.34	37.75	3
4.6227e+06	36097_L8_2.5d_lup02	Miscellaneous	Plant-Prokaryote DOE project	Biotin biosynthesis Experimental	NfuA Fe-S protein maturation	2	-50.5	94.47	101.5	2
4.6227e+06	36097_L8_2.5d_lup02	Miscellaneous	Plant-Prokaryote DOE project	COG0277	D-3-phosphoglycerate dehydrogenase (EC 1.1.1.95)	10	-26	91.09	63	5
4.6227e+06	36097_L8_2.5d_lup02	Miscellaneous	Plant-Prokaryote DOE project	COG0451	3-deoxy-D-manno-octulosonic-acid transferase (EC 2.-.-.-)	9	-16.75	84.1	49.75	3
4.6227e+06	36097_L8_2.5d_lup02	Miscellaneous	Plant-Prokaryote DOE project	COG0451	ADP-heptose--lipooligosaccharide heptosyltransferase II (EC 2.4.1.-)	12	-15.82	83.94	46.82	8
4.6227e+06	36097_L8_2.5d_lup02	Miscellaneous	Plant-Prokaryote DOE project	COG0451	Glycosyltransferase	24	-11.83	82.73	40.92	19
4.6227e+06	36097_L8_2.5d_lup02	Miscellaneous	Plant-Prokaryote DOE project	COG0451	Murein endopeptidase	4	-11.5	85.11	37.5	4
4.6227e+06	36097_L8_2.5d_lup02	Miscellaneous	Plant-Prokaryote DOE project	COG0451	Tetraacyldisaccharide 4'-kinase (EC 2.7.1.130)	7	-11.71	88.09	38.72	4
4.6227e+06	36097_L8_2.5d_lup02	Miscellaneous	Plant-Prokaryote DOE project	COG0523	C4-type zinc finger protein, DksA/TraR family	11	-52.57	93.79	106	3
4.6227e+06	36097_L8_2.5d_lup02	Miscellaneous	Plant-Prokaryote DOE project	COG0523	Carbon starvation protein A	27	-83.81	88.83	171.81	5
4.6227e+06	36097_L8_2.5d_lup02	Miscellaneous	Plant-Prokaryote DOE project	COG0523	D-alanyl-D-alanine carboxypeptidase (EC 3.4.16.4)	37	-65.18	88.54	133.43	9
4.6227e+06	36097_L8_2.5d_lup02	Miscellaneous	Plant-Prokaryote DOE project	COG0523	GTP cyclohydrolase I (EC 3.5.4.16) type 1	2	-12.5	95.83	36.5	2
4.6227e+06	36097_L8_2.5d_lup02	Miscellaneous	Plant-Prokaryote DOE project	COG0523	LSU ribosomal protein L21p	7	-36.43	92.41	83.29	3
4.6227e+06	36097_L8_2.5d_lup02	Miscellaneous	Plant-Prokaryote DOE project	COG0523	LSU ribosomal protein L27p	1	-9	100	30	1
4.6227e+06	36097_L8_2.5d_lup02	Miscellaneous	Plant-Prokaryote DOE project	COG0523	LSU ribosomal protein L28p	5	-26.2	97.94	57.8	4
4.6227e+06	36097_L8_2.5d_lup02	Miscellaneous	Plant-Prokaryote DOE project	COG0523	LSU ribosomal protein L31p	5	-13.2	90.18	37	4
4.6227e+06	36097_L8_2.5d_lup02	Miscellaneous	Plant-Prokaryote DOE project	COG0523	LSU ribosomal protein L32p	1	-9	100	30	1
4.6227e+06	36097_L8_2.5d_lup02	Miscellaneous	Plant-Prokaryote DOE project	COG0523	LSU ribosomal protein L33p	2	-17	98.44	43.5	1
4.6227e+06	36097_L8_2.5d_lup02	Miscellaneous	Plant-Prokaryote DOE project	COG0523	LSU ribosomal protein L36p	1	-13	100	36	1
4.6227e+06	36097_L8_2.5d_lup02	Miscellaneous	Plant-Prokaryote DOE project	COG0523	SSU ribosomal protein S14p (S29e)	2	-23	99.39	52.5	2
4.6227e+06	36097_L8_2.5d_lup02	Miscellaneous	Plant-Prokaryote DOE project	COG0523	Ubiquinone/menaquinone biosynthesis methyltransferase UbiE (EC 2.1.1.-)	1	-8	76.47	34	1
4.6227e+06	36097_L8_2.5d_lup02	Miscellaneous	Plant-Prokaryote DOE project	COG0523	Uracil phosphoribosyltransferase (EC 2.4.2.9)	7	-13.57	91.56	41.29	5
4.6227e+06	36097_L8_2.5d_lup02	Miscellaneous	Plant-Prokaryote DOE project	COG0523	Zinc ABC transporter, ATP-binding protein ZnuC	4	-7.6	84.92	33.4	3
4.6227e+06	36097_L8_2.5d_lup02	Miscellaneous	Plant-Prokaryote DOE project	COG0523	Zinc ABC transporter, inner membrane permease protein ZnuB	1	-12	97.22	36	1
4.6227e+06	36097_L8_2.5d_lup02	Miscellaneous	Plant-Prokaryote DOE project	COG0523	Zinc ABC transporter, periplasmic-binding protein ZnuA	13	-34	76.37	86.57	5
4.6227e+06	36097_L8_2.5d_lup02	Miscellaneous	Plant-Prokaryote DOE project	COG1565	2-amino-4-hydroxy-6-hydroxymethyldihydropteridine pyrophosphokinase (EC 2.7.6.3)	7	-12.67	85.32	42	4
4.6227e+06	36097_L8_2.5d_lup02	Miscellaneous	Plant-Prokaryote DOE project	COG1565	COG1496: Uncharacterized conserved protein	4	-19.5	85.62	52.75	2
4.6227e+06	36097_L8_2.5d_lup02	Miscellaneous	Plant-Prokaryote DOE project	COG1565	Dihydroneopterin aldolase (EC 4.1.2.25)	3	-8.33	79.34	35.33	3
4.6227e+06	36097_L8_2.5d_lup02	Miscellaneous	Plant-Prokaryote DOE project	COG1565	GTP cyclohydrolase I (EC 3.5.4.16) type 1	2	-12.5	95.83	36.5	2
4.6227e+06	36097_L8_2.5d_lup02	Miscellaneous	Plant-Prokaryote DOE project	COG1565	Prolipoprotein diacylglyceryl transferase (EC 2.4.99.-)	12	-17.2	92.4	44.6	3
4.6227e+06	36097_L8_2.5d_lup02	Miscellaneous	Plant-Prokaryote DOE project	COG1565	Queuosine biosynthesis QueD, PTPS-I	2	-9	80.81	36	2
4.6227e+06	36097_L8_2.5d_lup02	Miscellaneous	Plant-Prokaryote DOE project	COG1836	1-hydroxy-2-methyl-2-(E)-butenyl 4-diphosphate synthase (EC 1.17.7.1)	12	-19.64	97.4	49.09	5
4.6227e+06	36097_L8_2.5d_lup02	Miscellaneous	Plant-Prokaryote DOE project	COG1836	CDP-diacylglycerol--serine O-phosphatidyltransferase (EC 2.7.8.8)	24	-20.55	85.7	54.56	6
4.6227e+06	36097_L8_2.5d_lup02	Miscellaneous	Plant-Prokaryote DOE project	COG1836	Undecaprenyl pyrophosphate synthetase (EC 2.5.1.31)	6	-13.5	82.57	45.25	4
4.6227e+06	36097_L8_2.5d_lup02	Miscellaneous	Plant-Prokaryote DOE project	COG2302	Cell division protein FtsA	14	-14.54	87.91	44.62	4
4.6227e+06	36097_L8_2.5d_lup02	Miscellaneous	Plant-Prokaryote DOE project	COG2302	Cell division protein FtsQ	11	-9.4	79.63	36.2	5
4.6227e+06	36097_L8_2.5d_lup02	Miscellaneous	Plant-Prokaryote DOE project	COG2302	Cell division protein FtsZ (EC 3.4.24.-)	32	-45.81	84.5	107.05	9
4.6227e+06	36097_L8_2.5d_lup02	Miscellaneous	Plant-Prokaryote DOE project	COG2302	Hypothetical protein YggS, proline synthase co-transcribed bacterial homolog PROSC	4	-10.75	92.35	34.25	2
4.6227e+06	36097_L8_2.5d_lup02	Miscellaneous	Plant-Prokaryote DOE project	COG2302	Integral membrane protein YggT, involved in response to extracytoplasmic stress (osmotic shock)	2	-9	63.53	42.5	2
4.6227e+06	36097_L8_2.5d_lup02	Miscellaneous	Plant-Prokaryote DOE project	COG2302	UDP-N-acetylglucosamine--N-acetylmuramyl-(pentapeptide) pyrophosphoryl-undecaprenol N-acetylglucosamine transferase (EC 2.4.1.227)	3	-8.33	86.5	35	3
4.6227e+06	36097_L8_2.5d_lup02	Miscellaneous	Plant-Prokaryote DOE project	COG2302	UDP-N-acetylmuramoylalanine--D-glutamate ligase (EC 6.3.2.9)	5	-15.4	88.69	45.2	2
4.6227e+06	36097_L8_2.5d_lup02	Miscellaneous	Plant-Prokaryote DOE project	COG2363	COG2363	2	-9.5	74.61	40	2
4.6227e+06	36097_L8_2.5d_lup02	Miscellaneous	Plant-Prokaryote DOE project	COG2363	Cysteine desulfurase (EC 2.8.1.7)	19	-86.68	95.48	166.05	3
4.6227e+06	36097_L8_2.5d_lup02	Miscellaneous	Plant-Prokaryote DOE project	COG2363	Cysteine desulfurase (EC 2.8.1.7), IscS subfamily	19	-86.68	95.48	166.05	3
4.6227e+06	36097_L8_2.5d_lup02	Miscellaneous	Plant-Prokaryote DOE project	COG2363	Cysteine desulfurase CsdA-CsdE (EC 2.8.1.7), main protein CsdA	7	-12.57	87.22	40.86	4
4.6227e+06	36097_L8_2.5d_lup02	Miscellaneous	Plant-Prokaryote DOE project	COG2363	Cysteine desulfurase CsdA-CsdE, sulfur acceptor protein CsdE	3	-12	88.8	37.67	2
4.6227e+06	36097_L8_2.5d_lup02	Miscellaneous	Plant-Prokaryote DOE project	COG2363	Predicted thiazole transporter ThiU	11	-12.22	92.1	38.33	6
4.6227e+06	36097_L8_2.5d_lup02	Miscellaneous	Plant-Prokaryote DOE project	COG2363	ThiJ/PfpI family protein	2	-5.5	68.63	32	2
4.6227e+06	36097_L8_2.5d_lup02	Miscellaneous	Plant-Prokaryote DOE project	COG2363	Thiamine biosynthesis protein ThiI	9	-17	93.26	47.29	4
4.6227e+06	36097_L8_2.5d_lup02	Miscellaneous	Plant-Prokaryote DOE project	COG2509	Glucosamine--fructose-6-phosphate aminotransferase [isomerizing] (EC 2.6.1.16)	26	-8.27	94.07	531.54	4
4.6227e+06	36097_L8_2.5d_lup02	Miscellaneous	Plant-Prokaryote DOE project	COG3146 experimental	2-amino-4-hydroxy-6-hydroxymethyldihydropteridine pyrophosphokinase (EC 2.7.6.3)	7	-12.67	85.32	42	4
4.6227e+06	36097_L8_2.5d_lup02	Miscellaneous	Plant-Prokaryote DOE project	COG3146 experimental	Dihydroneopterin aldolase (EC 4.1.2.25)	3	-8.33	79.34	35.33	3
4.6227e+06	36097_L8_2.5d_lup02	Miscellaneous	Plant-Prokaryote DOE project	COG3146 experimental	GTP cyclohydrolase I (EC 3.5.4.16) type 1	2	-12.5	95.83	36.5	2
4.6227e+06	36097_L8_2.5d_lup02	Miscellaneous	Plant-Prokaryote DOE project	COG3146 experimental	Glutathione S-transferase (EC 2.5.1.18)	3	-13.67	86.69	41.67	1
4.6227e+06	36097_L8_2.5d_lup02	Miscellaneous	Plant-Prokaryote DOE project	COG3146 experimental	Queuosine biosynthesis QueD, PTPS-I	2	-9	80.81	36	2
4.6227e+06	36097_L8_2.5d_lup02	Miscellaneous	Plant-Prokaryote DOE project	COG3533	Alpha-galactosidase (EC 3.2.1.22)	28	-38.53	76	331.43	3
4.6227e+06	36097_L8_2.5d_lup02	Miscellaneous	Plant-Prokaryote DOE project	COG3533	L-ribulose-5-phosphate 4-epimerase (EC 5.1.3.4)	1	-49	97.85	93	1
4.6227e+06	36097_L8_2.5d_lup02	Miscellaneous	Plant-Prokaryote DOE project	COG3760	FIG000875: Thioredoxin domain-containing protein EC-YbbN	8	-20.57	89.04	55.14	5
4.6227e+06	36097_L8_2.5d_lup02	Miscellaneous	Plant-Prokaryote DOE project	COG3760	UPF0434 protein YcaR	1	-9	77.14	35	1
4.6227e+06	36097_L8_2.5d_lup02	Miscellaneous	Plant-Prokaryote DOE project	COG4319	2-amino-4-hydroxy-6-hydroxymethyldihydropteridine pyrophosphokinase (EC 2.7.6.3)	7	-12.67	85.32	42	4
4.6227e+06	36097_L8_2.5d_lup02	Miscellaneous	Plant-Prokaryote DOE project	COG4319	Dihydrofolate reductase (EC 1.5.1.3)	1	-22	88.68	53	1
4.6227e+06	36097_L8_2.5d_lup02	Miscellaneous	Plant-Prokaryote DOE project	COG4319	Dihydroneopterin aldolase (EC 4.1.2.25)	3	-8.33	79.34	35.33	3
4.6227e+06	36097_L8_2.5d_lup02	Miscellaneous	Plant-Prokaryote DOE project	COG4319	Dihydropteroate synthase (EC 2.5.1.15)	7	-16.17	86.37	48	3
4.6227e+06	36097_L8_2.5d_lup02	Miscellaneous	Plant-Prokaryote DOE project	COG4319	Formyltetrahydrofolate deformylase (EC 3.5.1.10)	3	-119	94.59	222	1
4.6227e+06	36097_L8_2.5d_lup02	Miscellaneous	Plant-Prokaryote DOE project	COG4319	GTP cyclohydrolase I (EC 3.5.4.16) type 1	2	-12.5	95.83	36.5	2
4.6227e+06	36097_L8_2.5d_lup02	Miscellaneous	Plant-Prokaryote DOE project	Competence or DNA damage-inducible protein CinA and related protein families	2-C-methyl-D-erythritol 4-phosphate cytidylyltransferase (EC 2.7.7.60)	7	-12.86	78.26	47.29	6
4.6227e+06	36097_L8_2.5d_lup02	Miscellaneous	Plant-Prokaryote DOE project	Competence or DNA damage-inducible protein CinA and related protein families	CDP-diacylglycerol--glycerol-3-phosphate 3-phosphatidyltransferase (EC 2.7.8.5)	5	-20.25	90.94	52.75	3
4.6227e+06	36097_L8_2.5d_lup02	Miscellaneous	Plant-Prokaryote DOE project	Competence or DNA damage-inducible protein CinA and related protein families	Lipoate synthase	6	-27.33	96.17	59.17	3
4.6227e+06	36097_L8_2.5d_lup02	Miscellaneous	Plant-Prokaryote DOE project	Competence or DNA damage-inducible protein CinA and related protein families	Phosphatidylglycerophosphatase A (EC 3.1.3.27)	1	-14	87.18	39	1
4.6227e+06	36097_L8_2.5d_lup02	Miscellaneous	Plant-Prokaryote DOE project	Competence or DNA damage-inducible protein CinA and related protein families	RecA protein	14	-122.92	94.42	235	3
4.6227e+06	36097_L8_2.5d_lup02	Miscellaneous	Plant-Prokaryote DOE project	Competence or DNA damage-inducible protein CinA and related protein families	UPF0125 protein yfjF	1	-14	90.48	42	1
4.6227e+06	36097_L8_2.5d_lup02	Miscellaneous	Plant-Prokaryote DOE project	Competence or DNA damage-inducible protein CinA and related protein families	tmRNA-binding protein SmpB	4	-20.25	95.06	50.25	2
4.6227e+06	36097_L8_2.5d_lup02	Miscellaneous	Plant-Prokaryote DOE project	Conserved gene cluster possibly involved in RNA metabolism	Cysteinyl-tRNA synthetase (EC 6.1.1.16)	7	-72.43	93.64	139.14	3
4.6227e+06	36097_L8_2.5d_lup02	Miscellaneous	Plant-Prokaryote DOE project	Conserved gene cluster possibly involved in RNA metabolism	Serine acetyltransferase (EC 2.3.1.30)	12	-12.71	93.6	38.72	4
4.6227e+06	36097_L8_2.5d_lup02	Miscellaneous	Plant-Prokaryote DOE project	DMT transporter	2-amino-4-hydroxy-6-hydroxymethyldihydropteridine pyrophosphokinase (EC 2.7.6.3)	7	-12.67	85.32	42	4
4.6227e+06	36097_L8_2.5d_lup02	Miscellaneous	Plant-Prokaryote DOE project	DMT transporter	Dihydroneopterin aldolase (EC 4.1.2.25)	3	-8.33	79.34	35.33	3
4.6227e+06	36097_L8_2.5d_lup02	Miscellaneous	Plant-Prokaryote DOE project	DMT transporter	Dihydropteroate synthase (EC 2.5.1.15)	7	-16.17	86.37	48	3
4.6227e+06	36097_L8_2.5d_lup02	Miscellaneous	Plant-Prokaryote DOE project	DMT transporter	Permease of the drug/metabolite transporter (DMT) superfamily	5	-10.17	79.4	40.83	5
4.6227e+06	36097_L8_2.5d_lup02	Miscellaneous	Plant-Prokaryote DOE project	DOE COG2016	Thioredoxin	29	-17.17	91.59	47.42	13
4.6227e+06	36097_L8_2.5d_lup02	Miscellaneous	Plant-Prokaryote DOE project	DOE COG2016	Translation initiation factor SUI1-related protein	3	-12.67	90.3	39.33	3
4.6227e+06	36097_L8_2.5d_lup02	Miscellaneous	Plant-Prokaryote DOE project	Experimental-PTPS	2-amino-4-hydroxy-6-hydroxymethyldihydropteridine pyrophosphokinase (EC 2.7.6.3)	7	-12.67	85.32	42	4
4.6227e+06	36097_L8_2.5d_lup02	Miscellaneous	Plant-Prokaryote DOE project	Experimental-PTPS	Dihydroneopterin aldolase (EC 4.1.2.25)	3	-8.33	79.34	35.33	3
4.6227e+06	36097_L8_2.5d_lup02	Miscellaneous	Plant-Prokaryote DOE project	Experimental-PTPS	Dihydropteroate synthase (EC 2.5.1.15)	7	-16.17	86.37	48	3
4.6227e+06	36097_L8_2.5d_lup02	Miscellaneous	Plant-Prokaryote DOE project	Experimental-PTPS	GTP cyclohydrolase I (EC 3.5.4.16) type 1	2	-12.5	95.83	36.5	2
4.6227e+06	36097_L8_2.5d_lup02	Miscellaneous	Plant-Prokaryote DOE project	Experimental-PTPS	Queuosine Biosynthesis QueC ATPase	4	-8.67	89.28	31.67	2
4.6227e+06	36097_L8_2.5d_lup02	Miscellaneous	Plant-Prokaryote DOE project	Experimental-PTPS	Queuosine Biosynthesis QueE Radical SAM	2	-10.5	82.33	36.5	2
4.6227e+06	36097_L8_2.5d_lup02	Miscellaneous	Plant-Prokaryote DOE project	Experimental-PTPS	Queuosine biosynthesis QueD, PTPS-I	2	-9	80.81	36	2
4.6227e+06	36097_L8_2.5d_lup02	Miscellaneous	Plant-Prokaryote DOE project	Experimental-Ubiquinone BiosynthesisVDC	Para-aminobenzoate synthase, aminase component (EC 2.6.1.85)	1	-8	68.42	38	1
4.6227e+06	36097_L8_2.5d_lup02	Miscellaneous	Plant-Prokaryote DOE project	Experimental-Ubiquinone BiosynthesisVDC	Ubiquinone/menaquinone biosynthesis methyltransferase UbiE (EC 2.1.1.-)	1	-8	76.47	34	1
4.6227e+06	36097_L8_2.5d_lup02	Miscellaneous	Plant-Prokaryote DOE project	Experimental - Histidine Degradation	5-formyltetrahydrofolate cyclo-ligase (EC 6.3.3.2)	7	-15.4	75.99	51.8	5
4.6227e+06	36097_L8_2.5d_lup02	Miscellaneous	Plant-Prokaryote DOE project	Experimental - Histidine Degradation	Formiminotetrahydrofolate cyclodeaminase (EC 4.3.1.4)	2	-24.5	67.97	84	1
4.6227e+06	36097_L8_2.5d_lup02	Miscellaneous	Plant-Prokaryote DOE project	Experimental - Histidine Degradation	Histidine ammonia-lyase (EC 4.3.1.3)	1	-6	67.5	40	1
4.6227e+06	36097_L8_2.5d_lup02	Miscellaneous	Plant-Prokaryote DOE project	Experimental - Histidine Degradation	Imidazolonepropionase (EC 3.5.2.7)	4	-7.5	69.14	36.5	4
4.6227e+06	36097_L8_2.5d_lup02	Miscellaneous	Plant-Prokaryote DOE project	Experimental - Histidine Degradation	Methenyltetrahydrofolate cyclohydrolase (EC 3.5.4.9)	4	-35.75	80.61	96.25	4
4.6227e+06	36097_L8_2.5d_lup02	Miscellaneous	Plant-Prokaryote DOE project	Experimental - Histidine Degradation	Serine hydroxymethyltransferase (EC 2.1.2.1)	11	-26.4	96.16	59.4	2
4.6227e+06	36097_L8_2.5d_lup02	Miscellaneous	Plant-Prokaryote DOE project	Experimental - Histidine Degradation	Urocanate hydratase (EC 4.2.1.49)	6	-15.17	83.1	45	5
4.6227e+06	36097_L8_2.5d_lup02	Miscellaneous	Plant-Prokaryote DOE project	Iojap	ATP synthase C chain (EC 3.6.3.14)	8	-25.71	88.65	68.14	3
4.6227e+06	36097_L8_2.5d_lup02	Miscellaneous	Plant-Prokaryote DOE project	Iojap	Adenylate cyclase (EC 4.6.1.1)	51	-52.2	82.33	115.64	10
4.6227e+06	36097_L8_2.5d_lup02	Miscellaneous	Plant-Prokaryote DOE project	Iojap	Biotin-protein ligase (EC 6.3.4.15)	2	-7.5	84.32	32.5	1
4.6227e+06	36097_L8_2.5d_lup02	Miscellaneous	Plant-Prokaryote DOE project	Iojap	COG0536: GTP-binding protein Obg	7	-28.14	96.84	62.57	3
4.6227e+06	36097_L8_2.5d_lup02	Miscellaneous	Plant-Prokaryote DOE project	Iojap	Endoribonuclease L-PSP	8	-17.17	93.81	47	4
4.6227e+06	36097_L8_2.5d_lup02	Miscellaneous	Plant-Prokaryote DOE project	Iojap	FIG004454: RNA binding protein	5	-31.5	92.68	74	2
4.6227e+06	36097_L8_2.5d_lup02	Miscellaneous	Plant-Prokaryote DOE project	Iojap	Gamma-glutamyl phosphate reductase (EC 1.2.1.41)	5	-15	92.14	45	4
4.6227e+06	36097_L8_2.5d_lup02	Miscellaneous	Plant-Prokaryote DOE project	Iojap	Glutamate 5-kinase (EC 2.7.2.11)	4	-31.25	92.07	72	3
4.6227e+06	36097_L8_2.5d_lup02	Miscellaneous	Plant-Prokaryote DOE project	Iojap	Inorganic pyrophosphatase (EC 3.6.1.1)	13	-72.25	96.86	135.92	3
4.6227e+06	36097_L8_2.5d_lup02	Miscellaneous	Plant-Prokaryote DOE project	Iojap	Iojap protein	4	-11.25	93.17	37.25	2
4.6227e+06	36097_L8_2.5d_lup02	Miscellaneous	Plant-Prokaryote DOE project	Iojap	LSU m3Psi1915 methyltransferase RlmH	4	-16.5	96.45	42.75	1
4.6227e+06	36097_L8_2.5d_lup02	Miscellaneous	Plant-Prokaryote DOE project	Iojap	LSU ribosomal protein L21p	7	-36.43	92.41	83.29	3
4.6227e+06	36097_L8_2.5d_lup02	Miscellaneous	Plant-Prokaryote DOE project	Iojap	LSU ribosomal protein L27p	1	-9	100	30	1
4.6227e+06	36097_L8_2.5d_lup02	Miscellaneous	Plant-Prokaryote DOE project	Iojap	N-acetylglucosamine-1-phosphate uridyltransferase (EC 2.7.7.23)	10	-20	90.69	52.1	5
4.6227e+06	36097_L8_2.5d_lup02	Miscellaneous	Plant-Prokaryote DOE project	Iojap	Nicotinamide-nucleotide adenylyltransferase, NadR family (EC 2.7.7.1)	25	-28.29	93.83	62.88	7
4.6227e+06	36097_L8_2.5d_lup02	Miscellaneous	Plant-Prokaryote DOE project	Iojap	Orotate phosphoribosyltransferase (EC 2.4.2.10)	3	-36.33	97.02	78	1
4.6227e+06	36097_L8_2.5d_lup02	Miscellaneous	Plant-Prokaryote DOE project	Iojap	Phosphatidate cytidylyltransferase (EC 2.7.7.41)	19	-15.54	83.63	46.23	6
4.6227e+06	36097_L8_2.5d_lup02	Miscellaneous	Plant-Prokaryote DOE project	Iojap	Translation elongation factor LepA	25	-17.67	97.23	45.24	7
4.6227e+06	36097_L8_2.5d_lup02	Miscellaneous	Plant-Prokaryote DOE project	Iron-sulfur cluster assembly	Chaperone protein HscA	22	-22.43	93.3	56.72	6
4.6227e+06	36097_L8_2.5d_lup02	Miscellaneous	Plant-Prokaryote DOE project	Iron-sulfur cluster assembly	Chaperone protein HscB	9	-13.43	79.44	47.14	4
4.6227e+06	36097_L8_2.5d_lup02	Miscellaneous	Plant-Prokaryote DOE project	Iron-sulfur cluster assembly	Cysteine desulfurase (EC 2.8.1.7)	19	-86.68	95.48	166.05	3
4.6227e+06	36097_L8_2.5d_lup02	Miscellaneous	Plant-Prokaryote DOE project	Iron-sulfur cluster assembly	Cysteine desulfurase (EC 2.8.1.7), IscS subfamily	19	-86.68	95.48	166.05	3
4.6227e+06	36097_L8_2.5d_lup02	Miscellaneous	Plant-Prokaryote DOE project	Iron-sulfur cluster assembly	Cysteine desulfurase CsdA-CsdE (EC 2.8.1.7), main protein CsdA	7	-12.57	87.22	40.86	4
4.6227e+06	36097_L8_2.5d_lup02	Miscellaneous	Plant-Prokaryote DOE project	Iron-sulfur cluster assembly	Cysteine desulfurase CsdA-CsdE, sulfur acceptor protein CsdE	3	-12	88.8	37.67	2
4.6227e+06	36097_L8_2.5d_lup02	Miscellaneous	Plant-Prokaryote DOE project	Iron-sulfur cluster assembly	FIG001341: Probable Fe(2+)-trafficking protein YggX	3	-19.33	97.56	47	3
4.6227e+06	36097_L8_2.5d_lup02	Miscellaneous	Plant-Prokaryote DOE project	Iron-sulfur cluster assembly	Ferredoxin, 2Fe-2S	7	-17.8	93.28	43.2	3
4.6227e+06	36097_L8_2.5d_lup02	Miscellaneous	Plant-Prokaryote DOE project	Iron-sulfur cluster assembly	Ferritin-like protein 2	14	-31.43	88.99	73.07	6
4.6227e+06	36097_L8_2.5d_lup02	Miscellaneous	Plant-Prokaryote DOE project	Iron-sulfur cluster assembly	Folate-dependent protein for Fe/S cluster synthesis/repair in oxidative stress	5	-15	81.42	47	3
4.6227e+06	36097_L8_2.5d_lup02	Miscellaneous	Plant-Prokaryote DOE project	Iron-sulfur cluster assembly	Frataxin homolog CyaY, facilitates iron supply for heme A synthesis or Fe-S cluster assembly	3	-13.67	89.84	40	2
4.6227e+06	36097_L8_2.5d_lup02	Miscellaneous	Plant-Prokaryote DOE project	Iron-sulfur cluster assembly	Iron binding protein IscA for iron-sulfur cluster assembly	5	-20	95.64	50.33	2
4.6227e+06	36097_L8_2.5d_lup02	Miscellaneous	Plant-Prokaryote DOE project	Iron-sulfur cluster assembly	Iron-sulfur cluster assembly protein SufB	2	-5.5	63.34	36.5	2
4.6227e+06	36097_L8_2.5d_lup02	Miscellaneous	Plant-Prokaryote DOE project	Iron-sulfur cluster assembly	Iron-sulfur cluster assembly scaffold protein IscU	13	-28.67	95.77	65.44	4
4.6227e+06	36097_L8_2.5d_lup02	Miscellaneous	Plant-Prokaryote DOE project	Iron-sulfur cluster assembly	Iron-sulfur cluster assembly scaffold protein IscU/NifU-like	1	-11	85	40	1
4.6227e+06	36097_L8_2.5d_lup02	Miscellaneous	Plant-Prokaryote DOE project	Iron-sulfur cluster assembly	Iron-sulfur cluster regulator IscR	13	-20.55	82.83	58.27	3
4.6227e+06	36097_L8_2.5d_lup02	Miscellaneous	Plant-Prokaryote DOE project	Iron-sulfur cluster assembly	NfuA Fe-S protein maturation	2	-50.5	94.47	101.5	2
4.6227e+06	36097_L8_2.5d_lup02	Miscellaneous	Plant-Prokaryote DOE project	Iron-sulfur cluster assembly	Scaffold protein for [4Fe-4S] cluster assembly ApbC, MRP-like	16	-17.1	92.94	46.8	4
4.6227e+06	36097_L8_2.5d_lup02	Miscellaneous	Plant-Prokaryote DOE project	Iron-sulfur cluster assembly	Thiamin biosynthesis lipoprotein ApbE	12	-14.6	86.74	43.6	3
4.6227e+06	36097_L8_2.5d_lup02	Miscellaneous	Plant-Prokaryote DOE project	Iron-sulfur cluster assembly	probable iron binding protein from the HesB_IscA_SufA family	1	-11	100	33	1
4.6227e+06	36097_L8_2.5d_lup02	Miscellaneous	Plant-Prokaryote DOE project	Niacin-Choline transport and metabolism	High-affinity choline uptake protein BetT	14	-122.36	89.28	241.07	2
4.6227e+06	36097_L8_2.5d_lup02	Miscellaneous	Plant-Prokaryote DOE project	Omega-amidase	5'-methylthioadenosine nucleosidase (EC 3.2.2.16)	4	-7.75	89.42	33	3
4.6227e+06	36097_L8_2.5d_lup02	Miscellaneous	Plant-Prokaryote DOE project	PROSC	Aspartate aminotransferase (EC 2.6.1.1)	12	-24.5	87.16	63.7	8
4.6227e+06	36097_L8_2.5d_lup02	Miscellaneous	Plant-Prokaryote DOE project	PROSC	Aspartate-semialdehyde dehydrogenase (EC 1.2.1.11)	21	-26.58	89.83	64.32	11
4.6227e+06	36097_L8_2.5d_lup02	Miscellaneous	Plant-Prokaryote DOE project	PROSC	Aspartokinase (EC 2.7.2.4)	37	-96.97	95.1	189.42	8
4.6227e+06	36097_L8_2.5d_lup02	Miscellaneous	Plant-Prokaryote DOE project	PROSC	Gamma-glutamyl phosphate reductase (EC 1.2.1.41)	5	-15	92.14	45	4
4.6227e+06	36097_L8_2.5d_lup02	Miscellaneous	Plant-Prokaryote DOE project	PROSC	Glucosamine--fructose-6-phosphate aminotransferase [isomerizing] (EC 2.6.1.16)	26	-8.27	94.07	531.54	4
[truncated: 15,895 more rows]
