# Supplementary material for: Gene expression of Lactobacillus plantarum and the commensal microbiota in the ileum of healthy and early SIV-infected rhesus macaques
Source: Sci Rep. 2016 Apr 22;6:24723. doi: 10.1038/srep24723 (PMC4840379; doi:10.1038/srep24723)
Supplement: Supplementary Table 3 [file srep24723-s4.xls]

## Sheet: Table S3
Supplementary Table 3. (Meta)transcriptome read counts, alignment rates, genome fold coverages, and assembly results.
Animal ID#	SIV	Ileal loop position	Total Reads	Reads aligned to rhesus macaque genome	Reads aligned to Lp	Lp alignment rate (%)	Genome fold coverage	Remaining reads for metatranscriptome	# contigs	Median contig length	Mean contig length	Total assembled bases	Total aligned reads	Reads used to generate assembly (%)	MG-RAST name	MG-RAST accession
36171	-	12	2669709	1678228	634971	23.8	9.48107	356510	n/a	n/a	n/a	n/a	n/a	n/a	n/a	n/a
36782	-	3	16977420	2361184	5827382	34.3	87.0116	8788854	54195	133	194.05	10516389	6271589	71.3584	36782_L3_healthy_lup02	4.6227e+06
36782	-	8	21097864	6640221	7142223	33.9	106.644	7315420	25859	134	191.66	4956115	5649336	77.225	36782_L8_healthy_lup02	4.6227e+06
36782	-	12	24991899	5478244	16263934	65.1	242.845	3249721	11655	128	168.76	1988636	2259682	69.5346	36782_L12_healthy_lup02	4.62324e+06
37248	-	3	22631174	15305416	2272175	10	33.927	5053583	581	n/a	n/a	n/a	n/a	n/a	n/a	n/a
38299	-	12	15323801	1714129	12874929	84	192.242	734743	n/a	n/a	n/a	n/a	n/a	n/a	n/a	n/a
35875	+	12	17488369	12677432	2175137	12.4	32.4781	2635800	440	n/a	n/a	n/a	n/a	n/a	n/a	n/a
36001	+	8	10855350	2193408	8073490	74.4	120.549	588452	n/a	n/a	n/a	n/a	n/a	n/a	n/a	n/a
36097	+	3	22061606	1055956	18906821	85.7	282.307	2098829	13259	137	193.85	2570272	1559792	74.3173	36097_L3_2.5d_lup02	4.62324e+06
36097	+	8	27840708	2893001	20093912	72.2	300.033	4853795	19206	134	194.9	3743255	3688480	75.9917	36097_L8_2.5d_lup02	4.6227e+06
37362	+	8	17023671	6927959	4604035	27	68.7452	5491677	21754	133	189.32	4118431	4244054	77.2816	37362_L8_2.5d_lup02	4.6227e+06
MRS 1	n/a	n/a	12782687	n/a	11591017	90.7	173.071	n/a	n/a	n/a	n/a	n/a	n/a	n/a	n/a	n/a
MRS 2	n/a	n/a	13740022	n/a	12482314	90.8	186.38	n/a	n/a	n/a	n/a	n/a	n/a	n/a	n/a	n/a
MRS 3	n/a	n/a	15190593	n/a	13467915	88.7	201.096	n/a	n/a	n/a	n/a	n/a	n/a	n/a	n/a	n/a
MRS 4	n/a	n/a	12989469	n/a	11096650	85.4	165.69	n/a	n/a	n/a	n/a	n/a	n/a	n/a	n/a	n/a
