# Supplementary material for: Gene expression of Lactobacillus plantarum and the commensal microbiota in the ileum of healthy and early SIV-infected rhesus macaques
Source: Sci Rep. 2016 Apr 22;6:24723. doi: 10.1038/srep24723 (PMC4840379; doi:10.1038/srep24723)
Supplement: Supplementary Table 4 [file srep24723-s5.xls]

## Sheet: Table S4
Supplementary Table 4. Aligned read counts from the negative control loop inoculated with only MRS broth.
locus	gene	gene product	aligned read count
__alignment_not_unique	__alignment_not_unique	__alignment_not_unique	0
__ambiguous	__ambiguous	__ambiguous	24
__no_feature	__no_feature	__no_feature	290
__not_aligned	__not_aligned	__not_aligned	12284199
__too_low_aQual	__too_low_aQual	__too_low_aQual	613
lp_0001	dnaA	chromosomal replication initiation protein DnaA	0
lp_0002	dnaN	DNA-directed DNA polymerase III, beta chain	0
lp_0004	lp_0004	hypothetical protein	0
lp_0005	recF	DNA repair and genetic recombination protein RecF	0
lp_0006	gyrB	DNA gyrase, B subunit	0
lp_0007	gyrA	DNA gyrase, A subunit	1
lp_0009	rpsF	30S ribosomal protein S6	0
lp_0010	ssb	single-strand DNA-binding protein	2
lp_0011	rpsR	30S ribosomal protein S18	0
lp_0012	lp_0012	phosphoesterase, DHH family	1
lp_0013	rplI	50S ribosomal protein L9	0
lp_0014	dnaC	replicative DNA helicase DnaC	2
lp_0015	lp_0015	transport protein, major facilitator superfamily (MFS)	1
lp_0016	proB	glutamate 5-kinase	0
lp_0017	proA	glutamate-5-semialdehyde dehydrogenase	0
lp_0018	lp_0018	oligopeptide ABC transporter,oligopeptide-binding protein	0
lp_0020	glgB	1,4-alpha-glucan branching enzyme	0
lp_0021	glgC	glucose-1-P adenylyltransferase, enzymatic subunit	0
lp_0022	glgD	glucose-1-P adenylyltransferase, regulatory subunit	1
lp_0023	glgA	glycogen synthase, ADP-glucose transglycosylase	2
lp_0024	glgP	glycogen phosphorylase	2
lp_0025	malZ	maltodextrin glucosidase	0
lp_0026	lp_0026	hydrolase, HAD superfamily, Cof family	0
lp_0027	pgmB1	beta-phosphoglucomutase	0
lp_0028	lp_0028	kojibiose-like phosphorylase, specific	0
lp_0030	lp_0030	pyridoxamine 5'-phosphate oxidase family protein, FMN-binding	0
lp_0031	cspL	cold shock protein CspL	0
lp_0032	lp_0032	hypothetical protein	0
lp_0036	rrp1	two-component system response regulator	0
lp_0037	hpk1	two-component system histidine protein kinase%3B sensor protein	1
lp_0038	lp_0038	regulator of two-component system, YycH family	2
lp_0039	lp_0039	regulator of two-component system, YycI family	0
lp_0041	lp_0041	Zn-dependent hydrolase, beta-lactamase superfamily	2
lp_0043	htrA	serine protease HtrA	1
lp_0045	rlmH	ribosomal RNA large subunit methyltransferase H	0
lp_0046	lp_0046	transcription regulator, TetR family	0
lp_0047	calB	coniferyl aldehyde dehydrogenase	0
lp_0048	lp_0048	uracil-DNA glycosylase family protein	0
lp_0050	pnbA	nitrobenzoate reductase	0
lp_0052	lp_0052	6-pyruvoyl-tetrahydropterin synthase family protein	0
lp_0053	lp_0053	fibronectin-binding protein	0
lp_0054	lp_0054	hypothetical protein, DUF2785 family	0
lp_0055	lp_0055	fumarate reductase, flavoprotein subunit precursor	1
lp_0056	lp_0056	divalent anion:sodium (Na+) symporter, DASS family	0
lp_0057	lp_0057	transcription regulator, LysR family	0
lp_0058	lp_0058	flavoprotein	0
lp_0059	arsC	arsenate reductase	0
lp_0060	lp_0060	short-chain dehydrogenase/oxidoreductase	0
lp_0061	adc	acetoacetate decarboxylase	0
lp_0062	lp_0062	nitroreductase family protein	0
lp_0063	lp_0063	hypothetical protein	1
lp_0066	pgmB2	beta-phosphoglucomutase	0
lp_0067	pva1	penicillin V acylase family protein	0
lp_0068	lp_0068	hypothetical membrane protein, DUF1212 family	0
lp_0069	ptp1	protein-tyrosine phosphatase	0
lp_0070	lp_0070	4-hydroxyphenylacetate-3-hydroxylase,C-terminus (pseudogene)	2
lp_0071	lp_0071	4-hydroxyphenylacetate-3-hydroxylase,N-terminus (pseudogene)	0
lp_0072	lp_0072	RNA-binding protein, ASCH domain	0
lp_0073	lp_0073	glutamine amidotransferase class-I	0
lp_0074	lp_0074	transcription regulator, DeoR family	0
lp_0075	azoR1	FMN-dependent NADH-azoreductase	0
lp_0076	fusA1	elongation factor G	0
lp_0077	lp_0077	hypothetical protein, DUF1835 and DUF3658 family domains	2
lp_0078	lp_0078	permease, drug/metabolite transporter (DMT) superfamily	1
lp_0080	lp_0080	acetyltransferase, GNAT family	0
lp_0081	lp_0081	ThiJ/PfpI family protein, Type 1 glutamine amidotransferase (GATase1)-like domain	1
lp_0082	lp_0082	medium chain dehydrogenases/reductase (MDR)/zinc-dependent alcohol dehydrogenase-like family protein	0
lp_0083	lp_0083	transcription regulator, ArsR family	1
lp_0085	lp_0085	multidrug extrusion protein (Na(+)/drug antiporter), MATE family of MDR efflux pumps	0
lp_0088	pepI	prolyl aminopeptidase	0
lp_0089	lp_0089	hypothetical protein, DUF328 family	0
lp_0091	lp_0091	pyridoxamine 5'-phosphate oxidase family protein, FMN-binding	0
lp_0092	lp_0092	oligopeptide ABC transporter,lipoprotein-binding protein	2
lp_0096	lp_0096	hypothetical protein	0
lp_0098	lp_0098	adenylyl transferase	1
lp_0099	lp_0099	hypothetical protein	0
lp_0100	lp_0100	cobalt ABC transporter, ATP-binding protein	0
lp_0101	lp_0101	cobalt ABC transporter, permease protein	0
lp_0102	cbiM	cobalt ABC transporter, substrate-binding protein	0
lp_0103	lp_0103	transcription regulator, Crp/FNR family	0
lp_0104	larA	lactate racemization operon protein LarA	0
lp_0105	larB	lactate racemization operon protein LarB	2
lp_0106	larC1	lactate racemization operon protein LarC,N-terminal domain	1
lp_0107	larC2	lactate racemization operon protein LarC,C-terminal domain	0
lp_0108	glpF1	glycerol uptake facilitator protein	0
lp_0109	larE	lactate racemization operon protein LarE	1
lp_0111	lp_0111	medium chain dehydrogenases/reductase (MDR)/zinc-dependent alcohol dehydrogenase-like family protein	0
lp_0113	thiM	hydroxyethylthiazole kinase	0
lp_0114	thiD	phosphomethylpyrimidine kinase %26 hydroxymethylpyrimidine kinase	0
lp_0115	thiE	thiamine-phosphate pyrophosphorylase	0
lp_0116	thiP	hydroxymethylpyrimidine permease	1
lp_0117	lp_0117	glutamine amidotransferase, class I	1
lp_0118	lp_0118	DNA-binding protein with HIRAN domain	1
lp_0119	lp_0119	NTP pyrophosphohydrolase	2
lp_0120	lp_0120	amino acid/polyamine transport protein, APC family	3
lp_0121	lp_0121	hypothetical protein	0
lp_0122	lp_0122	alpha-beta hydrolase superfamily	0
lp_0124	pacL1	cation transporting P-type ATPase	1
lp_0125	lp_0125	purine nucleoside phosphorylase	0
lp_0126	lp_0126	stress-responsive transcription regulator	0
lp_0127	lp_0127	NADPH-dependent FMN reductase family protein	0
lp_0128	lp_0128	transcription regulator, MarR family	2
lp_0129	hsp1	small heat shock protein	0
lp_0130	lp_0130	two-component system sensor protein	0
lp_0131	lp_0131	two-component system response regulator	0
lp_0132	lp_0132	multidrug-efflux transporter, major facilitator superfamily (MFS)	2
lp_0133	lp_0133	transcription regulator, ArsR family	0
lp_0134	lp_0134	transport protein, major facilitator superfamily (MFS)	0
lp_0136	lp_0136	2,5 diketo-D-gluconic acid-like reductase,NADP dependent, promiscuous	0
lp_0137	lp_0137	aldo/keto reductase family protein	0
lp_0138	lp_0138	nucleoside 2-deoxyribosyltransferase	0
lp_0139	lai	linoleic acid isomerase	0
lp_0141	lp_0141	extracellular protein	0
lp_0145	lp_0145	hypothetical protein	0
lp_0146	lp_0146	NADH:flavin oxidoreductase/NADH oxidase	0
lp_0148	lp_0148	cobalt (or cobalamine) ABC transporter,permease protein	2
lp_0149	lp_0149	cobalt (or cobalamine) ABC transporter,ATP-binding protein	1
lp_0150	lp_0150	cobalt (or cobalamine) ABC transporter,accessory protein	0
lp_0152	lp_0152	transcription regulator, GntR family	0
lp_0154	lp_0154	transcription regulator, PadR family	0
lp_0155	lp_0155	hypothetical protein	0
lp_0156	lp_0156	hypothetical protein	0
lp_0158	lp_0158	hypothetical protein	0
lp_0159	lp_0159	short-chain dehydrogenase/oxidoreductase	0
lp_0160	lp_0160	ABC transporter, ATP-binding protein	3
lp_0161	lp_0161	ABC transporter, permease protein	2
lp_0162	lp_0162	transcription regulator, TetR family	0
lp_0163	lp_0163	acyl-CoA dehydrogenase domain protein	0
lp_0164	lp_0164	hypothetical membrane protein, DUF1393 family	0
lp_0165	lp_0165	transcription regulator, TetR family	0
lp_0166	dak1A	dihydroxyacetone phosphotransferase,dihydroxyacetone binding sub-unit	0
lp_0168	dak1B	dihydroxyacetone phosphotransferase,dihydroxyacetone binding subunit	1
lp_0169	dak2	dihydroxyacetone phosphotransferase,ADP-binding subunit	0
lp_0170	dak3	dihydroxyacetone phosphotransferase, phosphoryl donor protein	0
lp_0171	dhaP	dihydroxyacetone transport protein	0
lp_0172	lp_0172	transcription regulator, LacI family,maltose-related	0
lp_0173	lp_0173	transcription regulator, LacI family, maltose related	1
lp_0174	malA1	maltase/sucrase	1
lp_0175	mdxE	maltodextrin ABC transporter, substrate binding protein	0
lp_0176	mdxF	maltodextrin ABC transporter, permease protein	0
lp_0177	mdxG	maltodextrin ABC transporter, permease protein	0
lp_0178	lp_0178	maltodextrin ABC transporter, accessory protein	0
lp_0179	malS	alpha-amylase, maltodextrins and cyclomaltodextrins	4
lp_0180	msmX	maltodextrin ABC transporter, ATP-binding protein	1
lp_0181	mapB	maltose phosphorylase	1
lp_0182	lp_0182	endo-beta-N-acetylglucosaminidase	0
lp_0183	lp_0183	hypothetical membrane protein	0
lp_0184	sacK1	fructokinase	0
lp_0185	pts1BCA	PTS system, oligosucrose-specific EIIBCA component	0
lp_0187	scrB	sucrose-6-phosphate hydrolase	2
lp_0188	scrR	oligosucrose operon repressor	1
lp_0189	lp_0189	raffinose-6-phosphate hydrolase %26 stachyose-6-phosphate hydrolase	0
lp_0190	lp_0190	medium chain dehydrogenases/reductase (MDR)/zinc-dependent alcohol dehydrogenase-like family protein	0
lp_0192	nha1	tyrosine-related transport protein, NHAC family	0
lp_0193	lp_0193	exo alfa-1,4-glucosidase or trehalase	0
lp_0194	lp_0194	transcription regulator, LysR family	0
lp_0197	lp_0197	cell surface protein precursor, LPXTG-motif cell wall anchor	1
lp_0199	lp_0199	transcription regulator, Xre family	3
lp_0200	lp_0200	ABC transporter, substrate binding protein	0
lp_0201	lp_0201	ABC transporter, substrate binding protein	0
lp_0202	lp_0202	acetyltransferase, GNAT family	0
lp_0203	serA	D-3-phosphoglycerate dehydrogenase	1
lp_0204	serC	phosphoserine aminotransferase	0
lp_0205	pgm1	phosphoglycerate mutase family protein	0
lp_0206	lp_0206	oxidoreductase, aldo/keto reductase family	0
lp_0207	lp_0207	hypothetical protein	0
lp_0208	lp_0208	hypothetical protein, DUF1801 family	0
lp_0209	lp_0209	RNA-binding protein, DUF814 family	0
lp_0210	ack1	acetate kinase	0
lp_0213	lp_0213	chromosome condensation protein	0
lp_0214	lp_0214	chromosome condensation protein	0
lp_0215	lp_0215	ABC transporter, ATP-binding protein	0
lp_0216	ISP2_1	transposase	0
lp_0217	lp_0217	ABC transporter, permease protein	0
lp_0218	lp_0218	ABC transporter, ATP-binding protein	0
lp_0219	lp_0219	ABC transporter, permease protein	0
lp_0220	gpo	glutathione peroxidase	1
lp_0221	lp_0221	2,5 diketo-D-gluconic acid-like reductase,NADP dependent (promiscuous)	0
lp_0223	greA1	transcription elongation factor GreA	0
lp_0224	lp_0224	hypothetical membrane protein	0
lp_0225	lp_0225	transcription regulator, Cro/CI family	0
lp_0226	nagB	glucosamine-6-phosphate isomerase/deaminase	0
lp_0228	pepD1	dipeptidase	0
lp_0230	pts2CB	PTS system, mannitol-specific EIICB component	1
lp_0231	mtlR	transcription regulator, BglG family, mannitol operon	0
lp_0232	pts2A	PTS system, mannitol-specific EIIA component	0
lp_0233	mtlD	mannitol-1-phosphate 5-dehydrogenase	0
lp_0235	lp_0235	hypothetical protein	0
lp_0236	trxA1	thioredoxin	0
lp_0237	lp_0237	hypothetical membrane protein	0
lp_0239	lp_0239	hypothetical protein	0
lp_0240	lp_0240	hypothetical protein	0
lp_0242	ndk	nucleoside-diphosphate kinase	0
lp_0243	lp_0243	hypothetical protein, DUF2252 family	0
lp_0244	lp_0244	NADPH-dependent FMN reductase family protein	0
lp_0245	lp_0245	transcription regulator, GntR family	0
lp_0247	pts3C	PTS system, cellobiose-specific EIIC component	0
lp_0248	lp_0248	hypothetical protein	0
lp_0249	lp_0249	PTS-associated protein	0
lp_0250	lp_0250	metallo-dependent hydrolase, subgroup B	0
lp_0251	lp_0251	L-seryl-tRNA(Sec) selenium transferase-related protein, pyridoxal phosphate-dependent	0
lp_0252	lp_0252	hypothetical protein, DUF1341 family	0
lp_0253	kdgK	2-keto-3-deoxygluconate kinase	0
lp_0254	cysE	serine O-acetyltransferase	1
lp_0255	cblB	cystathionine beta-lyase / cystathionine gamma-lyase	0
lp_0256	cbs	cystathionine beta-synthase	0
lp_0257	pepM	methionyl aminopeptidase	0
lp_0259	pnuC1	nicotinamide mononucleotide transporter	0
lp_0260	lp_0260	hypothetical protein	0
lp_0261	lp_0261	hypothetical membrane protein	0
lp_0262	treR	trehalose operon transcriptional repressor,GntR family	0
lp_0263	treA	trehalose-6-phosphate hydrolase	1
lp_0264	pts4ABC	PTS system, trehalose-specific IIBC component	0
lp_0265	pts5ABC	PTS system, trehalose-specific IIBC component	0
lp_0266	lp_0266	hypothetical protein	0
lp_0267	tagD1	glycerol-3-phosphate cytidylyltransferase	0
lp_0268	tagF1	CDP-glycerol glycerophosphotransferase	1
lp_0269	tagF2	CDP-glycerol glycerophosphotransferase / glycosyltransferase	3
lp_0271	lp_0271	aromatic acid carboxylyase, subunit B	0
lp_0272	lp_0272	aromatic acid carboxylyase, subunit D	0
lp_0273	lp_0273	transcription regulator, Rrf2 family	0
lp_0274	lp_0274	transcription regulator, TetR family	1
lp_0275	mntH1	manganese transport protein MntH, Nramp superfamily	0
lp_0276	lp_0276	hypothetical protein	1
lp_0277	lp_0277	extracellular protein	0
lp_0279	lp_0279	hypothetical protein	0
lp_0280	lp_0280	transport protein, major facilitator superfamily (MFS)	0
lp_0281	lp_0281	transcription regulator, MerR family	0
lp_0282	hpk2	two-component system histidine protein kinase%3B sensor protein	0
lp_0283	rrp2	two-component system response regulator	0
lp_0284	lp_0284	hypothetical protein	0
lp_0285	lp_0285	transcription regulator, RpiR family	3
lp_0286	pts6C	PTS system, cellobiose-specific EIIC component	0
lp_0287	lp_0287	hypothetical protein	0
lp_0289	lp_0289	hypothetical protein	0
lp_0290	lp_0290	transcriptional attenuator, cell envelope-related, LytR family	0
lp_0291	glcD	glycolate dehydrogenase, subunit GlcD,FAD-binding	1
lp_0292	lp_0292	hypothetical protein	0
lp_0293	lp_0293	GTP pyrophosphokinase	0
lp_0294	lp_0294	transcription regulator, TetR family	1
lp_0295	lp_0295	transport protein, MMPL family	2
lp_0296	tag1	DNA-3-methyladenine glycosylase I	0
lp_0297	lp_0297	extracellular protein, CscC family	3
lp_0298	lp_0298	ABC transporter, permease protein	0
lp_0299	lp_0299	ABC transporter, ATP-binding protein	0
lp_0300	lp_0300	membrane-bound protease, CAAX family	0
lp_0301	lp_0301	membrane-bound protease, CAAX family	2
lp_0302	lp_0302	extracellular transglycosylase	1
lp_0304	lp_0304	extracellular transglycosylase	0
lp_0305	gcsH1	glycine cleavage system, H protein	0
lp_0306	lp_0306	hypothetical protein	0
lp_0307	lp_0307	hypothetical protein	0
lp_0308	lp_0308	DNA helicase	0
lp_0309	lp_0309	hypothetical membrane protein	0
lp_0310	ack2	acetate kinase	0
lp_0311	lp_0311	acetyltransferase, GNAT family	0
lp_0312	lp_0312	transcription regulator, MarR family	0
lp_0313	ndh1	NADH dehydrogenase	3
lp_0314	lp_0314	hypothetical membrane protein	0
lp_0315	potD	spermidine/putrescine ABC transporter,substrate binding protein	0
lp_0316	potC	spermidine/putrescine ABC transporter, permease protein	1
lp_0317	potB	spermidine/putrescine ABC transporter, permease protein	1
lp_0318	potA	spermidine/putrescine ABC transporter,ATP-binding protein	1
lp_0319	lp_0319	transcription regulator, spermidine/putrescine transport operon	1
lp_0320	lp_0320	hypothetical protein	1
lp_0321	lp_0321	acetyltransferase, GNAT family	0
lp_0322	lp_0322	acetyltransferase, GNAT family	0
lp_0324	lp_0324	hypothetical protein	0
lp_0325	lp_0325	acetoin transport repressor, GntR family	0
lp_0326	lp_0326	acetoin ABC transporter, ATP-binding protein	0
lp_0327	lp_0327	acetoin ABC transporter, permease protein	0
lp_0329	acdH	acetaldehyde dehydrogenase	1
lp_0330	fba	fructose-bisphosphate aldolase	2
lp_0331	xylP1	carbohydrate (isoprimoverose like)/proton symporter, GPH family	0
lp_0332	lp_0332	hypothetical membrane protein	0
lp_0333	lp_0333	hypothetical protein	0
lp_0334	pepD2	dipeptidase	1
lp_0335	lp_0335	hypothetical protein	0
lp_0336	lp_0336	biotin transporter	0
lp_0337	birA1	biotin-[acetyl-CoA-carboxylase] ligase and biotin operon repressor	0
lp_0338	lp_0338	CHY zinc finger family protein	0
lp_0339	dapC	LL-diaminopimelate aminotransferase, AAT family, PLP-dependent	1
lp_0340	lp_0340	hypothetical protein	0
lp_0343	tagG	teichoic acid ABC transporter, permease protein	0
lp_0344	tagH	teichoic acid ABC transporter, ATP-binding protein	1
lp_0346	lp_0346	hypothetical membrane protein	0
lp_0347	lp_0347	transcription regulator, PadR family	0
lp_0348	lp_0348	multidrug-efflux transporter, major facilitator superfamily (MFS), EmrB family	2
lp_0349	amtB	ammonium transport protein	0
lp_0350	hicD1	L-2-hydroxyisocaproate dehydrogenase	0
lp_0351	lp_0351	hypothetical membrane protein	0
lp_0353	zmp1	extracellular zinc metalloproteinase, M10 family	0
lp_0354	rpiA2	ribose 5-phosphate epimerase	1
lp_0355	lp_0355	multicopper oxidase	1
lp_0357	lp_0357	hypothetical membrane protein, DUF1304 family	0
lp_0358	lp_0358	phospholipid-binding protein	0
lp_0359	lp_0359	hypothetical protein, DUF2075 family	1
lp_0360	lp_0360	transcription regulator, Rrf2 family	0
lp_0361	lp_0361	hypothetical protein	0
lp_0362	accB3	acetyl-CoA carboxylase, biotin carboxyl carrier protein	0
lp_0363	lp_0363	purine nucleosidase	0
lp_0364	lp_0364	short-chain dehydrogenase/oxidoreductase	0
lp_0365	lp_0365	hypothetical membrane protein	0
lp_0366	lp_0366	ribonuclease H-like protein	0
lp_0367	choS	glycine betaine/carnitine/choline ABC transporter, substrate binding and permease protein	0
lp_0368	choQ	glycine betaine/carnitine/choline ABC transporter, ATP-binding protein	1
lp_0369	gshR1	glutathione reductase	0
lp_0370	glpK	glycerol kinase	1
lp_0371	glpD	glycerol-3-phosphate dehydrogenase,FAD-dependent	0
lp_0372	glpF3	glycerol uptake facilitator protein	1
lp_0373	lp_0373	cell surface protein precursor, LPXTG-motif cell wall anchor	1
lp_0374	lp_0374	extracellular protein, lysine-rich	0
lp_0375	lp_0375	hypothetical protein	0
lp_0376	lp_0376	hypothetical membrane protein	0
lp_0377	lp_0377	hypothetical membrane protein	0
lp_0379	lp_0379	hypothetical protein	0
lp_0381	lp_0381	ankyrin repeat family protein	0
lp_0382	lp_0382	hypothetical membrane protein	0
lp_0383	lp_0383	hypothetical membrane protein	0
lp_0384	lp_0384	hypothetical protein	0
lp_0385	lp_0385	hypothetical protein	0
lp_0387	lp_0387	hypothetical membrane protein	0
lp_0388	lp_0388	hypothetical protein	0
lp_0391	lp_0391	hypothetical membrane protein	1
lp_0393	thgA1	galactoside O-acetyltransferase	0
lp_0394	lp_0394	transport protein, major facilitator superfamily (MFS)	0
lp_0395	lp_0395	hydrolase, HAD superfamily, Cof family	0
lp_0396	lp_0396	transcription regulator, AraC family	0
lp_0397	lp_0397	hydrolase, HAD superfamily, Cof family	0
lp_0399	valT	branched-chain (main: valine) amino acid transporter, LIVCS family	2
lp_0400	napA1	Na(+)/H(+) antiporter	0
lp_0402	lp_0402	hypothetical protein	0
lp_0403	plnR	plantaricin biosynthesis protein PlnR	0
lp_0404	plnL	bacteriocin immunity protein PlnL	0
lp_0405	plnK	bacteriocin precursor peptide PlnK	0
lp_0406	plnJ	bacteriocin precursor peptide PlnJ	0
lp_0409	plnM	bacteriocin immunity protein PlnM	0
lp_0410	plnN	bacteriocin precursor peptide PlnN	0
lp_0411	plnO	plantaricin biosynthesis protein PlnO	0
lp_0412	plnP	bacteriocin immunity protein PlnP,membrane-bound protease CAAX family	0
lp_0412a	lp_0412a	plantaricin biosynthesis protein (pseudogene)	0
lp_0413	plnQ	plantaricin biosynthesis protein PlnQ	0
lp_0415	plnA	plantaricin A precursor peptide, induction factor	0
lp_0416	plnB	two-componet system histidine protein kinase PlnB%3B sensor protein	0
lp_0417	plnC	two-component response regulator PlnC,activator	0
lp_0418	plnD	two-component response regulator PlnD,repressor	0
lp_0419	plnI	bacteriocin immunity protein PlnI,membrane-bound protease CAAX family	0
lp_0421	plnF	bacteriocin precursor peptide PlnF	0
lp_0422	plnE	bacteriocin precursor peptide PlnE	0
lp_0423	plnG	bacteriocin ABC-transporter, ATP-binding and permease protein PlnG	1
lp_0424	plnH	bacteriocin ABC transporter, accessory factor PlnH	0
lp_0424a	plnS	plantaricin biosynthesis protein PlnS	1
lp_0425	plnT	hypothetical membrane protein PlnT,membrane-bound protease CAAX family	0
lp_0426	plnU	hypothetical membrane protein PlnU,membrane-bound protease CAAX family	0
lp_0428	plnV	hypothetical membrane protein plnV,membrane-bound protease CAAX family	0
lp_0429	plnW	hypothetical membrane protein PlnW,membrane-bound protease CAAX family	0
lp_0430	txe	toxin-antitoxin system, toxin, HigB family (pseudogene)	0
lp_0431	axe	toxin-antitoxin system, antitoxin, HigA family	0
lp_0432	lp_0432	DNA helicase	1
lp_0433	lp_0433	carbon-nitrogen hydrolase family protein	0
lp_0434	trpS	tryptophan-tRNA synthetase	0
lp_0435	lp_0435	transcription regulator, GntR family	0
lp_0436	pts7C	PTS system, cellobiose-specific EIIC component	1
lp_0438	lp_0438	hypothetical protein, DUF3284 family	0
lp_0439	pts8C	PTS system, cellobiose-specific EIIC component	0
lp_0440	pbg1	6-phospho-beta-glucosidase	1
lp_0441	lp_0441	bifunctional protein: transcription regulator%3B sugar kinase, ROK family	1
lp_0442	lp_0442	transcription regulator, RpiR family	0
lp_0443	dus1	tRNA-dihydrouridine synthase	1
lp_0444	lp_0444	hypothetical protein	1
lp_0445	lp_0445	hypothetical protein	0
lp_0446	ppx1	exopolyphosphatase	0
lp_0447	mvaA	hydroxymethylglutaryl-CoA reductase	0
lp_0448	lp_0448	hypothetical protein	1
lp_0449	lp_0449	NAD-dependent deacetylase, SIR2 family	0
lp_0450	lp_0450	hypothetical protein, DUF72 family	0
lp_0452	lp_0452	phosphohydrolase, MutT/nudix family	0
lp_0454	metS	methionine-tRNA synthetase	3
lp_0455	lp_0455	drug resistance transpor protein, major facilitator superfamily (MFS), Bcr/CflA subfamily	0
lp_0456	lp_0456	DNase, TatD family	0
lp_0457	lp_0457	topoisomerase/primase family protein	1
lp_0458	lp_0458	dimethyladenosine transferase	3
lp_0459	lp_0459	hypothetical protein, DUF1021 family	0
lp_0460	ispE	4-diphosphocytidyl-2-C-methyl-D-erythritol kinase	0
lp_0461	lp_0461	cell surface hydrolase, membrane-bound	1
lp_0463	znuC	zinc/iron ABC transporter, ATP-binding protein	0
lp_0464	znuB	zinc/iron ABC transporter, permease protein	0
lp_0466	purR	purine biosynthesis operon repressor,phosphoribosyltransferase	0
lp_0467	glmU	UDP-N-acetylglucosamine pyrophosphorylase	1
lp_0469	bla1	beta-lactamase	0
lp_0471	prs1	ribose-phosphate pyrophosphokinase	0
lp_0472	lp_0472	hypothetical membrane protein, DUF218 family	1
lp_0473	lp_0473	lipoprotein precursor	1
lp_0475	lp_0475	hydrolase, HAD superfamily, Cof family	1
lp_0476	lp_0476	metal-dependent phosphohydrolase, HD family	0
lp_0477	lp_0477	lipoate-protein ligase A	0
lp_0479	lp_0479	hypothetical protein, DUF1934 family	0
lp_0480	rpoE	DNA-directed RNA polymerase, delta subunit	0
lp_0481	pyrG	CTP synthase	0
lp_0482	lp_0482	transcriptional activator, Rgg/GadR/MutR family	0
lp_0483	lp_0483	lysine biosynthesis protein LysW	0
lp_0484	lp_0484	ATP-dependent carboxylate-amine/thiol ligase family protein	1
lp_0485	lp_0485	hypothetical protein	1
lp_0486	lp_0486	pyridoxal-phosphate-dependent aminotransferase	0
lp_0487	argC1	N-acetyl-gamma-glutamyl-phosphate reductase	0
lp_0488	lp_0488	bifunctional protein: acetyl-glutamate kinase%3B acetyl-ornithine deacetylase	1
lp_0489	tkt1A	transketolase, thiamine diphosphate binding domain	0
lp_0490	lp_0490	NADPH-dependent FMN reductase	0
lp_0491	tkt1B	transketolase, pyrimidine-binding domain	0
lp_0492	lp_0492	transport protein, major facilitator superfamily (MFS)	0
lp_0493	lp_0493	hypothetical protein	2
lp_0495	deoR	deoxyribonucleoside regulator, putative inducer deoxyribose 5-P	0
lp_0497	deoC	deoxyribose-phosphate aldolase	0
lp_0498	deoP	deoxyribose transporter	2
lp_0499	deoM	deoxyribose mutarotase	0
lp_0500	deoK	deoxyribokinase	0
lp_0501	serS1	serine-tRNA synthetase	2
lp_0502	sdaC	serine transporter	0
lp_0505	sdhB	L-serine dehydratase, beta subunit	0
lp_0506	sdhA	L-serine dehydratase, alpha subunit	0
lp_0507	lp_0507	hypothetical protein	2
lp_0509	lp_0509	hypothetical protein	0
lp_0510	murA1	UDP-N-acetylglucosamine 1-carboxyvinyltransferase	0
lp_0511	rho	transcription terminator factor Rho	0
lp_0512	rpmE	50S ribosomal protein L31	0
lp_0513	lp_0513	hypothetical protein	3
lp_0514	srtA	sortase A	0
lp_0515	lp_0515	hypothetical protein, LemA family	0
lp_0516	htpX	cell surface zinc metalloproteinase	1
lp_0517	lp_0517	hypothetical protein	0
lp_0518	murF	UDP-N-acetylmuramoylalanyl-D-glutamyl-2, 6-diaminopimelate-D-alanyl-D-alanine ligase	1
lp_0520	rhe1	ATP-dependent RNA helicase	0
lp_0522	acpS	holo-[acyl-carrier protein] synthase	0
lp_0523	alr	alanine racemase	2
lp_0524	lp_0524	toxin-antitoxin system, toxin component DNA-binding protein, PemK/MazF family	0
lp_0525	kup1	potassium uptake protein	0
lp_0526	carB	carbamoyl-phosphate synthase, large subunit	0
lp_0527	carA	carbamoyl-phosphate synthase, small subunit	0
lp_0528	argC2	N-acetyl-gamma-glutamyl-phosphate reductase	0
lp_0529	argJ	bifunctional protein: ornithine acetyltransferase%3B N-acetylglutamate synthase	0
lp_0530	argB	acetylglutamate kinase	0
lp_0531	argD	acetylornithine aminotransferase	2
lp_0532	argF	ornithine carbamoyltransferase	0
lp_0533	lp_0533	transport protein, QueT family	1
lp_0535	lp_0535	hypothetical protein	1
lp_0536	lp_0536	cell surface protein, ErfK/YbiS/YcfS/YnhG family	1
lp_0537	ldhL1	L-lactate dehydrogenase	0
lp_0538	pth	peptidyl-tRNA hydrolase	0
lp_0539	mfd	transcription-repair coupling factor	0
lp_0540	lp_0540	polysaccharide transporter	0
lp_0541	lp_0541	ribosome-associated heat shock protein	0
lp_0542	divIC	septum formation initiator	0
lp_0543	lp_0543	RNA binding protein, contains ribosomal protein S1 domain	0
lp_0545	tilS	tRNA(Ile)-lysidine synthase	1
lp_0546	hprT	hypoxanthine-guanine phosphoribosyltransferase	0
lp_0547	ftsH	cell division protein FtsH, ATP-dependent zinc metallopeptidase	2
lp_0548	hsp33	heat shock protein HSP33	0
lp_0549	dus2	tRNA-dihydrouridine synthase	1
lp_0550	lysS	lysine-tRNA synthetase	1
lp_0551	dtpT	di-/tripeptide transport protein	0
lp_0552	lp_0552	phosphoesterase	0
lp_0554	lp_0554	hypothetical protein	1
lp_0555	lp_0555	hypothetical protein	0
lp_0556	lp_0556	hypothetical protein	0
lp_0557	lp_0557	serine/threonine protein phosphatase	0
lp_0558	lp_0558	di-and tricarboxylate transporter	3
lp_0559	pnuC2	ribosyl nicotinamide transporter, PnuC-like	1
lp_0561	proC	pyrroline-5-carboxylate reductase	0
lp_0562	nagA	N-acetylglucosamine-6-phosphate deacetylase	0
lp_0563	lp_0563	transcription regulator, GntR family	0
lp_0564	tagA	N-acetylglucosaminyl-diphospho-undecaprenol N-acetyl-beta-D-mannosaminyltransferase	1
lp_0565	nadC1	nicotinate phosphoribosyltransferase	1
lp_0566	nadE	NAD synthase	0
lp_0567	pacL2	cation transporting P-type ATPase	3
lp_0568	lp_0568	hypothetical protein	2
lp_0569	tex	transcription accessory protein, contains S1 RNA binding domain	1
lp_0570	lp_0570	metallopeptidase, SprT family	0
lp_0571	hom2	homoserine dehydrogenase	0
lp_0572	thrB	homoserine kinase	0
lp_0574	lp_0574	extracellular protein	0
lp_0575	pts9AB	PTS system, mannose-specific EIIAB component	2
lp_0576	pts9C	PTS system, mannose-specific EIIC component	1
lp_0577	pts9D	PTS system, mannose-specific EIID component	0
lp_0578	npsA	non-ribosomal peptide synthetase NpsA	6
lp_0579	panD	aspartate 1-decarboxylase	1
lp_0580	lp_0580	metal-dependent phosphohydrolase, HD family	0
lp_0581	npsB	non-ribosomal peptide synthetase NpsB	2
lp_0582	npsC	4'-phosphopantetheinyl transferase	0
lp_0583	lp_0583	hypothetical protein, DUF956 family	0
lp_0584	lp_0584	transport protein, major facilitator superfamily (MFS)	1
lp_0585	manR	sigma54 activator, mannose PTS operon regulator	2
lp_0586	pts10A	PTS system, mannose-specific EIIAcomponent	0
lp_0587	pts10B	PTS system, mannose-specific EIIB component	2
lp_0588	fabH1	3-oxoacyl-[acyl-carrier protein] synthase III	0
lp_0589	accB1	acetyl-CoA carboxylase, biotin carboxyl carrier protein	1
lp_0590	accC1	acetyl-CoA carboxylase, biotin carboxylase subunit	0
lp_0591	accD1	acetyl-CoA carboxylase, carboxyl transferase subunit beta	1
lp_0592	accA1	acetyl-CoA carboxylase, carboxyl transferase subunit alpha	0
lp_0593	lp_0593	transcriptional attenuator, cell envelope-related, LytR family	0
lp_0594	mleP1	malate transport protein	1
lp_0595	lp_0595	permease, drug/metabolite transporter (DMT) superfamily	1
lp_0597	pgm2	phosphoglycerate mutase family protein	1
lp_0600	zmp2	extracellular zinc metalloproteinase, M10 family	0
lp_0601	pepC1	aminopeptidase C	1
lp_0602	rpiA1	ribose 5-phosphate epimerase	1
lp_0603	lp_0603	acetyltransferase, GNAT family	1
lp_0604	dut	deoxyuridine 5'-triphosphate nucleotidohydrolase	0
lp_0606	radA	DNA repair protein RadA	2
lp_0607	lp_0607	ATPase, PilT family	0
lp_0609	gltX	glutamate-tRNA synthetase	1
lp_0610	cysS	cysteine-tRNA synthetase	0
lp_0611	lp_0611	ribonuclease III	0
lp_0612	trmH	tRNA/rRNA methyltransferase, TrmH family	1
lp_0613	lp_0613	nuclease, NYN_YacP family	0
lp_0614	sigH	DNA-directed RNA polymerase, sigma-H factor	1
lp_0615	rpmG	50S ribosomal protein L33	0
lp_0616	secE	preprotein translocase, SecE subunit	1
lp_0617	nusG	transcription antitermination protein NusG	0
lp_0618	lp_0618	cell surface hydrolase, membrane-bound, DUF915 family	1
lp_0619	rplK	50S ribosomal protein L11	0
lp_0620	rplA	50S ribosomal protein L1	0
lp_0621	rplJ	50S ribosomal protein L10	0
lp_0622	rplL	50S ribosomal protein L12/L7	0
lp_0624	lp_0624	prophage P1 protein 1, integrase	0
lp_0625	lp_0625	prophage P1 protein 2, mitogenic factor, cell surface lipoprotein	1
lp_0627	lp_0627	prophage P1 protein 4	0
lp_0628	lp_0628	prophage P1 protein 5, superinfection exclusion (cell surface N-anchored)	0
lp_0629	lp_0629	prophage P1 protein 6	0
lp_0630	lp_0630	prophage P1 protein 7	2
lp_0631	lp_0631	prophage P1 protein 8, phage transcription regulator, Cro/CI family	0
lp_0632	lp_0632	prophage P1 protein 9, phage transcription regulator, Cro/CI family	0
lp_0633	lp_0633	prophage P1 protein 10	0
lp_0634	lp_0634	prophage P1 protein 11, phage transcription regulator	0
lp_0635	lp_0635	prophage P1 protein 12, phage transcription regulator	0
lp_0636	lp_0636	prophage P1 protein 13	1
lp_0637	lp_0637	prophage P1 protein 14	0
lp_0638	lp_0638	prophage P1 protein 15	1
lp_0639	lp_0639	prophage P1 protein 16	0
lp_0640	lp_0640	prophage P1 protein 17	0
lp_0641	lp_0641	prophage P1 protein 18, DNA single-strand annealing protein RecT	0
lp_0642	lp_0642	prophage P1 protein 19	0
lp_0643	lp_0643	prophage P1 protein 20	1
lp_0644	lp_0644	prophage P1 protein 21	0
lp_0645	lp_0645	prophage P1 protein 22	0
lp_0646	lp_0646	prophage P1 protein 23	0
lp_0647	lp_0647	prophage P1 protein 24, holliday junction resolvase	0
lp_0648	lp_0648	prophage P1 protein 25	0
lp_0649	lp_0649	prophage P1 protein 26	0
lp_0650	lp_0650	prophage P1 protein 27	0
lp_0651	lp_0651	prophage P1 protein 28	0
lp_0652	lp_0652	prophage P1 protein 29	0
lp_0653	lp_0653	prophage P1 protein 30	0
lp_0654	lp_0654	prophage P1 protein 31	0
lp_0655	lp_0655	prophage P1 protein 32	0
lp_0656	lp_0656	prophage P1 protein 33, phage transcription regulator, ArpU family	3
lp_0658	lp_0658	prophage P1 protein 35	2
lp_0659	lp_0659	prophage P1 protein 36	0
lp_0660	lp_0660	prophage P1 protein 37, terminase small subunit TerS	0
lp_0661	lp_0661	prophage P1 protein 38, terminase large subunit TerL	0
lp_0662	lp_0662	prophage P1 protein 39, portal protein	3
lp_0663	lp_0663	prophage P1 protein 40, minor head protein	0
lp_0664	lp_0664	prophage P1 protein 41, scaffold protein	0
lp_0665	lp_0665	prophage P1 protein 42, major capsid protein	1
lp_0666	lp_0666	prophage P1 protein 43	0
lp_0667	lp_0667	prophage P1 protein 44	0
lp_0668	lp_0668	prophage P1 protein 45, head-tail joining protein	1
lp_0669	lp_0669	prophage P1 protein 46	0
lp_0670	lp_0670	prophage P1 protein 47, major tail protein 2 family	0
lp_0671	lp_0671	prophage P1 protein 48	1
lp_0672	lp_0672	prophage P1 protein 49	0
lp_0673	lp_0673	prophage P1 protein 50, tape measure protein	0
lp_0674	lp_0674	prophage P1 protein 51	0
lp_0675	lp_0675	prophage P1 protein 52, endolysin	1
lp_0676	lp_0676	prophage P1 protein 53, GDSL-like lipase/acylhydrolase family	1
lp_0677	lp_0677	prophage P1 protein 54, minor head protein	0
lp_0678	lp_0678	prophage P1 protein 55	0
lp_0679	lp_0679	prophage P1 protein 56	0
lp_0680	lp_0680	prophage P1 protein 57	0
lp_0681	lp_0681	prophage P1 protein 58, lysin	0
lp_0682	lp_0682	prophage P1 protein 59	0
lp_0683	lp_0683	prophage P1 protein 60, holin	0
lp_0684	lp_0684	prophage P1 protein 61	0
lp_0686	lp_0686	prophage P1 protein 63	0
lp_0687	lp_0687	prophage P1 protein 64	0
lp_0688	lp_0688	DNA entry nuclease	0
lp_0689	lp_0689	cell surface protein, lipoprotein precursor	0
lp_0690	lp_0690	hypothetical membrane protein	2
lp_0691	lp_0691	hypothetical protein	0
lp_0692	nrdF	ribonucleoside-diphosphate reductase, beta chain	0
lp_0693	nrdE	ribonucleoside-diphosphate reductase, alpha chain	0
lp_0694	nrdH	glutaredoxin-like protein nrdH	0
lp_0695	rsmC	16S rRNA methyltransferase	0
lp_0696	lp_0696	cytidine/deoxycytidylate deaminase	0
lp_0698	dnaX	DNA-directed DNA polymerase III, gamma/tau subunit	1
lp_0699	lp_0699	hypothetical protein, DUF149 family	0
lp_0700	recR	recombination protein RecR	0
lp_0701	lp_0701	hypothetical protein, DUF2508 family	0
lp_0703	tmk	thymidylate kinase	0
lp_0704	lp_0704	hypothetical protein, DUF970 family	1
lp_0705	holB	DNA-directed DNA polymerase III, delta' subunit	0
lp_0706	lp_0706	DNA replication intiation control protein	0
lp_0707	lp_0707	methyltransferase	0
lp_0708	lp_0708	acyl-[acyl-carrier protein] thioesterase	0
lp_0709	galE1	UDP-glucose 4-epimerase	0
lp_0710	phnW	(2-aminoethyl)phosphonate-pyruvate aminotransferase	0
lp_0711	phnX	phosphonoacetaldehyde hydrolase	0
lp_0712	phnE1	phosphonates ABC transporter, permease protein	1
lp_0713	phnE2	phosphonates ABC transporter, permease protein	0
lp_0714	phnC	phosphonates ABC transporter, ATP-binding protein	0
lp_0715	phnD	phosphonates ABC transporter, substrate binding protein	0
lp_0717	gpp	glycoprotein endopeptidase, M22 family	1
lp_0718	rimI1	ribosomal-protein-alanine N-acetyltransferase	0
lp_0720	rimI2	ribosomal-protein-alanine N-acetyltransferase	0
lp_0721	gcp	O-sialoglycoprotein endopeptidase	0
lp_0723	lp_0723	ABC transporter, ATP-binding protein	1
lp_0725	lp_0725	redox-sensitive transcription regulator	0
lp_0726	lp_0726	membrane-bound protease, CAAX family	0
lp_0727	groES	GroES co-chaperonin	0
lp_0728	groEL	GroEL chaperonin	0
lp_0729	lp_0729	amino acid transport protein	0
lp_0730	tagO	undecaprenyl-phosphate N-acetyl-glucosaminyl transferase	0
lp_0733	pstF	phosphate ABC transporter, substrate binding protein	0
lp_0734	lp_0734	hypothetical protein, DUF1949 family	0
lp_0735	comFA	late competence protein, ATP-dependent DNA helicase/translocase	0
lp_0736	comFC	late competence protein,phosphoribosyltransferase	0
lp_0737	lp_0737	sigma 54 modulation protein/ribosomal protein S30EA	0
lp_0739	secA	preprotein translocase, SecA subunit	0
lp_0740	prfB-N	peptide chain release factor 2, N-terminal fragment (natural frameshift)	0
lp_0741	prfB-C	peptide chain release factor 2, C-terminal fragment (natural frameshift)	0
lp_0742	lp_0742	hypothetical membrane protein	0
lp_0743	rrp3	two-component system response regulator,phosphate transport regulon	0
lp_0744	hpk3	two-component system histidine kinase, sensor protein, phosphate transport regulon	0
lp_0746	pstE	phosphate ABC transporter, substrate binding protein	0
lp_0747	pstD	phosphate ABC transporter, permease protein	0
lp_0748	pstC	phosphate ABC transporter, permease protein	0
lp_0749	pstB	phosphate ABC transporter, ATP-binding protein	0
lp_0750	pstA	phosphate ABC transporter, ATP-binding protein	0
lp_0751	phoU	phosphate transport system regulatory protein	1
lp_0752	lp_0752	stress-responsive transcription regulator	0
lp_0753	lp_0753	hypothetical membrane protein	0
lp_0754	hprK	bifunctional protein: HPr kinase%3B P-ser-HPr phosphatase	0
lp_0755	lgt	prolipoprotein diacylglyceryl transferase	2
lp_0756	gspA	glycerol-3-phosphate dehydrogenase (NAD(P)+)	0
lp_0757	galU	UTP-glucose-1-phosphate uridylyltransferase	0
lp_0758	lp_0758	diguanylate cyclase/phosphodiesterase, EAL domain	0
lp_0760	nox1	NADH oxidase	0
lp_0761	trxB	thioredoxin reductase (NADPH)	1
lp_0762	lp_0762	hypothetical membrane protein, DUF421 family	0
lp_0763	lp_0763	hypothetical protein, DUF3290 family	0
lp_0764	pgm	phosphoglucomutase	0
lp_0765	lp_0765	diguanylate cyclase/phosphodiesterase, EAL domain	1
lp_0766	nox2	NADH oxidase	0
lp_0769	aad	D-alanyl-D-alanine dipeptidase	0
lp_0770	lp_0770	multidrug transport protein, major facilitator superfamily (MFS)	0
lp_0771	lp_0771	metal-dependent phosphohydrolase, HD family	0
lp_0772	uvrB	excinuclease ABC, subunit B	1
lp_0773	uvrA1	excinuclease ABC, subunit A	1
lp_0774	luxS	S-ribosylhomocysteine lyase/autoinducer production protein LuxS	0
lp_0775	argG	argininosuccinate synthase	0
lp_0776	argH	argininosuccinate lyase	1
lp_0778	lp_0778	hypothetical membrane protein	0
lp_0779	lp_0779	P-loop ATPase family protein	0
lp_0780	lp_0780	hypothetical protein, cofD family	0
lp_0781	lp_0781	hypothetical protein	2
lp_0783	lp_0783	oligopeptide ABC transporter, substrate binding protein	1
lp_0785	lp_0785	2-hydroxyacid dehydrogenase	0
lp_0786	clpP	endopeptidase Clp, proteolytic subunit	0
lp_0787	rpoN	DNA-directed RNA polymerase, sigma factor 54	0
lp_0788	cggR	central glycolytic genes regulator	0
lp_0789	gapB	glyceraldehyde 3-phosphate dehydrogenase	1
lp_0790	pgk	phosphoglycerate kinase	0
lp_0791	tpiA	triosephosphate isomerase	1
lp_0792	enoA1	enolase (phosphopyruvate hydratase)	0
lp_0792a	lp_0792a	hypothetical protein, N-terminal fragment (pseudogene)	0
lp_0793	lp_0793	hypothetical protein, C-terminal fragment (pseudogene)	0
lp_0794	eriC	chloride channel protein	0
lp_0795	secG	preprotein translocase, SecG subunit	0
lp_0796	lp_0796	carboxylesterase	0
lp_0797	lp_0797	exoribonuclease II	1
lp_0799	smpB	SSRA RNA binding protein	0
lp_0800	lp_0800	cell surface protein precursor, LPXTG-motif cell wall anchor	3
lp_0802	lp_0802	polar amino acid ABC transporter, substrate binding and permease protein	0
lp_0803	glnQ1	glutamine ABC transporter, ATP-binding protein	0
lp_0804	lp_0804	hypothetical protein	0
lp_0805	lp_0805	hydrolase, HAD superfamily, Cof family	0
lp_0806	ung	uracil-DNA glycosylase	1
lp_0807	pta	phosphate acetyltransferase	0
lp_0809	lp_0809	ATP/GTP hydrolase	0
lp_0810	lp_0810	acetyltransferase, GNAT family	0
lp_0811	lp_0811	DNA-directed DNA polymerase III, epsilon chain	2
lp_0812	exoA	exodeoxyribonuclease III	0
lp_0813	lp_0813	oxidoreductase, NAD-dependent	0
lp_0814	murB	UDP-N-acetylmuramate dehydrogenase	0
lp_0815	nhaP1	Na(+)/H(+) antiporter	0
lp_0816	lp_0816	transcription regulator, MarR family	1
lp_0817	lp_0817	hypothetical membrane protein, DUF1361 family	1
lp_0818	lp_0818	hypothetical membrane protein	0
lp_0819	lp_0819	cell surface protein, YbbR-like family	0
lp_0820	glmM	phosphoglucosamine mutase	0
lp_0822	glmS1	glutamine-fructose-6-phosphate transaminase (isomerizing)	3
lp_0823	lp_0823	diguanylate cyclase/phosphodiesterase, EAL domain	0
lp_0824	lp_0824	hydrolase, HAD superfamily, Cof family	2
lp_0825	lp_0825	transcription regulator, TetR family	0
lp_0826	galM1	aldose 1-epimerase	0
lp_0827	lp_0827	hypothetical protein	0
lp_0828	lp_0828	hypothetical protein	0
lp_0829	lp_0829	nitroreductase family protein	1
lp_0830	lp_0830	transport protein, major facilitator family (MFS), N-terminal domain	0
lp_0831	lp_0831	transport protein, major facilitator family (MFS), C-terminal domain	1
lp_0834	gykA	glycerol kinase	0
lp_0835	lp_0835	hypothetical protein	0
lp_0836	spx1	RNA polymerase (RNAP)-binding regulatory protein, arsenate reductase (ArsC) family, Spx subfamily	0
lp_0837	lp_0837	hypothetical protein	0
lp_0838	lp_0838	hypothetical membrane protein	0
lp_0840	lp_0840	multi drug transporter, major facilitator superfamily (MFS), EmrB/QacA subfamily	1
lp_0841	ppx2	exopolyphosphatase	0
lp_0842	ppk	polyphosphate kinase	1
lp_0843	ppx3	exopolyphosphatase	0
lp_0844	licD	lipooligosaccharide cholinephosphotransferase	0
lp_0845	lp_0845	transcription regulator, MarR family	0
lp_0846	lp_0846	hypothetical protein	0
lp_0848	lp_0848	purine transport protein	1
lp_0849	pox1	pyruvate oxidase	1
lp_0850	ribC1	bifunctional protein: riboflavin kinase%3B FMN adenylyltransferase	1
lp_0852	pox2	pyruvate oxidase	1
lp_0853	pepR1	prolyl aminopeptidase	0
lp_0854	birA2	biotin-[acetyl-CoA-carboxylase] ligase and biotin operon repressor	0
lp_0856	lp_0856	acyltransferase	1
lp_0857	pepX	Xaa-Pro dipeptidyl-peptidase	1
lp_0858	lp_0858	redox protein, regulator of disulfide bond formation	0
lp_0860	lp_0860	transposase, fragment	0
lp_0861	bcaP	branched-chain amino acid permease	0
lp_0862	lp_0862	hypothetical protein	0
lp_0863	pdxK	pyridoxine kinase	0
lp_0864	lp_0864	phosphohydrolase, MutT/nudix family	0
lp_0865	lp_0865	hypothetical protein	0
lp_0866	gmk2	guanylate kinase	0
lp_0868	lp_0868	metal uptake regulator	0
lp_0869	lp_0869	extracellular protein, Ser/Thr-rich	0
lp_0871	lp_0871	hypothetical membrane protein	0
lp_0872	gph1	phosphohydrolase	0
lp_0874	lp_0874	bifunctional protein: aminotransferase (pyridoxal-phosphate-dependent) %3B 2-hydroxyacid dehydrogenase	1
lp_0875	lp_0875	hypothetical protein	0
lp_0878	glnQ2	glutamine ABC transporter, ATP-binding protein	0
lp_0881	glnH1	glutamine ABC transporter, substrate binding protein	0
lp_0882	glnM	glutamine ABC transporter, permease protein	0
lp_0883	glnP1	glutamine ABC transporter, permease protein	0
lp_0884	pts11A	PTS system, EIIA component	0
lp_0885	bglG1	transcription antiterminator, BlgB family	0
lp_0886	pts11BC	PTS system, beta-glucosides-specific EIIBC component	0
lp_0887	lp_0887	PTS-related protein	0
lp_0888	lp_0888	threonine transporter, APC family	0
lp_0889	lp_0889	transcription regulator, MarR family	0
lp_0891	lp_0891	anion exporter, TauE/SafE family	0
lp_0892	lp_0892	transcription regulator, MarR family	0
lp_0893	lp_0893	multidrug transport protein, major facilitator superfamily (MFS)	1
lp_0894	lp_0894	anion exporter, TauE/SafE family	0
lp_0895	lp_0895	transcription regulator, TetR family	0
lp_0896	lp_0896	GTPase, HflX subfamily	0
lp_0897	lp_0897	phosphohydrolase, MutT/nudix family	0
lp_0898	smr	cation transporter, small multidrug resistance (SMR) family	0
lp_0899	lp_0899	hypothetical membrane protein	0
lp_0900	pgm3	phosphoglycerate mutase family protein	0
lp_0901	pgm4	phosphoglycerate mutase family protein	0
lp_0902	napA2	Na(+)/H(+) antiporter	2
lp_0903	lp_0903	phosphohydrolase, MutT/nudix family	1
lp_0904	bglG2	transcription antiterminator, BglB family	0
lp_0905	pts12BCA	PTS system, beta-glucosides-specific EIIBCA component	0
lp_0906	pbg2	6-phospho-beta-glucosidase	0
lp_0907	lp_0907	hypothetical membrane protein, DedA family	0
lp_0910	lp_0910	DNA helicase	0
lp_0911	ISP2_2	transposase	0
lp_0912	lp_0912	enoyl-[acyl-carrier protein] reductase (NADH)	0
lp_0913	coaA	pantothenate kinase	3
lp_0914	guaA	GMP synthase (glutamine-hydrolysing)	2
lp_0915	lp_0915	phage protein	0
lp_0917	lp_0917	phage transcription regulator, Cro/CI family	0
lp_0918	lp_0918	superfamily I DNA/RNA helicase	1
lp_0919	lp_0919	membrane-bound protease, CAAX family	1
lp_0921	lp_0921	transcription regulator, MarR family	1
lp_0922	lp_0922	carbohydrate (prephenate-like) transport protein, major facilitator superfamily (MFS)	1
lp_0923	lp_0923	cell surface protein precursor, LPXTG-motif cell wall anchor	2
lp_0924	lp_0924	extracellular protein, MORN repeat family	0
lp_0925	lp_0925	acyltransferase	2
lp_0926	lp_0926	hypothetical membrane protein	0
lp_0927	lp_0927	hypothetical membrane protein	1
lp_0928	lp_0928	hypothetical protein	0
lp_0929	asp1	alkaline shock protein	1
lp_0930	asp2	alkaline shock protein	1
lp_0931	lp_0931	fumarylacetoacetate hydrolase family protein	0
lp_0932	lp_0932	extracellular lipoprotein precursor	0
lp_0934	lp_0934	PTS system, EIIA component	0
lp_0935	lp_0935	hypothetical protein	1
lp_0937	pepN	membrane alanine aminopeptidase (aminopeptidase N)	3
lp_0938	hsdR	type I restriction-modification system,restriction subunit	0
lp_0939	hsdM	type I restriction-modification system,methylation subunit	2
lp_0940	hsdS1	type I restriction-modification system,specificity subunit	0
lp_0941	lp_0941	phage integrase	0
lp_0942	hsdS2	type I restriction-modification system,specificity subunit (fragment)	1
lp_0943	hsdS3	type I restriction-modification system,specificity subunit (fragment)	0
lp_0945	lp_0945	histidine phosphatase superfamily protein	0
lp_0946	lp_0946	mucus-binding protein, LPXTG-motif cell wall anchor	1
lp_0947	lp_0947	hypothetical protein	0
lp_0948	lp_0948	hypothetical protein	0
lp_0949	lp_0949	transcription regulator, Cro/CI family	0
lp_0950	lp_0950	transcription regulator, Cro/CI family	1
lp_0951	lp_0951	transcription regulator, LysR family	1
lp_0952	lp_0952	fumarate reductase, flavoprotein subunit precursor	2
lp_0954	lp_0954	transcription regulator, MarR family	0
lp_0955	azoR2	FMN-dependent NADH-azoreductase	0
lp_0956	asnS1	asparagine-tRNA synthetase	2
lp_0957	asnA	aspartate-ammonia ligase	0
lp_0959	pepD3	dipeptidase	0
lp_0960	lp_0960	hypothetical protein	1
lp_0960a	lp_0960a	hypothetical protein	0
lp_0961	lp_0961	transposase, fragment	0
lp_0962	recQ1	ATP-dependent DNA helicase RecQ	0
lp_0963	rluE	ribosomal large subunit pseudouridine synthase	1
lp_0965	lp_0965	transcription regulator, ArsR family	0
lp_0966	lp_0966	NADPH-dependent FMN reductase	0
lp_0967	lp_0967	hypothetical protein	0
lp_0968	lp_0968	hypothetical membrane protein, YibE/F family	1
lp_0969	lp_0969	hypothetical membrane protein, YibE/F family	0
lp_0970	lp_0970	acetyltransferase, GNAT family	0
lp_0971	lp_0971	phosphoglycerate mutase family protein	0
lp_0972	lp_0972	bacteriocin immunity protein	0
lp_0973	lp_0973	esterase (short chain)	0
lp_0975	xylP2	carbohydrate (isoprimoverose-like)/proton symporter, GPH family	1
lp_0977	murE1	UDP-N-acetylmuramoylalanyl-D-glutamate-2, 6-diaminopimelate ligase	0
lp_0979	thrA1	aspartate kinase	0
lp_0980	asnB1	asparagine synthase (glutamine-hydrolysing)	0
lp_0981	brnE	branched-chain amino acid transport protein	0
lp_0982	brnF	branched-chain amino acid transport protein	0
lp_0984	lp_0984	hypothetical protein	0
lp_0988	lp_0988	extracellular lipoprotein precursor, Asp-rich	0
lp_0989	lp_0989	hypothetical membrane protein	0
lp_0990	lp_0990	hypothetical protein	1
lp_0991	lp_0991	multidrug transport protein, major facilitator superfamily (MFS)	0
lp_0992	lp_0992	transcription regulator, MerR family	0
lp_0995	lp_0995	hypothetical protein	0
lp_0996	lp_0996	metal-dependent regulator	2
lp_0997	cspC	cold shock protein CspC	0
lp_0998	lp_0998	hypothetical membrane protein, DUF1212 family	0
lp_0999	lp_0999	hypothetical membrane protein, DUF3815 family	0
lp_1000	lp_1000	transcriptional attenuator, cell envelope-related, LytR family	2
lp_1001	lp_1001	phosphatase, PAP2 family	0
lp_1002	lp_1002	lipase/esterase	0
lp_1003	lp_1003	acetyltransferase, GNAT family	0
lp_1004	lp_1004	transcription regulator, Rrf2 family	0
lp_1005	als	acetolactate synthase	1
lp_1008	lysP	lysine transport protein	1
lp_1010	dacB	serine-type D-Ala-D-Ala carboxypeptidase	0
lp_1011	dgk1	deoxyadenosine kinase / deoxyguanosine kinase	0
lp_1012	serS2	serine-tRNA synthetase	0
lp_1018	ctsR	transcription repressor of class III stress genes	0
lp_1019	clpC	ATP-dependent Clp protease, ATP-binding subunit ClpC	2
lp_1020	lp_1020	transcription regulator, TetR family	0
lp_1021	rpoB	DNA-directed RNA polymerase, beta subunit	1
lp_1022	rpoC	DNA-directed RNA polymerase, beta' subunit	1
lp_1023	lp_1023	type 4 prepilin-like proteins leader peptide processing enzyme	1
lp_1025	rpsL	30S ribosomal protein S12	0
lp_1026	rpsG	30S ribosomal protein S7	0
lp_1027	fusA2	elongation factor G	1
lp_1032	rpsJ	30S ribosomal protein S10	2
lp_1033	rplC	50S ribosomal protein L3	0
lp_1034	rplD	50S ribosomal protein L4	0
lp_1035	rplW	50S ribosomal protein L23	0
lp_1036	rplB	50S ribosomal protein L2	0
lp_1038	rpsS	30S ribosomal protein S19	0
lp_1039	rplV	50S ribosomal protein L22	0
lp_1040	rpsC	30S ribosomal protein S3	2
lp_1041	rplP	50S ribosomal protein L16	1
lp_1043	rpmC	50S ribosomal protein L29	0
lp_1044	rpsQ	30S ribosomal protein S17	1
lp_1045	rplN	50S ribosomal protein L14	0
lp_1046	rplX	50S ribosomal protein L24	0
lp_1047	rplE	50S ribosomal protein L5	1
lp_1048	rpsN	30S ribosomal protein S14	0
lp_1050	rpsH	30S ribosomal protein S8	0
lp_1051	rplF	50S ribosomal protein L6	0
lp_1052	rplR	50S ribosomal protein L18	0
lp_1053	rpsE	30S ribosomal protein S5	0
lp_1054	rpmD	50S ribosomal protein L30	1
lp_1055	rplO	50S ribosomal protein L15	0
lp_1056	secY	preprotein translocase, SecY subunit	0
lp_1058	adk	adenylate kinase	0
lp_1059	infA	translation initiation factor IF-1	0
lp_1059a	rpmJ	50S ribosomal protein L36	0
lp_1060	rpsM	30S ribosomal protein S13	0
lp_1061	rpsK	30S ribosomal protein S11	0
lp_1062	rpoA	DNA-directed RNA polymerase, alpha subunit	0
lp_1063	rplQ	50S ribosomal protein L17	0
lp_1064	ISP1_1	transposase	0
lp_1066	hepB1	heptaprenyl diphosphate synthase component II	0
lp_1067	hepA	heptaprenyl diphosphate synthase component I	0
lp_1068	lp_1068	extracellular protein, DUF1312 famliy	0
lp_1069	ndh2	NADH dehydrogenase, membrane-anchored	0
lp_1070	lp_1070	lipoprotein precursor, FMN-binding protein	0
lp_1072	apbE1	thiamin biosynthesis lipoprotein ApbE	0
lp_1073	lp_1073	ABC transporter, ATP-binding protein	0
lp_1074	lp_1074	ABC transporter, ATP-binding protein	0
lp_1075	lp_1075	ABC transporter, permease protein	0
lp_1076	truA	tRNA pseudouridine synthase A	0
lp_1077	rplM	50S ribosomal protein L13	0
lp_1078	rpsI	30S ribosomal protein S9	0
lp_1079	lp_1079	fatty acid-binding protein, DegV family	0
lp_1081	lp_1081	hypothetical protein	0
lp_1082	lp_1082	malate / lactate dehydrogenase	0
lp_1083	tkt2	transketolase	0
lp_1084	aroD1	shikimate 5-dehydrogenase	0
lp_1085	aroA	phospho-2-dehydro-3-deoxyheptonate aldolase / chorismate mutase	0
lp_1086	aroB	3-dehydroquinate synthase	3
lp_1087	ttdP	tartrate transport protein	1
lp_1088	lp_1088	hypothetical protein, DUF59 family	1
lp_1089	ttdB	L(+)-tartrate dehydratase, subunit B	0
lp_1090	ttdA	L(+)-tartrate dehydratase, subunit A	2
lp_1092	ttdR	transcription regulator tartrate operon, AraC family	0
lp_1093	citG	2-(5''-triphosphoribosyl)-3'-dephosphocoenzyme-A synthase	0
lp_1095	mtsC	manganese ABC transporter, ATP-binding protein	0
lp_1096	mtsB	manganese ABC transporter, permease protein	0
lp_1097	mtsA	manganese/zinc ABC transporter, substrate binding protein	0
lp_1098	lp_1098	hypothetical protein	0
lp_1101	ldhL2	L-lactate dehydrogenase	0
lp_1102	citP	citrate transport protein	0
lp_1103	citR	citrate lyase regulator, SorC family	1
lp_1105	mae	malic enzyme, NAD-dependent	0
lp_1106	citC	[citrate (pro-3S)-lyase] ligase	0
lp_1107	citD	citrate lyase, gamma chain, acyl carrier protein	0
lp_1108	citE	citrate lyase, beta chain	0
lp_1109	citF	citrate lyase, alpha chain	2
lp_1112	fum	fumarate hydratase	1
lp_1113	lp_1113	fumarate reductase, flavoprotein subunit	1
lp_1114	citX	apo-citrate lyase phosphoribosyl-dephospho-CoA transferase	0
lp_1115	mleR2	malolactic regulator, LysR family	1
lp_1116	mleR1	malolactic regulator, LysR family	0
lp_1118	mleS	malolactic enzyme	0
lp_1119	mleP2	malate transport protein	0
lp_1120	lp_1120	amino acid transport protein	1
lp_1121	lp_1121	hypothetical membrane protein	0
lp_1123	lp_1123	hypothetical protein	0
lp_1124	lp_1124	cell surface hydrolase, LPXTG-motif cell wall anchor	1
lp_1125	cydA	cytochrome D ubiquinol oxidase, subunit I	0
lp_1126	cydB	cytochrome D ubiquinol oxidase, subunit II	0
lp_1128	cydC	cytochrome D ABC transporter, ATP-binding and permease protein	0
lp_1129	cydD	cytochrome D ABC transporter, ATP-binding and permease protein	0
lp_1131	lp_1131	extracellular protein, C-terminal fragment (pseudogene)	0
lp_1132	lp_1132	extracellular protein, N-terminal fragment (pseudogene)	0
lp_1134	hepB2	heptaprenyl diphosphate synthase component II	0
lp_1135	lp_1135	1,4-dihydroxy-2-naphthoate octaprenyltransferase	1
lp_1136	lp_1136	oxidoreductase, NAD(P)-dependent	0
lp_1138	acm1	cell wall hydrolase/muramidase	0
lp_1139	xpt	xanthine phosphoribosyltransferase	0
lp_1140	lp_1140	hypothetical membrane protein	0
lp_1141	purK2	phosphoribosylaminoimidazole carboxylase,ATPase subunit	0
lp_1144	pcrA	ATP-dependent DNA helicase PcrA	0
lp_1145	ligA	DNA ligase (NAD+)	0
lp_1146	lp_1146	lipoprotein, pheromone precursor	0
lp_1147	gatC	aspartyl/glutamyl-tRNA amidotransferase subunit C	0
lp_1148	gatA	aspartyl/glutamyl-tRNA amidotransferase subunit A	0
lp_1149	gatB	aspartyl/glutamyl-tRNA amidotransferase subunit B	0
lp_1150	lp_1150	diacylglycerol kinase family protein	0
lp_1151	rumA	23S rRNA methyltransferase, TrmA family	0
lp_1153	lp_1153	transcription regulator, TetR family	0
lp_1154	lp_1154	cation transporting P-type ATPase	0
lp_1155	pts13C	PTS system, cellobiose-specific EIIC component	2
lp_1156	lp_1156	cell surface hydrolase, DUF915 family	0
lp_1157	lp_1157	transcription regulator, RpiR family	0
lp_1158	lys	lysozyme	0
lp_1159	lp_1159	extracellular protein, membrane-bound	0
lp_1160	cspP	cold shock protein CspP	0
lp_1161	lp_1161	oxidoreductase, NAD-dependent	0
lp_1162	rhe2	ATP-dependent RNA helicase	0
lp_1163	lp_1163	nucleotide-binding protein, universal stress protein UspA family	0
lp_1164	pts14C	PTS system, cellobiose-specific EIIC component	0
lp_1165	lp_1165	cell surface hydrolase, DUF915 family	0
lp_1165a	lp_1165a	hypothetical protein	0
lp_1166	lp_1166	hypothetical protein	0
lp_1168	lp_1168	hypothetical protein	2
lp_1169	gdh	glutamate dehydrogenase, NADP-specific	0
lp_1171	pbpX1	serine-type D-Ala-D-Ala carboxypeptidase	0
lp_1173	lp_1173	UDP-N-acetylglucosamine 2-epimerase	0
lp_1174	lp_1174	ribonuclease BN family protein	0
lp_1175	glpF4	glycerol uptake facilitator protein	0
lp_1176	glf1	UDP-galactopyranose mutase	0
lp_1177	cps1A	polysaccharide biosynthesis protein	0
lp_1178	cps1B	glycosyltransferase, family 1 (GT1)	0
lp_1179	cps1C	oligosaccharide transporter (flippase)	0
lp_1180	cps1D	glycosyltransferase	1
lp_1181	cps1E	acyltransferase/acetyltransferase	0
lp_1182	cps1F	polysaccharide biosynthesis protein, chain length regulator	1
lp_1183	cps1G	glycosyltransferase, family 1 (GT1)	0
lp_1184	cps1H	glycosyltransferase (rhamnosyltransferase),family 2 (GT2)	0
lp_1185	cps1I	polysaccharide polymerase	1
lp_1186	rfbA	glucose-1-phosphate thymidylyltransferase	1
lp_1187	lp_1187	glycosylhydrolase	0
lp_1188	rfbC	dTDP-4-dehydrorhamnose 3,5-epimerase	1
lp_1189	rfbB	dTDP-glucose 4,6-dehydratase	0
lp_1190	rfbD	dTDP-4-dehydrorhamnose reductase	0
lp_1191	lp_1191	transposase, fragment	0
lp_1192	lp_1192	transposase, fragment	1
lp_1193	lp_1193	transposase, fragment	1
lp_1194	lp_1194	transposase, fragment	0
lp_1195	lp_1195	transposase, fragment	0
lp_1196	lp_1196	integrase/recombinase	0
lp_1197	cps2A	polysaccharide biosynthesis protein, chain length regulator	0
lp_1198	cps2B	polysaccharide biosynthesis protein,regulator	0
lp_1199	cps2C	polysaccharide biosynthesis protein,phosphotyrosine-protein phosphatase	0
lp_1200	cps2D	UDP N-acetyl glucosamine 4-epimerase, NAD dependent	0
lp_1201	cps2E	priming glycosyltransferase, polyprenyl glycosylphosphotransferase	0
lp_1202	cps2F	glycosyltransferase, family 1 (GT1)	1
lp_1203	cps2G	polysaccharide biosynthesis protein	0
lp_1204	cps2H	polysaccharide polymerase	0
lp_1205	cps2I	oligosaccharide transporter (flippase)	1
lp_1206	cps2J	glycosyltransferase, family 1 (GT1)	0
lp_1207	cps2K	polysaccharide biosynthesis protein	0
lp_1208	lp_1208	transposase, fragment	1
lp_1210	lp_1210	hypothetical protein	0
lp_1211	lp_1211	hypothetical protein	0
lp_1212	lp_1212	transposase, fragment	0
lp_1213	lp_1213	transposase, fragment	0
lp_1214	lp_1214	transposase, fragment	0
lp_1215	cps3A	glycosyltransferase, family 2 (GT2)	1
lp_1216	cps3B	glycosyltransferase, family 2 (GT2)	0
lp_1219	glf2	UDP-galactopyranose mutase	0
lp_1220	cps3D	polysaccharide biosynthesis protein	0
lp_1221	cps3E	polysaccharide biosynthesis protein	0
lp_1222	cps3F	polysaccharide biosynthesis membrane protein	0
lp_1224	cps3G	polysaccharide biosynthesis membrane protein	0
lp_1225	cps3H	polysaccharide biosynthesis protein	0
lp_1226	cps3I	O-acetyltransferase	3
lp_1227	cps3J	glycosyltransferase	0
lp_1228	lp_1228	transcription regulator, AraC family	1
lp_1229	msa	mannose-specific adhesin, LPXTG-motif cell wall anchor	1
lp_1230	lp_1230	transcription regulator, MarR family	1
lp_1231	lp_1231	oligosaccharide transporter (flippase)	0
lp_1233	lp_1233	priming glycosyltransferase,undecaprenyl-phosphate beta-glucosephosphotransferase	0
lp_1234	lp_1234	hypothetical protein	0
lp_1235	lp_1235	hypothetical protein, DUF2922 family	0
lp_1236	lp_1236	hypothetical protein	0
lp_1237	lp_1237	hypothetical protein	0
lp_1238	lp_1238	hypothetical protein	0
lp_1239	lp_1239	hypothetical protein	0
lp_1240	recX	regulatory protein recX	0
lp_1241	lp_1241	hypothetical protein, DUF402 family	0
lp_1242	lp_1242	extracellular protein, NlpC/P60 family,gamma-D-glutamate-meso-diaminopimelate muropeptidase	0
lp_1243	lp_1243	transcription regulator, Cro/CI family	0
lp_1244	lp_1244	hypothetical protein	0
lp_1245	hicD2	L-2-hydroxyisocaproate dehydrogenase	0
lp_1247	lp_1247	transport protein, DUF20 family	1
lp_1248	tagD2	glycerol-3-phosphate cytidylyltransferase	0
lp_1249	gntP	gluconate transport protein	0
lp_1250	gntK	gluconokinase	0
lp_1251	lp_1251	6-phosphogluconate dehydrogenase (decarboxylating)	0
lp_1253	gshR2	glutathione reductase	0
lp_1255	prfC	peptide chain release factor 3	0
lp_1256	lp_1256	extracellular protein	1
lp_1257	lp_1257	hypothetical protein	0
lp_1258	lp_1258	transcription regulator, LysR family	1
lp_1259	lp_1259	anion exporter, TauE/SafE family	1
lp_1260	lp_1260	hypothetical membrane protein	0
lp_1261	oppA	oligopeptide ABC transporter, substrate binding protein	0
lp_1262	oppB	oligopeptide ABC transporter, permease protein	0
lp_1263	oppC	oligopeptide ABC transporter, permease protein	0
lp_1264	oppD	oligopeptide ABC transporter, ATP-binding protein	0
lp_1265	oppF	oligopeptide ABC transporter, ATP-binding protein	0
lp_1267	lp_1267	transcription regulator, MarR family	0
lp_1268	lp_1268	integrase/recombinase	0
lp_1269	clpE	ATP-dependent Clp protease, ATP-binding subunit ClpE	0
lp_1273	ptsH	phosphocarrier protein Hpr	0
lp_1274	ptsI	phosphoenolpyruvate-protein phosphotransferase	0
lp_1275	lp_1275	1,2-diacylglycerol 3-glucosyltransferase	0
lp_1276	lp_1276	glucosyl-diacylglycerol 6-beta-glucosyltransferase	0
lp_1277	lp_1277	hypothetical membrane protein	0
lp_1278	dacA2	serine-type D-Ala-D-Ala carboxypeptidase	2
lp_1280	araT1	aromatic amino acid specific aminotransferase	0
lp_1281	lp_1281	hypothetical protein, DUF1797 family	0
lp_1283	lp_1283	membrane sulfatase, alkaline phosphatase superfamily protein	0
lp_1288	ISP1_2	transposase	0
lp_1289	lp_1289	purine/pyrimidine phosphoribosyltransferase	0
lp_1290	lp_1290	purine/pyrimidine permease	0
lp_1291	lp_1291	hypothetical protein	1
lp_1292	lp_1292	acetyltransferase, GNAT family	0
lp_1293	lp_1293	metallo-phosphoesterase	0
lp_1295	mntH2	manganese transport protein MntH, Nramp superfamily	1
lp_1296	hemH	ferrochelatase	0
lp_1297	lp_1297	S-methylmethionine transport protein	0
lp_1298	metH	homocysteine S-methyltransferase (cobalamin-dependent)	1
lp_1299	tagE1	poly(glycerol-phosphate) alpha-glucosyltransferase	0
lp_1300	lp_1300	hypothetical membrane protein	0
lp_1301	metK	methionine adenosyltransferase	1
lp_1302	lp_1302	methionine transport protein	0
lp_1303a	sdr	cell surface SD repeat protein precursor,membrane-anchored	1
lp_1310	lp_1310	glycosyl transferase, group I	0
lp_1311	tagE2	poly(glycerol-phosphate) alpha-glucosyltransferase	2
lp_1312	tagE3	poly(glycerol-phosphate) alpha-glucosyltransferase	0
lp_1313	lp_1313	hypothetical protein	0
lp_1314	lp_1314	methyltransferase, SAM-dependent	0
lp_1315	lp_1315	membrane-associated phospholipid phosphatase	0
lp_1316	leuS	leucine-tRNA synthetase	1
lp_1317	lp_1317	polysaccharide export protein	2
lp_1319	rsuA	ribosomal small subunit pseudouridine synthase A	0
lp_1320	lp_1320	sugar kinase	1
lp_1321	pepV	Xaa-His dipeptidase	0
lp_1322	lp_1322	nucleotide-binding protein, universal stress protein UspA family	0
lp_1324	ugpC	glycerol-3-phosphate ABC transporter,ATP-binding protein	0
lp_1325	ugpA	glycerol-3-phosphate ABC transporter, permease protein	0
lp_1326	ugpE	glycerol-3-phosphate ABC transporter, permease protein	1
lp_1327	ugpB	glycerol-3-phosphate ABC transporter, substrate binding protein	3
lp_1328	glpQ1	glycerophosphodiester phosphodiesterase	0
lp_1329	dgk2	deoxynucleoside kinase	0
lp_1330	mscL	large conductance mechanosensitive channel	0
lp_1332	lp_1332	hypothetical membrane protein	0
lp_1333	lp_1333	hypothetical protein	0
lp_1334	lp_1334	ABC transporter, permease protein	0
lp_1335	lp_1335	ABC transporter, ATP-binding protein	1
lp_1336	lp_1336	bifunctional protein: ABC transporter,ATP-binding protein%3B transcription regulator, LytR family	0
lp_1339	mrsA1	protein-methionine-sulfoxide reductase	0
lp_1341	lp_1341	transcription regulator, MerR family	1
lp_1342	lp_1342	short-chain dehydrogenase/oxidoreductase,NAD(P)-dependent	0
lp_1343	lp_1343	transport protein, EamA family	0
lp_1346	asd1	aspartate-semialdehyde dehydrogenase	0
lp_1347	lp_1347	hypothetical protein	0
lp_1348	lp_1348	hypothetical protein	1
lp_1350	lp_1350	NADH:flavin oxidoreductase/NADH oxidase	0
lp_1351	lp_1351	thioredoxin-fold protein, DsbA family,FrnE-like subfamily	0
lp_1352	lp_1352	transcription regulator, MarR family	0
lp_1353	lp_1353	hydrolase, HAD superfamily, Cof family	0
lp_1354	lp_1354	hypothetical protein	0
lp_1354a	pltA	peptide pheromone precursor	0
lp_1355	pltK	two-component system histidine protein kinase%3B sensor protein	0
lp_1356	pltR	two-component system response regulator	0
lp_1357	lp_1357	extracellular protein, membrane-anchored	1
lp_1358	lp_1358	hypothetical membrane protein	0
lp_1359	lp_1359	membrane-bound protease, CAAX family	0
lp_1360	lp_1360	transcription regulator, MarR family	0
lp_1362	lp_1362	hypothetical protein	1
lp_1363	lp_1363	hypothetical protein	0
lp_1364	uvrA2	excinuclease ABC, subunit A	1
lp_1369	lp_1369	lipoprotein precursor	0
lp_1370	lp_1370	hypothetical protein	0
lp_1371	lp_1371	extracellular protein, membrane-anchored	0
lp_1372	gtcA1	teichoic acid glycosylation protein	0
lp_1373	lp_1373	hypothetical membrane protein, DUF1516 family	0
lp_1374	lp_1374	bifunctional protein: homocysteine methyltransferase (cobalamin-dependent)%3B methylenetetrahydrofolate reductase	0
lp_1375	metE	homocysteine S-methyltransferase (cobalamin-independent)	1
lp_1377	lp_1377	hypothetical protein	0
lp_1378	cysD	sulfate adenylyltransferase	0
lp_1379	cysC	adenylylsulfate kinase	0
lp_1380	lp_1380	phosphoesterase, DHH family	1
lp_1381	astA	arylsulfate sulfotransferase	0
lp_1385	lp_1385	sodium/sulfate symport protein	0
lp_1386	lp_1386	Na+ driven multidrug efflux protein, MATE family	0
lp_1388	lp_1388	hypothetical protein	0
lp_1390	lp_1390	acetyltransferase, GNAT family	0
lp_1391	argS	arginine-tRNA synthetase	0
lp_1392	lp_1392	hypothetical protein	0
lp_1393	lp_1393	ABC transporter, ATP-binding and permease protein	1
lp_1394	lp_1394	hypothetical protein, N-terminus (pseudogene)	0
lp_1395	lp_1395	hypothetical protein, C-terminus (pseudogene)	0
lp_1396	lp_1396	transcription regulator, LuxR family	1
lp_1397	lp_1397	hypothetical protein, DUF3284 family	0
lp_1398	pts15A	PTS system, beta-glucosides-specific EIIA component	0
lp_1399	pts15B	PTS system, beta-glucosides-specific EIIB component	0
lp_1400	pts15C	PTS system, beta-glucosides-specific EIIC component	3
lp_1401	pbg3	6-phospho-beta-glucosidase	0
lp_1402	lp_1402	transport protein, major facilitator subfamily (MFS)	0
lp_1403	lp_1403	cell surface protein, ErfK family	0
lp_1406	dltC2	D-alanine-poly(phosphoribitol) ligase, subunit 2	0
lp_1407	lp_1407	aminotransferase (PLP-dependent) with N-terminal regulator domain, GntR family	1
lp_1409	lp_1409	amino acid efflux protein	0
lp_1410	arcT	aminotransferase (PLP-dependent)	0
lp_1411	argR1	arginine catabolic regulator	0
lp_1412	lp_1412	hypothetical protein	0
lp_1413	pbp2A	transpeptidase-transglycosylase (penicillin binding protein 2A)	5
lp_1415	lp_1415	hypothetical protein, DUF964 family	0
lp_1416	lp_1416	phosphoesterase	1
lp_1417	lp_1417	hypothetical membrane protein	2
lp_1418	lp_1418	metal-dependent phosphohydrolase, HD family	0
lp_1419	lp_1419	hypothetical protein	0
lp_1420	lp_1420	carboxyterminal processing proteinase, S41 family, membrane-anchored	0
lp_1422	lp_1422	transcription regulator, LysR family	0
lp_1424	lp_1424	NADPH-dependent FMN reductase family protein	0
lp_1425	lp_1425	fumarate reductase/succinate dehydrogenase,FAD-binding flavoprotein%3B NADPH-dependent FMN reductase	1
lp_1426	lp_1426	hypothetical protein	0
lp_1427	lp_1427	nucleoside 2-deoxyribosyltransferase	0
lp_1430	lp_1430	glycosyltransferase, family 2	0
lp_1431	lp_1431	hypothetical membrane protein	1
lp_1433	lp_1433	phosphohydrolase, MutT/NudX family	0
lp_1435	lp_1435	hypothetical membrane protein	0
lp_1436	ribB	riboflavin synthase, alpha chain	0
lp_1437	ribA	3,4-dihydroxy-2-butanone 4-phosphate synthase /GTP cyclohydrolase II	0
lp_1438	ribH	riboflavin synthase, beta chain	0
lp_1439	lp_1439	nucleotidyltransferase superfamily protein	0
lp_1440	lp_1440	hypothetical protein	0
lp_1442	lp_1442	transcription regulator, Crp/FNR family	0
lp_1443	lp_1443	transcription regulator, TetR family	0
lp_1445	npr1	NADH peroxidase	0
lp_1446	lp_1446	cell surface protein, CscB family	1
lp_1447	lp_1447	cell surface protein precursor, CscD family,LPXTG-motif cell wall anchor	0
lp_1448	lp_1448	cell surface protein precursor, DUF916/CscA family	0
lp_1449	lp_1449	cell surface protein, CscB family	0
lp_1450	lp_1450	cell surface protein, CscB family	0
lp_1452	prtM1	peptidylprolyl isomerase	0
lp_1453	lp_1453	extracellular protein, membrane-anchored	0
lp_1454	lp_1454	nucleotide-binding protein, histidine triad family	1
lp_1455	lp_1455	ABC transporter, ATP-binding protein	0
lp_1456	lp_1456	ABC transporter, permease protein	0
lp_1457	lp_1457	aminoglycoside 3'-phosphotransferase	2
lp_1458	trmB	tRNA (m(7)G46) methyltransferase	0
lp_1459	lp_1459	extracellular protein, membrane-anchored	0
lp_1460	lp_1460	tRNA binding domain protein	0
lp_1461	ftsK1	FtsK/SpoIIIE family protein	1
lp_1462	murC	UDP-N-acetylmuramate-alanine ligase	0
lp_1463	ISP1_3	transposase	0
lp_1465	lp_1465	hypothetical protein	0
lp_1466	feoB	ferrous iron transport protein B	0
lp_1467	feoA	ferrous iron transport protein A	0
lp_1468	sufC	ABC transporter, ATP-binding protein,iron-sulfur cluster assembly ATPase protein SufC	0
lp_1469	sufD	ABC transporter, iron-sulfur cluster assembly protein SufD	0
lp_1470	sufS	cysteine desulfurase	2
lp_1471	sufU	SUF system FeS assembly protein, NifU family	0
lp_1472	sufB	ABC transporter component, iron-sulfur cluster assembly protein SufB, iron regulated	0
lp_1473	fecB	iron chelatin ABC transporter, substrate binding protein	0
lp_1475	fecE	iron chelatin ABC transporter, ATP-binding protein	0
lp_1476	fecD	iron chelatin ABC transporter, permease protein	0
lp_1477	lp_1477	flavodoxin	0
lp_1478	moaE	molybdopterin converting factor, large subunit	0
lp_1479	moaD	molybdopterin converting factor, small subunit	0
lp_1480	moaA	molybdopterin precursor synthase MoaA	0
lp_1481	narK	nitrite extrusion protein	3
lp_1482	lp_1482	FeS assembly SUF system protein, DUF59 family	0
lp_1483	lp_1483	transcription regulator, Xre family	0
lp_1484	lp_1484	hypothetical protein	0
lp_1485	lp_1485	hypothetical protein	0
lp_1486	lp_1486	hypothetical protein	0
lp_1487	rrp4	two-component system response regulator, LuxR family	1
lp_1488	hpk4	two-component system histidine protein kinase%3B sensor protein	0
lp_1489	lp_1489	hypothetical protein	0
lp_1490	lp_1490	hypothetical protein	0
lp_1491	mobA	molybdopterin-guanine dinucleotide biosynthesis protein MobA	0
lp_1492	moaC	molybdopterin precursor synthase MoaC	0
lp_1493	mobB	molybdopterin-guanine dinucleotide biosynthesis protein MobB	0
lp_1494	moeA	molybdopterin biosynthesis protein MoeA	1
lp_1495	moaB	molybdopterin biosynthesis protein MoaB	0
lp_1496	moeB	molybdopterin biosynthesis protein MoeB	0
lp_1497	narG	nitrate reductase, alpha chain	2
lp_1498	narH	nitrate reductase, beta chain	1
lp_1499	narJ	nitrate reductase, delta chain	0
lp_1500	narI	nitrate reductase, gamma chain	0
lp_1502	lp_1502	hypothetical protein	0
lp_1503	lp_1503	hypothetical protein	0
lp_1505	lp_1505	hypothetical membrane protein	0
lp_1506	lp_1506	transcription regulator, Cro/CI family	0
lp_1507	lp_1507	hypothetical membrane protein	0
lp_1508	polA	DNA-directed DNA polymerase I	0
lp_1509	fpg	formamidopyrimidine-DNA glycosylase	0
lp_1510	coaE	dephospho-CoA kinase	0
lp_1511	nrdR	transcription regulator NrdR, ATP cone family	0
lp_1512	dnaB	replication initiation and membrane attachment protein DnaB	0
lp_1513	dnaI	primosomal protein DnaI	0
lp_1514	thrS	threonyl-tRNA synthetase	0
lp_1515	infC	translation initiation factor IF-3	0
lp_1516	rpmI	50S ribosomal protein L35	0
lp_1517	rplT	50S ribosomal protein L20	0
lp_1518	lp_1518	hypothetical protein	1
lp_1519	lp_1519	ATPase, AAA family	0
lp_1521	lp_1521	alcohol dehydrogenase, zinc-binding	2
lp_1522	lp_1522	transcription regulator, MarR family	1
lp_1523	racD	aspartate racemase	0
lp_1524	ica1	glycosyltransferase, family 2	0
lp_1525	lp_1525	hypothetical membrane protein	0
lp_1527	lp_1527	hydrolase, HAD superfamily	0
lp_1528	lp_1528	ribosome biogenesis GTPase, YqeH family	2
lp_1529	lp_1529	RNA binding protein, YhbY family	0
lp_1530	nadD	nicotinate-nucleotide adenylyltransferase	0
lp_1531	lp_1531	hydrolase, HAD superfamily	0
lp_1532	lp_1532	hypothetical protein, DUF143 family	0
lp_1533	lp_1533	methyltransferase	0
lp_1534	lp_1534	hypothetical protein	0
lp_1535	lp_1535	hypothetical protein	1
lp_1535a	rpmF	50S ribosomal protein L32	0
lp_1537	ISP1_4	transposase	0
lp_1539	lp_1539	lipoprotein precursor	0
lp_1540	czcD	cobalt-zinc-cadmium cation transport protein	0
lp_1541	gnd2	phosphogluconate dehydrogenase (decarboxylating)	0
lp_1543	rarA	recombination factor protein RarA%3B ATPase, AAA family	0
lp_1544	rrp5	two-component system response regulator	0
lp_1545	hpk5	two-component system histidine protein kinase%3B sensor protein	0
lp_1546	lp_1546	1,4-dihydroxy-2-naphthoate octaprenyltransferase, UbiA family	0
lp_1548	sbcC	exonuclease SbcC	0
lp_1549	sbcD	exonuclease SbcD	0
lp_1552	lp_1552	hypothetical membrane protein	0
lp_1553	yidC1	preprotein translocase, YidC subunit	0
lp_1554	lp_1554	acylphosphatase	0
lp_1555	lp_1555	rRNA methylase, SpoU family	1
lp_1556	lp_1556	metal-dependent phosphohydrolase, HD family	0
lp_1557	lp_1557	transcription regulator, MarR family	0
lp_1558	pheS	phenylalanyl-tRNA synthetase, alpha subunit	1
lp_1559	pheT	phenylalanyl-tRNA synthetase, beta subunit	0
lp_1561	lp_1561	aminodeoxychorismate lyase	0
lp_1562	udk	uridine kinase	0
lp_1563	greA2	transcription elongation factor GreA	0
lp_1564	lp_1564	hypothetical membrane protein	0
lp_1565	lp_1565	transcription regulator, LytTr family	0
lp_1566	lp_1566	hypothetical protein, HesB/YadR/YfhF-family	0
lp_1567	lp_1567	hypothetical membrane protein	2
lp_1568	pbp2x	transpeptidase (penicillin binding protein 2B)	0
lp_1569	lp_1569	50S ribosomal protein L33 type 1	0
lp_1570	fthC	5-formyltetrahydrofolate cyclo-ligase	0
lp_1571	lp_1571	membrane-bound protease, rhomboid family	0
lp_1572	lp_1572	hypothetical protein	0
lp_1573	lp_1573	bifunctional protein: transcription regulator%3B sugar kinase, ROK family	0
lp_1574	pepE	dipeptidase	0
lp_1576	lp_1576	rhodanese family protein	0
lp_1577	lp_1577	hypothetical extracellular protein	0
lp_1578	glpQ2	glycerophosphodiester phosphodiesterase	1
lp_1579	miaA	tRNA isopentenylpyrophosphate transferase	1
lp_1580	glnR	glutamine synthetase repressor, MerR family	0
lp_1581	glnA	glutamate-ammonia ligase	1
lp_1583	lp_1583	hypothetical protein	0
lp_1584	lp_1584	hypothetical protein	0
lp_1585	lp_1585	2-deoxyuridine 5-triphosphate nucleotidohydrolase (dUTPase)	1
lp_1586	lp_1586	hypothetical protein	0
lp_1587	lp_1587	hypothetical protein	1
lp_1590	lp_1590	hypothetical protein	0
lp_1591	lp_1591	transcription regulator, TetR family	0
lp_1592	rplU	50S ribosomal protein L21	0
lp_1593	lp_1593	ribosomal protein, DUF464 family	0
lp_1594	rpmA	50S ribosomal protein L27	1
lp_1595	pepP	Xaa-Pro aminopeptidase	1
lp_1596	efp	elongation factor P	0
lp_1597	lp_1597	general stress protein, Gls24 family	0
lp_1598	nusB	transcription termination factor NusB	0
lp_1599	folD	bifunctional protein: methylenetetrahydrofolate dehydrogenase%3B methenyltetrahydrofolate cyclohydrolase	1
lp_1600	xseA	exodeoxyribonuclease VII, large subunit	1
lp_1601	xseB	exodeoxyribonuclease VII, small subunit	0
lp_1602	lp_1602	polyprenyl synthetase	0
lp_1603	lp_1603	rRNA methylase	0
lp_1604	argR2	arginine catabolic regulator	1
lp_1605	recN	DNA repair protein RecN	0
lp_1607	opuA	glycine betaine/carnitine/choline ABC transporter, ATP-binding protein	2
lp_1608	opuB	glycine betaine/carnitine/choline ABC transporter, permease protein	1
lp_1609	opuC	glycine betaine/carnitine/choline ABC transporter, substrate binding protein	2
lp_1610	opuD	glycine betaine/carnitine/choline ABC transporter, permease protein	0
lp_1611	lp_1611	hypothetical protein	1
lp_1612	gmk1	guanylate kinase	0
lp_1613	rpoZ	DNA-directed RNA polymerase, omega subunit	0
lp_1614	coaBC	bifunctional protein: phosphopantothenoylcysteine decarboxylase%3B phosphopantothenate-cysteine ligase	0
lp_1615	priA	helicase, primosomal protein N'	0
lp_1616	fmt	methionyl-tRNA formyltransferase	0
lp_1617	sunL	16S rRNA m(5)C 967 methyltransferase	0
lp_1618	pppL	serine/threonine specific protein phosphatase	0
lp_1619	pkn1	serine/threonine protein kinase	0
lp_1620	lp_1620	translation factor, GTPase	1
lp_1621	rpe	ribulose-phosphate 3-epimerase	0
lp_1622	tpk	thiamin pyrophosphokinase	0
lp_1624	rpmB	50S ribosomal protein L28	0
lp_1625	lp_1625	general stress protein, Gls24 family	0
lp_1626	lp_1626	phosphatase, dihydroxyacetone kinase family	1
lp_1627	recG	ATP-dependent DNA helicase RecG	1
lp_1628	plsX	fatty acid/phospholipid synthesis protein PlsX	0
lp_1629	acpA1	acyl carrier protein	0
lp_1631	rnc	ribonuclease III	0
lp_1632	smc	cell division protein Smc	1
lp_1633	ftsY	signal recognition particle receptor FtsY	1
lp_1634	lp_1634	signal recognition particle associated protein	0
lp_1635	ffh	signal recognition particle protein Ffh	0
lp_1636	rpsP	30S ribosomal protein S16	0
lp_1637	lp_1637	RNA binding protein	0
lp_1638	rimM	16S rRNA processing protein	1
lp_1639	trmD	tRNA (guanine-N1-)-methyltransferase	0
lp_1640	rplS	50S ribosomal protein L19	1
lp_1642	lp_1642	hypothetical protein	0
lp_1643	lp_1643	mucus-binding protein precursor, LPXTG-motif cell wall anchor	2
lp_1645	lp_1645	alcohol dehydrogenase	1
lp_1648	lp_1648	ABC transporter, ATP-binding protein	0
lp_1649	lp_1649	ABC transporter, permease protein	0
lp_1652	trpE	anthranilate synthase, component I	1
lp_1653	trpG	anthranilate synthase, component II	0
lp_1654	trpD	anthranilate phosphoribosyltransferase	0
lp_1655	trpC	indole-3-glycerol-phosphate synthase	1
lp_1656	trpF	phosphoribosylanthranilate isomerase	0
lp_1657	trpA	tryptophan synthase, beta chain	0
lp_1658	trpB	tryptophan synthase, alpha chain	0
lp_1659	lp_1659	isochorismatase	0
lp_1660	lp_1660	alcohol dehydrogenase, zinc-binding	1
lp_1662	lp_1662	acetyltransferase	1
lp_1663	lp_1663	hypothetical membrane protein	0
lp_1664	lp_1664	zinc-dependent amidohydrolase, M20 family	0
lp_1665	adh1	alcohol dehydrogenase, zinc-binding	0
lp_1667	lp_1667	hypothetical membrane protein	0
lp_1668	lp_1668	short-chain dehydrogenase/oxidoreductase	0
lp_1669	lp_1669	transcription regulator, AraC family	3
lp_1670	fabZ1	(3R)-hydroxyacyl-[acyl carrier protein] dehydratase	0
lp_1671	fabH2	3-oxoacyl-[acyl-carrier protein] synthase III	0
lp_1672	acpA2	acyl carrier protein	0
lp_1673	fabD	[acyl-carrier protein] S-malonyltransferase	0
lp_1674	fabG1	3-oxoacyl-[acyl-carrier protein] reductase	0
lp_1675	fabF	3-oxoacyl-[acyl-carrier protein] synthase II	2
lp_1676	accB2	acetyl-CoA carboxylase, biotin carboxyl carrier protein	0
lp_1677	fabZ2	(3R)-hydroxymyristoyl-[acyl carrier protein] dehydratase	0
lp_1678	accC2	acetyl-CoA carboxylase, biotin carboxylase subunit	1
lp_1679	accD2	acetyl-CoA carboxylase, carboxyl transferase subunit beta	0
lp_1680	accA2	acetyl-CoA carboxylase, carboxyl transferase subunit alpha	0
lp_1681	fabI	enoyl-[acyl-carrier protein] reductase (NADH)	0
lp_1682	lp_1682	phosphopantetheinyltransferase	0
lp_1684	lp_1684	hypothetical membrane protein, DUF554 family	1
lp_1685	lp_1685	transcription regulator, LysR family	0
lp_1686	lp_1686	acyl-CoA hydrolase	0
lp_1687	rsgA	ribosome small subunit-dependent GTPase A	0
lp_1688	lp_1688	transcription regulator, TetR family	0
lp_1689	lp_1689	drug resistance transport protein, major facilitator superfamily (MFS), EmrB/QacA subfamily	0
lp_1690	lp_1690	hypothetical membrane protein, SPFH domain/Band 7 family	0
lp_1692	lp_1692	hypothetical membrane protein	0
lp_1693	lp_1693	transcription regulator, N-terminal fragment	0
lp_1693a	lp_1693a	transcription regulator, C-terminal fragment	0
lp_1694	lp_1694	hypothetical protein	0
lp_1695	lp_1695	hypothetical membrane protein	0
lp_1696	cfa1	cyclopropane-fatty-acyl-phospholipid synthase	0
lp_1697	lp_1697	adherence protein, chitin-binding domain	0
lp_1698	lp_1698	antibiotic biosynthesis monooxygenase family protein	0
lp_1699	lp_1699	hypothetical protein	0
lp_1700	lp_1700	hypothetical membrane protein, TspO/MBR family	1
lp_1701	lp_1701	nucleotide-binding protein, universal stress protein UspA family	0
lp_1702	lp_1702	hypothetical membrane protein, DUF805 family	0
lp_1703	lp_1703	diacylglycerol kinase family protein	0
lp_1704	lp_1704	hypothetical membrane protein	0
lp_1705	lp_1705	hypothetical protein	1
lp_1706	lp_1706	hypothetical membrane protein	0
lp_1708	lp_1708	hypothetical protein	0
lp_1709	lp_1709	hypothetical membrane protein	0
lp_1711	pepD4	dipeptidase	0
lp_1712	xylH	4-oxalocrotonate tautomerase	0
lp_1713	lysA	diaminopimelate decarboxylase	0
lp_1715	lp_1715	1,4-dihydroxy-2-naphthoate octaprenyltransferase, UbiA prenyltransferase family	1
lp_1716	lp_1716	potassium/ion channel protein	0
lp_1717	lp_1717	hypothetical protein	0
lp_1718	lp_1718	hypothetical membrane protein	0
lp_1721	gabT	4-aminobutyrate aminotransferase	2
lp_1722	lp_1722	4-aminobutanoate transport protein	0
lp_1723	lp_1723	hydrolase, HAD superfamily, Cof family	0
lp_1724	lp_1724	23S rRNA methylase	0
lp_1726	lp_1726	hypothetical protein	0
lp_1729	malT	carbohydrate (maltose)/proton symporttransporter, GPH family	2
lp_1730	mapA	maltose phosphorylase	0
lp_1731	galM2	aldose 1-epimerase	2
lp_1732	idi1	isopentenyl diphosphate delta-isomerase	0
lp_1733	mvaK2	phosphomevalonate kinase	0
lp_1734	mvaD	diphosphomevalonate decarboxylase	0
lp_1735	mvaK1	mevalonate kinase	0
lp_1736	lp_1736	hypothetical protein	0
lp_1737	dinG	ATP-dependent helicase DinG	0
lp_1738	lp_1738	extracellular protein	0
lp_1739	aspAT	aspartate aminotransferase	0
lp_1740	asnS2	asparagine-tRNA synthetase	0
lp_1741	dnaD	DNA replication protein DnaD	0
lp_1742	lp_1742	hypothetical protein	0
lp_1744	lp_1744	D-methionine ABC transporter, ATP binding protein	0
lp_1745	lp_1745	D-methionine ABC transporter, permease protein	0
lp_1746	lp_1746	D-methionine ABC transporter, substrate binding protein	0
lp_1747	lp_1747	nucleotide-binding protein, universal stress protein UspA family	0
lp_1748	lp_1748	iron ABC transporter, permease protein	0
lp_1749	lp_1749	iron ABC transporter, substrate binding protein	1
lp_1750	lp_1750	iron ABC transporter, ATP-binding protein	0
lp_1751	pbp1A	transpeptidase-transglycosylase (penicillin binding protein 1A)	4
lp_1752	recU	recombinase	0
lp_1753	lp_1753	hypothetical protein, DUF1273 family	0
lp_1754	gpsB	cell division initiation protein DivIVA	0
lp_1756	lp_1756	RNA methyltransferase	0
lp_1757	lp_1757	transcription regulator, ArsR family	0
lp_1759	lp_1759	drug resistance transport protein, major facilitator subfamily (MFS), EmrB/QacA subfamily	0
lp_1760	lp_1760	lipase/esterase	0
lp_1762	lp_1762	hypothetical protein	0
lp_1763	lp_1763	glycosyltransferase	0
lp_1764	lp_1764	muramoyl-tetrapeptide carboxypeptidase, S66 family	0
lp_1765	lp_1765	acetyltransferase, GNAT family, N-terminal fragment	0
lp_1766	lp_1766	acetyltransferase, GNAT family, C-terminal fragment	0
lp_1767	lp_1767	glycosyl hydrolase, family 25	0
lp_1768	lp_1768	muramoyl-tetrapeptide carboxypeptidase, S66 family	0
lp_1770	lp_1770	hypothetical membrane protein	0
lp_1771	lp_1771	ABC transporter, ATP-binding protein	1
lp_1773	lp_1773	hypothetical membrane protein	0
lp_1774	lp_1774	alpha/beta hydrolase	1
lp_1776	lp_1776	oxidoreductase, FAD-dependent	1
lp_1777	lp_1777	RNase H-like family protein	0
lp_1778	lp_1778	hypothetical membrane protein	0
lp_1779	fhs	formate-tetrahydrofolate ligase	2
lp_1780	lspA	signal peptidase II	0
lp_1781	rluD1	RNA pseudouridylate synthase	1
lp_1782	pyrR2	pyrimidine operon regulator	0
lp_1783	pyrAA2	carbamoyl-phosphate synthase (glutamine-hydrolysing), small chain	0
lp_1784	pyrAB2	carbamoyl-phosphate synthase (glutamine-hydrolysing), large chain	1
lp_1785	pgm5	phosphoglycerate mutase family protein	0
lp_1786	lp_1786	hypothetical protein, DUF1801 family	0
lp_1787	cat	chloramphenicol O-acetyltransferase	0
lp_1788	lp_1788	hypothetical protein	0
lp_1789	lp_1789	hypothetical protein, DUF2087 family	0
lp_1790	lp_1790	phosphohydrolase, MutT/nudix family	0
lp_1791	lp_1791	ABC transporter, ATP-binding protein	0
lp_1792	lp_1792	ABC transporter, permease protein	1
lp_1793	lp_1793	fibrinogen-binding family protein	0
lp_1795	lp_1795	transcription regulator, MarR family	0
lp_1796	lp_1796	DegV family protein	0
lp_1797	lp_1797	acetyltransferase, GNAT family	0
lp_1798	lp_1798	hypothetical membrane protein, DUF975 family	0
lp_1799	lp_1799	hypothetical protein	0
lp_1800	lp_1800	RNA-binding protein	0
lp_1801	lp_1801	galactose-1-phosphate uridylyltransferase, HIT family	0
lp_1803	lp_1803	transport protein, major facilitator subfamily (MFS)	0
lp_1805	lp_1805	hypothetical protein	0
lp_1806	lp_1806	hypothetical protein, DUF960 family	0
lp_1807	lp_1807	hypothetical membrane protein, DUF1003 family	1
lp_1809	lp_1809	hypothetical membrane protein, DUF368 family	0
lp_1811	lp_1811	amino acid transport protein	0
lp_1812	lp_1812	lipoprotein precursor	0
lp_1813	lp_1813	hypothetical protein	0
lp_1814	lp_1814	L-lactate transport protein	0
lp_1815	lp_1815	hypothetical membrane protein	0
lp_1816	tarI	D-ribitol-5-phosphate cytidylyltransferase	0
lp_1817	tarJ	ribitol-5-phosphate 2-dehydrogenase	0
lp_1818	tarK	ribitolphosphotransferase	0
lp_1819	tarL	ribitolphosphotransferase	0
lp_1820	lp_1820	acetyltransferase, GNAT family	1
lp_1821	lp_1821	transcription regulator, MarR family	0
lp_1822	gshR3	glutathione reductase	0
lp_1823	lp_1823	hypothetical membrane protein	1
lp_1824	lp_1824	glycosyltransferase, family 2	0
lp_1825	lp_1825	hypothetical membrane protein	1
lp_1833	lp_1833	integrase, N-terminal SAM-like	0
lp_1834	lp_1834	hypothetical protein, DUF1250 family	0
lp_1835	msrA2	protein-methionine-S-oxide reductase	1
lp_1836	mrsB	protein-methionine-S-oxide reductase	0
lp_1837	lp_1837	inorganic pyrophosphatase, Mn-dependent	1
lp_1838	lp_1838	transcription regulator, LysR family	0
lp_1839	parC	topoisomerase IV, subunit A	0
lp_1840	parE	topoisomerase IV, subunit B	0
lp_1842	lp_1842	acyl-phosphate glycerol 3-phosphate acyltransferase	0
lp_1843	lp_1843	aldose 1-epimerase family protein	0
lp_1845	hslU	ATP-dependent Hsl protease, ATP-binding subunit HslU	1
lp_1846	hslV	ATP-dependent protease HslV	0
lp_1847	lp_1847	integrase/recombinase, XerC/CodV family	0
lp_1848	gidC	glucose-inhibited division protein GidC	0
lp_1850	topA	DNA topoisomerase	1
lp_1852	dprA	DNA processing protein	0
lp_1853	rnhB	ribonuclease HII	0
lp_1854	lp_1854	ribosome biogenesis GTP-binding protein	0
lp_1855	lp_1855	hypothetical protein	0
lp_1856	lp_1856	5-methyltetrahydropteroyltriglutamate- homocysteine methyltransferase (cobalamine-independent methonine synthase)	0
lp_1857	lp_1857	transcription regulator, LysR family	1
lp_1858	mrr	mrr restriction system protein	0
lp_1859	lp_1859	NADP oxidoreductase coenzyme, F420-dependent	0
lp_1860	lp_1860	flavin monooxygenase, luciferase-like monooxygenase family	0
lp_1863	lp_1863	drug resistance transport protein, major facilitator subfamily (MFS), EmrB/QacA subfamily	0
lp_1864	ctpA	carboxy-terminal proteinase, S41 family,peptidoglycan-bound	0
lp_1865	lp_1865	hypothetical protein, DUF1250 family	0
lp_1866	lp_1866	extracellular protein, DUF2140 family	1
lp_1867	lp_1867	extracellular lipase/acylhydrolase with GDSL-like motif	1
lp_1868	lp_1868	DegV family protein	1
lp_1869	dfrA	dihydrofolate reductase	0
lp_1870	thyA	thymidylate synthase	0
lp_1871	lp_1871	ABC transporter, ATP-binding protein, ChvD family	0
lp_1872	lp_1872	hypothetical protein	0
lp_1873	lp_1873	tRNA nucleotidyltransferase/poly(A) polymerase	0
lp_1874	dapB	dihydrodipicolinate reductase	0
lp_1876	lp_1876	hydrolase, HAD superfamily, Cof family	0
lp_1877	lp_1877	hypothetical protein, tetratricopeptide repeat (TPR) family	0
lp_1879	hbsU	DNA-binding protein	0
lp_1880	lp_1880	hypothetical protein	0
lp_1881	der	ribosome-associated GTPase	2
lp_1882	rpsA	30S ribosomal protein S1	6
lp_1883	cmk	cytidylate kinase	1
lp_1884	lp_1884	extracellular protein, with LysM peptidoglycan binding domain	0
lp_1885	recQ2	ATP-dependent DNA helicase RecQ	0
lp_1886	lp_1886	hypothetical protein	0
lp_1887	lp_1887	riboflavin transporter	0
lp_1888	rluB	16S rRNA pseudouridylate synthase B	0
lp_1889	scpB	chromosome segregation and condensation protein ScpB	0
lp_1890	scpA	chromosome segregation and condensation protein ScpA	0
lp_1891	lp_1891	hypothetical protein	0
lp_1892	lp_1892	integrase/recombinase, XerC/CodV family	0
lp_1893	lp_1893	RNA-binding protein	0
lp_1894	lp_1894	hypothetical membrane protein, DUF441 family	0
lp_1897	pyk	pyruvate kinase	0
lp_1898	pfk	6-phosphofructokinase	0
lp_1899	dnaE	DNA-directed DNA polymerase III, alpha chain	0
lp_1900	lp_1900	hypothetical membrane protein, DUF2929 family	0
lp_1903	clpB	ATP-dependent Clp protease, ATP-binding subunit ClpB	0
lp_1904	pepT	tripeptidase, M20B family	1
lp_1905	lp_1905	hypothetical protein	0
lp_1906	lp_1906	S-adenosyl-L-methionine-dependent methyltransferase	0
lp_1908	lp_1908	hypothetical membrane protein	0
lp_1909	drrB	ABC transporter, permease protein, daunorubicin resistance family B (Drr)	0
lp_1910	drrA	ABC transporter, ATP-binding protein,daunorubicin resistance family A (Drr)	0
lp_1911	lp_1911	transcription regulator, MarR family	0
lp_1912	pps	phosphoenolpyruvate synthase (pyruvate phosphate dikinase)	0
lp_1913	lp_1913	hypothetical protein	0
lp_1914	lp_1914	transcription regulator, MarR family	0
lp_1915	lp_1915	lipoprotein precursor	0
lp_1916	lp_1916	hypothetical membrane protein	1
lp_1918	lp_1918	NAD(P)(H)-dependent oxidoreductase, quinone oxidoreductase (QOR) family	0
lp_1919	mntA	cadmium-/manganese-transporting P-type ATPase	0
lp_1920	enoA2	enolase (phosphopyruvate hydratase)	0
lp_1921	lp_1921	drug resistance transport protein, major facilitator subfamily (MFS), EmrB/QacA subfamily	2
lp_1922	lp_1922	transcription regulator, MarR family	0
lp_1923	dapE1	succinyl-diaminopimelate desuccinylase	1
lp_1925	nox3	NADH oxidase	1
lp_1926	lp_1926	transcription regulator, DeoR family	0
lp_1927	mutT	phosphohydrolase, MutT/nudix family	0
lp_1928	spx2	RNA polymerase (RNAP)-binding regulatory protein, arsenate reductase (ArsC) family, Spx subfamily	0
lp_1929	lp_1929	hypothetical protein, DUF1722 family	0
lp_1930	lp_1930	oxidoreductase, atypical SDR family, subgroup 6	0
lp_1931	lp_1931	hypothetical protein	0
lp_1932	lp_1932	phosphohydrolase	0
lp_1933	thgA2	galactoside O-acetyltransferase	0
lp_1934	lp_1934	transcription regulator, RpiR family	0
lp_1935	lp_1935	cell surface hydrolase, membrane-bound	0
lp_1936	lp_1936	oxidoreductase, atypical SDR family, subgroup 6	0
lp_1937	lp_1937	hypothetical protein, DUF2255 family	0
lp_1938	lp_1938	transcription regulator, LysR family	0
lp_1939	lp_1939	oxidoreductase, medium chain dehydrogenases/reductase (MDR)/zinc-dependent alcohol dehydrogenase-like family	0
lp_1941	nox4	NADH oxidase	0
lp_1942	rrp6	two-component system response regulator, LuxR family	0
lp_1943	hpk6	two-component system histidine protein kinase%3B sensor protein	0
lp_1944	lp_1944	multidrug ABC transporter, permease protein	0
lp_1945	lp_1945	multidrug ABC transporter, ATP-binding protein	0
lp_1946	lp_1946	hypothetical membrane protein	0
lp_1947	lp_1947	acetyltransferase, GNAT family	0
lp_1948	lp_1948	transcription regulator, MarR family	0
lp_1949	lp_1949	hypothetical membrane protein	0
lp_1953	lp_1953	hypothetical protein, DUF2992 family	1
lp_1954	lp_1954	ABC transporter, ATP-binding protein	0
lp_1955	lp_1955	ABC transporter, permease protein	1
lp_1956	lp_1956	ABC transporter, permease protein	0
lp_1957	lp_1957	ABC transporter, permease protein	0
lp_1958	lp_1958	acetoin ABC transporter, ATP-binding protein	1
lp_1959	lp_1959	acetoin transport repressor, GntR family	0
lp_1962	rpoD	DNA-directed RNA polymerase, sigma factor 42	3
lp_1963	dnaG	DNA primase DnaG	0
lp_1964	glyS	glycine-tRNA synthetase, beta chain	1
lp_1965	glyQ	glycine-tRNA synthetase, alpha chain	0
lp_1966	recO	DNA repair protein RecO	0
lp_1967	era	ribosome biogenesis GTPase, Era subfamily	0
lp_1968	dgk	diacylglycerol kinase	0
lp_1969	lp_1969	metal-binding protein	2
lp_1970	phoH	phosphate starvation-inducible protein	0
lp_1972	lp_1972	hypothetical protein	0
lp_1973	rpsU	30S ribosomal protein S21	0
lp_1974	lp_1974	transcription regulator of gluconeogenic genes	0
lp_1975	lp_1975	short-chain dehydrogenase/oxidoreductase	1
lp_1976	nfo	deoxyribonuclease IV	0
lp_1977	tagB3	glycosyl/glycerophosphate transferase, teichoic acid biosynthesis protein B precursor	0
lp_1978	lp_1978	hypothetical membrane protein	0
lp_1979	msrA3	protein-methionine-S-oxide reductase	1
lp_1980	aspS	aspartate-tRNA synthetase	2
lp_1981	hisS	histidine-tRNA synthetase	1
lp_1982	lytH	N-acetylmuramoyl-L-alanine amidase	0
lp_1983	lp_1983	fructosamine kinase family protein	0
lp_1985	lp_1985	phosphohydrolase	1
lp_1986	dtd	D-Tyr-tRNA Tyr deacylase	0
lp_1987	relA	GTP pyrophosphokinase / pyrophosphohydrolase	0
lp_1988	lp_1988	hypothetical membrane protein	0
lp_1989	rsmE	RNA methyltransferase, RsmE family	1
lp_1990	lp_1990	ribosomal protein L11 methyltransferase	1
lp_1991	lp_1991	DNA-3-methyladenine glycosylase II	1
lp_1992	lp_1992	hypothetical protein	0
lp_1994	lp_1994	hypothetical protein	0
lp_1995	lp_1995	lipoprotein precursor	0
lp_1997	lp_1997	integrase, fragment	0
lp_2000	lp_2000	hypothetical protein	0
lp_2001	lp_2001	hypothetical membrane protein	0
lp_2002	lp_2002	hypothetical protein	0
lp_2003	lp_2003	zinc metallopeptidase	2
lp_2004	lp_2004	hypothetical membrane protein	0
lp_2005	ISP1-5C	transposase, fragment	0
lp_2006	ISP2_3	transposase	0
lp_2007	ISP1-5M	transposase, fragment	0
lp_2009	ISP1-5N	transposase, fragment	0
lp_2010	lp_2010	transposase, fragment	0
lp_2011	lp_2011	transposase, fragment	0
lp_2011a	lp_2011a	transposase, fragment	0
lp_2013	lp_2013	transposase, fragment	0
lp_2013a	lp_2013a	transposase, fragment	0
lp_2014	lp_2014	transposase, fragment	0
lp_2015	lepA1	GTP-binding translation elongation factor LepA	0
lp_2016	dltD	poly(glycerophosphate chain) D-alanine transfer protein DltD	0
lp_2017	dltC1	D-alanine-poly(phosphoribitol) ligase subunit 2	1
lp_2018	dltB	D-alanyl transfer protein DltB	1
lp_2019	dltA	D-alanine-poly(phosphoribitol) ligase subunit 1	0
lp_2020	dltX	D-Ala-teichoic acid biosynthesis protein	0
lp_2021	pbpX2	serine-type D-Ala-D-Ala carboxypeptidase	1
lp_2022	ISP1-6N	transposase, fragment	0
lp_2023	ISP1-6C	transposase, fragment	0
lp_2026	dnaJ	chaperone protein DnaJ	0
lp_2027	dnaK	chaperone, heat shock protein DnaK	0
lp_2028	grpE	heat shock protein GrpE	0
lp_2029	hrcA	heat-inducible transcription repressor HrcA	0
lp_2030	aldB	alpha-acetolactate decarboxylase	0
lp_2031	ribC2	bifunctional protein: riboflavin kinase%3B FMN adenylyltransferase	0
lp_2032	truB	tRNA pseudouridine synthase B	0
lp_2033	aroI	shikimate kinase	0
lp_2034	tyrA	prephenate dehydrogenase	0
lp_2035	aroE	3-phosphoshikimate 1-carboxyvinyltransferase	1
lp_2036	lp_2036	aromatic amino acid biosynthesis enzyme	0
lp_2037	aroF	chorismate synthase	0
lp_2038	lp_2038	bifunctional protein: transport protein, MFS%3B chorismate mutase type II	0
lp_2039	rbfA	ribosome-binding factor A	2
lp_2040	infB	translation initiation factor IF-2	0
lp_2041	lp_2041	ribosomal protein HS6-type (S12/L30/L7a)	0
lp_2042	lp_2042	nucleic-acid-binding protein implicated in transcription termination	0
lp_2043	nusA	transcription termination-antitermination factor NusA	0
lp_2044	rimP	ribosome maturation protein RimP	0
lp_2045	polC	DNA-directed DNA polymerase III, alpha chain PolC-type	2
lp_2048	proS	proline-tRNA synthetase	0
lp_2049	lp_2049	zinc-dependent protease, membrane associated	1
lp_2050	cdsA	phosphatidate cytidylyltransferase	0
lp_2051	uppS	undecaprenyl pyrophosphate synthetase	0
lp_2052	rrf	ribosome recycling factor	0
lp_2053	pyrH	uridylate kinase	0
lp_2054	tsf	translation elongation factor Ts	0
lp_2055	rpsB	30S ribosomal protein S2	0
lp_2056	lp_2056	hydrolase, HAD superfamily	0
lp_2057	ldhD	D-lactate dehydrogenase	0
lp_2058	lp_2058	endonuclease, GIY-YIG nuclease superfamily	0
lp_2059	lp_2059	methyltransferase	0
lp_2060	plsC	1-acylglycerol-3-phosphate O-acyltransferase	0
lp_2061	lp_2061	hypothetical protein	0
lp_2062	lp_2062	hypothetical protein, DUF896 family	0
lp_2063	lexA	transcription repressor and protease LexA of the SOS regulon	1
lp_2064	lp_2064	DNA alkylation repair enzyme, fragment	0
lp_2066	lp_2066	hypothetical protein	0
lp_2067	mvaS	hydroxymethylglutaryl-CoA synthase	0
lp_2068	lp_2068	hypothetical protein	0
lp_2069	lp_2069	hypothetical protein	0
lp_2071	lp_2071	glycosyltransferase, family 2	0
lp_2074	lp_2074	transposase, fragment	0
lp_2075	lp_2075	transcriptional attenuator, cell envelope-related, LytR family	1
lp_2076	lp_2076	nitrate/sulfonate/bicarbonate ABC transporter,ATP-binding protein	0
lp_2077	lp_2077	nitrate/sulfonate/bicarbonate ABC transporter,permease protein	0
lp_2078	rodA1	rod-shape determining protein	0
lp_2081	lp_2081	hypothetical protein	0
lp_2082	lp_2082	methyltransferase	1
lp_2083	lp_2083	hypothetical protein, DUF74 family	0
lp_2084	lp_2084	transport protein, major facilitator superfamily (MFS)	1
lp_2085	lp_2085	transcription regulator	0
lp_2086	apt	adenine phosphoribosyltransferase	0
lp_2087	recJ	single-strand DNA-specific exonuclease RecJ	1
lp_2088	lp_2088	hypothetical membrane protein, DUF1049 family	0
lp_2089	lp_2089	short-chain dehydrogenase/oxidoreductase	1
lp_2090	elaC	ribonuclease Z	0
lp_2093	lp_2093	hypothetical protein	0
lp_2094	cgtA	rRNA maturation GTPase CgtA, Obg family	0
lp_2095	fruR	transcription regulator, DeoR family, fructose operon	1
lp_2096	fruK	1-phosphofructokinase	0
lp_2097	fruA	PTS system, fructose-specific EIIABC component	0
lp_2098	lp_2098	metallophosphoesterase, lipoprotein precursor	0
lp_2099	cps4J	polysaccharide repeat unit transporter (flippase)	0
lp_2100	cps4I	glycosyltransferase, family 2 (GT2)	0
lp_2101	cps4H	polysaccharide polymerase	0
lp_2102	cps4G	glycosyltransferase, family 1 (GT1)	0
lp_2103	cps4F	glycosyltransferase, family 1 (GT1)	0
lp_2104	cps4E	polysaccharide biosynthesis polyprenyl glycosylphosphotransferase, priming glycosyltransferase	0
lp_2105	cps4D	UDP N-acetyl glucosamine 4-epimerase, NAD dependent	0
lp_2106	cps4C	polysaccharide biosynthesis protein%3B phosphatase	0
lp_2107	cps4B	polysaccharide biosynthesis protein	0
lp_2108	cps4A	polysaccharide biosynthesis protein, chain length regulator	1
lp_2109	uvrC	excinuclease ABC, subunit C	0
lp_2110	glnQ3	glutamine ABC transporter, ATP-binding protein	0
lp_2111	glnPH2	glutamine ABC transporter, substrate binding and permease protein	1
lp_2112	lp_2112	hypothetical protein	0
lp_2113	lp_2113	hypothetical protein	0
lp_2114	lp_2114	NTP pyrophosphohydrolase	0
lp_2115	lp_2115	ribosome biogenesis GTPase, YsxC/EngB family	0
lp_2116	clpX	ATP-dependent Clp protease, ATP-binding subunit ClpX	0
lp_2118	tig	trigger factor / peptidylprolyl isomerase	2
lp_2119	tuf	translation elongation factor Tu	1
lp_2121	lp_2121	hypothetical protein	2
lp_2122	lp_2122	metallo-beta-lactamase superfamily protein	0
lp_2123	dapA1	dihydrodipicolinate synthase	1
lp_2124	lp_2124	transport protein, major facilitator superfamily (MFS)	1
lp_2125	rpsO	30S ribosomal protein S15	0
lp_2126	rpsT	30S ribosomal protein S20	0
lp_2128	holA	DNA-directed DNA polymerase III, delta chain	0
lp_2129	comEC	ComE operon protein 3, DNA transport protein	0
lp_2130	comEB	ComE operon protein 1, dCMP deaminase	0
lp_2131	comEA	ComE operon protein 1, DNA receptor	0
lp_2132	lon	extracellular protease Lon, peptidase S16 family, membrane-bound	0
lp_2133	kdtB	pantetheine-phosphate adenylyltransferase	0
lp_2134	lp_2134	N6-adenine-specific methylase	0
lp_2135	lp_2135	hypothetical protein, DUF2129 family	0
lp_2136	pycA	pyruvate carboxylase	0
lp_2137	ftsW	cell division protein FtsW	0
lp_2141	lp_2141	hypothetical membrane protein, TIGR03766 family	1
lp_2142	ica2	glycosyltransferase, family 2 (GT2), TIGR03111 family	1
lp_2143	lp_2143	exosortase (transpeptidase), TIGR03110 family	0
lp_2145	lp_2145	extracellular protein, cell-wall anchored	0
lp_2146	typA	translation elongation factor, GTPase,TypA/BipA family	1
lp_2147	suhB	myo-inositol-1(or 4)-monophosphatase	0
lp_2149	lp_2149	hypothetical protein	0
lp_2150	lp_2150	malate/L-lactate/L-2-hydroxyisocapronate dehydrogenase	0
lp_2151	pdhD	pyruvate dehydrogenase complex, E3 component%3B dihydrolipoamide dehydrogenase	1
lp_2152	pdhC	pyruvate dehydrogenase complex, E2 component%3B dihydrolipoamide S-acetyltransferase	0
lp_2153	pdhB	pyruvate dehydrogenase complex, E1 component,beta subunit	0
lp_2154	pdhA	pyruvate dehydrogenase complex, E1 component,alpha subunit	1
lp_2155	def1	formylmethionine deformylase	0
lp_2156	lp_2156	hypothetical membrane protein	0
lp_2157	lp_2157	hypothetical protein	0
lp_2158	lp_2158	metallo-beta-lactamase superfamily protein	0
lp_2159	lp_2159	diacylglycerol/lipid kinase	1
lp_2160	lp_2160	hypothetical protein	0
lp_2162	lp_2162	extracellular protein, NlpC/P60 family,gamma-D-glutamate-meso-diaminopimelate muropeptidase	0
lp_2164	ISP1_7	transposase	0
lp_2166	prs2	ribose-phosphate pyrophosphokinase	1
lp_2168	recD	exodeoxyribonuclease V, alpha chain	0
lp_2169	lp_2169	hypothetical protein	0
lp_2170	pgm6	phosphoglycerate mutase family protein	0
lp_2173	lp_2173	cell surface protein, CscB family	0
lp_2174	lp_2174	cell surface protein precursor, CscA/DUF916 family	1
lp_2175	lp_2175	cell surface protein, CscC family	0
lp_2176	ktrA	potassium uptake protein	0
lp_2177	ktrB	potassium uptake protein	0
lp_2178	trmU	tRNA (5-methylaminomethyl-2-thiouridylate)-methyltransferase	0
lp_2179	lp_2179	cysteine desulfurase associated protein,DUF1831 family	0
lp_2180	iscS	cysteine desulfurase	0
lp_2181	mtn	methylthioadenosine nucleosidase%3B S-adenosylhomocysteine nucleosidase	0
lp_2182	lp_2182	hypothetical protein	0
lp_2183	lp_2183	ADP-ribose pyrophosphatase	1
lp_2185	dapF	diaminopimelate epimerase	0
lp_2187	ileS	isoleucine-tRNA synthetase	1
lp_2189	divIVA	cell division initiation protein DivIVA	0
lp_2190	lp_2190	cell division protein, RNA-binding S4 domain-containing protein	0
lp_2191	lp_2191	cell division protein	0
lp_2192	sepF	cell division protein, DUF552 family	0
lp_2193	ftsZ	cell division protein FtsZ	0
lp_2194	ftsA	cell division protein FtsA	1
lp_2195	ftsQ	cell division initiation protein FtsQ	0
lp_2196	murG	UDP-N-acetylglucosamine-N-acetylmuramyl- (pentapeptide) pyrophosphoryl-undecaprenol N-acetylglucosamine transferase	0
lp_2197	murD	UDP-N-acetylmuramoylalanine-D-glutamate ligase	0
lp_2199	mraY	phospho-N-acetylmuramoyl-pentapeptide- transferase	0
lp_2200	pbp2B	transpeptidase, penicillin binding protein 2B	0
lp_2201	ftsL	cell division protein FtsL	0
lp_2202	mraW	S-adenosyl-methyltransferase MraW	0
lp_2203	mraZ	cell division protein MraZ	1
lp_2205	lp_2205	hypothetical membrane protein, DUF3397 family	0
lp_2206	lp_2206	Mg2+ and Co2+ transport protein	2
lp_2210	ftsK2	cell division protein FtsK	0
lp_2211	cspR	23S rRNA methyltransferase	0
lp_2212	lp_2212	NADH-flavin reductase	1
lp_2213	brnT	branched-chain (Leu, Ile %26 Val) amino acid transporter, LIVCS family	0
lp_2215	rrmA	rRNA large subunit methyltransferase A	0
lp_2216	rpsN2	30S ribosomal protein S14-2	0
lp_2217	lp_2217	transport protein	1
lp_2218	pts17A	PTS system, glucitol/sorbitol-specific EIIA component	0
lp_2219	lp_2219	6-phosphogluconolactonase	0
lp_2220	cutC	copper homeostasis protein	0
lp_2221	rluD2	pseudouridylate synthase	1
lp_2222	ppnK	inorganic polyphosphate/ATP-NAD kinase	0
lp_2223	lp_2223	GTP pyrophosphokinase	0
lp_2224	lp_2224	dithiol-disulfide isomerase, DsbA family,FrnE-like subfamily	2
lp_2225	pepF1	oligoendopeptidase F	0
lp_2226	lp_2226	competence protein/transcription factor,CoiA-like family	0
lp_2227	mecA	negative regulator of competence	0
lp_2228	spx3	RNA polymerase (RNAP)-binding regulatory protein, arsenate reductase (ArsC) family, Spx subfamily	0
lp_2229	lp_2229	metal-dependent hydrolase, beta-lactamase superfamily III	1
lp_2230	lp_2230	hypothetical protein	0
lp_2231a	lp_2231a	hypothetical protein	0
lp_2231b	lp_2231b	RNA-binding protein, S1-type	0
lp_2231c	ppiB	peptidylprolyl isomerase	0
lp_2232	lp_2232	hypothetical membrane protein, DedA family	0
lp_2234	lp_2234	hypothetical membrane protein, DUF1461 family	1
lp_2235	lp_2235	hydrolase, HAD superfamily	0
lp_2236	lp_2236	hypothetical protein, DUF1027 family	0
lp_2237	lp_2237	bifunctional protein: 5'-nucleotidase%3B 2',3'-cyclic phosphodiesterase	0
lp_2238	lp_2238	metallophosphatase	0
lp_2240	lp_2240	amino acid transport protein	0
lp_2242	ack3	acetate kinase	0
lp_2243	lp_2243	type I restriction-modification system,adenine-specific methyltransferase subunit	0
lp_2244	lp_2244	bacterial type II secretion/trafficking system protein	0
lp_2246	lp_2246	bacterial type II secretion/trafficking system extracellular protein	0
lp_2247	lp_2247	bacterial type II secretion/trafficking system protein	0
lp_2248	lp_2248	bacterial type II secretion/trafficking system protein F	0
lp_2249	gspE	bacterial type II secretion/trafficking system protein E, ATPase	1
lp_2251	rbsK2	ribokinase	0
lp_2253	lp_2253	DNA-binding regulatory protein, YebC/PmpR family	0
lp_2254	lp_2254	hypothetical protein	0
lp_2255	lp_2255	hypothetical protein	0
lp_2256	ccpA	catabolite control protein A	0
lp_2258	pepQ	Xaa-Pro dipeptidase	0
lp_2259	lp_2259	transcription regulator, MerR family	0
lp_2260	lp_2260	extracellular protein, DUF336 family	1
lp_2261	lp_2261	hypothetical protein, DUF948 family	0
lp_2262	lp_2262	mechanosensitive ion channel family protein	0
lp_2263	lp_2263	N-acetyldiaminopimelate deacetylase	0
lp_2264	dapD	tetrahydrodipicolinate N-acetyltransferase	1
lp_2265	lp_2265	CBS domain-containing protein	0
lp_2266	lp_2266	phosphoesterase	0
lp_2267	xtp1	xanthosine triphosphate pyrophosphatase	0
lp_2268	murI	glutamate racemase	0
lp_2269	lp_2269	hypothetical protein, DUF2507 family	0
lp_2270	trxA2	thioredoxin	1
lp_2271	mutS	DNA mismatch repair protein MutS2	0
lp_2272	zapA	cell-division Z-ring component, stimulator of FtsZ polymerization	0
lp_2273	lp_2273	hypothetical protein, DUF1292 family	0
lp_2274	lp_2274	endonuclease, resolvase	0
lp_2275	lp_2275	hypothetical protein, DUF965 family	0
lp_2276	lp_2276	hypothetical protein	0
lp_2277	alaS	alanine-tRNA synthetase	0
lp_2278	rhe3	ATP-dependent RNA helicase	1
lp_2279	lp_2279	phosphoesterase, DHH family	0
lp_2280	dinP	DNA polymerase, DNA-damage-inducible protein P	0
lp_2281	yajC	preprotein translocase, YajC subunit	0
lp_2282	tgt	queuine tRNA-ribosyltransferase	0
lp_2285	queA	S-adenosylmethionine tRNA ribosyltransferase-isomerase	1
lp_2286	ruvB	holliday junction DNA helicase RuvB	0
lp_2287	ruvA	holliday junction DNA helicase RuvA	0
lp_2289	lp_2289	hypothetical protein	0
lp_2290	lp_2290	hypothetical membrane protein	1
lp_2292	lp_2292	hypothetical protein	0
lp_2297	hexB	DNA mismatch repair protein MutL/HexB	3
lp_2298	hexA	DNA mismatch repair protein MutS/HexA	2
lp_2299	lp_2299	metallophosphatase (MPP) superfamily protein	0
lp_2300	lp_2300	metal dependent phosphohydrolase, HD family	0
lp_2301	recA	recombinase A	1
lp_2302	cinA	competence-induced protein,molybdopterin-binding domain	0
lp_2303	pgsA	CDP-diacylglycerol-glycerol-3-phosphate 3-phosphatidyltransferase	0
lp_2304	lp_2304	transcription regulator, Xre family	0
lp_2305	lp_2305	zinc-dependent proteinase, M16 family	1
lp_2306	lp_2306	non-proteolytic protein, peptidase family M16	0
lp_2308	thrA2	aspartate kinase	0
lp_2312	glnH2	glutamine/histidine ABC transporter, substrate binding protein	0
lp_2313	glnQ4	glutamine/histidine ABC transporter,ATP-binding protein	0
lp_2314	glnP2	glutamine/histidine ABC transporter, permease protein	0
lp_2315	minD	septum site-determining protein MinD	0
lp_2316	minC	septum site-determining protein MinC	0
lp_2317	mreD	cell shape determining protein MreD	0
lp_2318	mreC	cell shape determining protein MreC	0
lp_2319	mreB1	cell shape determining protein MreB	0
lp_2320	radC	DNA repair protein	0
lp_2321	folC1	formylTHF-polyglutamate synthase / folyl-polyglutamate synthase / hydrofolate synthase	0
lp_2322	valS	valine-tRNA synthetase	1
lp_2323	tpx	thiol peroxidase	0
lp_2324	gshA	glutamate-cysteine ligase	0
lp_2325	thiI	thiamine biosynthesis protein ThiI, ATP pyrophosphatase	0
lp_2326	csd2	cysteine desulfurase	0
lp_2328	ezrA	septation ring formation regulator	0
lp_2330	lp_2330	signaling protein containing GAF domain	0
lp_2331	rpsD	30S ribosomal protein S4	0
lp_2332	lp_2332	hypothetical protein, DUF1054 family	1
lp_2333	lp_2333	hypothetical protein, DUF1694 family	1
lp_2334	lp_2334	hypothetical membrane protein, DUF1648 family	0
lp_2335	lp_2335	transcription regulator, ArsR family	0
lp_2336	gshAB	glutathione biosynthesis bifunctional protein: glutamate-cysteine ligase%3B glutathione synthetase	2
lp_2337	lp_2337	ATPase, AAA family	1
lp_2339	lp_2339	hypothetical membrane protein	0
lp_2340	lp_2340	nucleotide-binding protein, universal stress protein UspA family	0
lp_2341	bla2	beta-lactamase, class A	0
lp_2342	lp_2342	transcription regulator, Xre family	2
lp_2344	glpQ3	glycerophosphodiester phosphodiesterase	0
lp_2345	ddl	D-alanine-D-alanine ligase	0
lp_2346	lp_2346	alcohol dehydrogenase, zinc-binding	0
lp_2347	lp_2347	hypothetical protein, DUF2785 family	0
lp_2349	hicD3	L-2-hydroxyisocaproate dehydrogenase	0
lp_2350	lp_2350	D-Methionine-like precursorABC transporter,substrate binding protein	0
lp_2351	lp_2351	D-Methionine-like precursor ABC transporter,permease protein	1
lp_2352	lp_2352	D-Methionine-like precursor ABC transporter,ATP binding binding protein	0
lp_2353	gcsH2	glycine cleavage system, H protein	0
lp_2354	rodA2	rod-shape determining protein	0
lp_2357	lp_2357	hypothetical protein, DUF2969 family	0
lp_2358	lp_2358	hypothetical protein, DUF37 family	0
lp_2359	mreB2	cell shape determining protein MreB	1
lp_2360	lp_2360	ribosomal protein serine-acetylating enzyme	0
lp_2361	murA2	UDP-N-acetylglucosamine 1-carboxyvinyltransferase	0
lp_2363	atpC	H(+)-transporting two-sector ATPase, epsilon subunit	0
lp_2364	atpD	H(+)-transporting two-sector ATPase, beta subunit	1
lp_2365	atpG	H(+)-transporting two-sector ATPase, gamma subunit	0
lp_2366	atpA	H(+)-transporting two-sector ATPase, alpha subunit	0
lp_2367	atpH	H(+)-transporting two-sector ATPase, delta subunit	0
lp_2368	atpF	H(+)-transporting two-sector ATPase, B subunit	0
lp_2369	atpE	H(+)-transporting two-sector ATPase, C subunit	0
lp_2370	atpB	H(+)-transporting two-sector ATPase, A subunit	0
lp_2371	pyrP	uracil transport protein	0
lp_2374	upp	uracil phosphoribosyltransferase	0
lp_2375	glyA	glycine hydroxymethyltransferase	0
lp_2376	lp_2376	translation factor, SUA5 family	0
lp_2377	lp_2377	S-adenosyl-L-methionine-dependent N(5)-glutamine methyltransferase, release factor-specific	0
lp_2378	prfA	peptide chain release factor 1	0
lp_2379	tdk	thymidine kinase	0
lp_2380	lp_2380	UDP-N-acetylmuramyl tripeptide synthase	0
lp_2382	lp_2382	glutamine amidotransferase, CobQ-like domain	0
lp_2384	pmi	mannose-6-phosphate isomerase	1
lp_2385	lp_2385	beta-lactamase family protein	1
lp_2388	lp_2388	hypothetical protein	0
lp_2390	bcaT	branched-chain amino acid aminotransferase	0
lp_2391	lp_2391	hypothetical protein	0
[truncated: 1,198 more rows]
